# Supplementary material for: Further host-genomic characterization of total antibody response to PRRSV vaccination and its relationship with reproductive performance in commercial sows: genome-wide haplotype and zygosity analyses
Source: Genet Sel Evol. 2021 Dec 7;53:91. doi: 10.1186/s12711-021-00676-5 (PMC8650375; doi:10.1186/s12711-021-00676-5)
Supplement: Supplementary file 1 — Additional file 1: Table S1. ROH and ROHet identified in the study. Spreadsheets 1 and 2 contain results for ROH and ROHet, respectively. The columns represent: (1) ROH/ROHet numbered according to the number of SNPs within each ROH/ROHet; (2) identification of the individual; (3) chromosome where the ROH/ROHet is located; (4) SNP where the ROH/ROHet starts; (4) SNP where the ROH/ROHet ends; (5) position in kb where the ROH/ROHet starts; (6) position in kb where the ROH/ROHet ends; (7) size of the ROH/ROHet; and (8) number of SNPs within a ROH/ROHet for a given individual. [file 12711_2021_676_MOESM1_ESM.xlsx]

## Sheet: ROH
Table S1: ROH identified in the study
ROH	FID	CHR	SNP1	SNP2	BP1	BP2	KB	NSNP	NSIM
ROH1	1	5	ALGA0108421	MARC0017490	100588758	102318508	1729.75	39	500
ROH1	2	5	DRGA0006401	H3GA0017314	101034865	102239449	1204.59	29	285
ROH1	3	5	DRGA0006401	H3GA0017314	101034865	102239449	1204.59	29	285
ROH1	4	5	INRA0020739	MARC0017490	99784326	102318508	2534.18	57	502
ROH1	6	5	M1GA0008164	MARC0017490	101294829	102318508	1023.68	25	549
ROH1	7	5	INRA0020739	ALGA0034179	99784326	102129677	2345.35	50	549
ROH1	8	5	INRA0020739	ALGA0034179	99784326	102129677	2345.35	50	586
ROH1	9	5	DRGA0006401	ALGA0034179	101034865	102129677	1094.81	25	549
ROH1	10	5	INRA0020739	ALGA0034179	99784326	102129677	2345.35	50	500
ROH1	12	5	ALGA0108421	MARC0017490	100588758	102318508	1729.75	39	502
ROH1	13	5	INRA0020739	MARC0017490	99784326	102318508	2534.18	57	502
ROH1	16	5	INRA0020739	MARC0017490	99784326	102318508	2534.18	57	549
ROH1	17	5	INRA0020739	ALGA0034179	99784326	102129677	2345.35	50	549
ROH1	18	5	INRA0020739	ALGA0034179	99784326	102129677	2345.35	50	507
ROH1	19	5	ASGA0027069	MARC0017490	100255241	102318508	2063.27	48	171
ROH1	22	5	M1GA0008164	MARC0017490	101294829	102318508	1023.68	25	549
ROH1	23	5	ASGA0027069	MARC0050588	100255241	101651737	1396.5	31	549
ROH1	24	5	INRA0020739	ALGA0034179	99784326	102129677	2345.35	50	551
ROH1	26	5	MARC0086616	ALGA0034179	99336115	102129677	2793.56	58	276
ROH1	28	5	M1GA0008164	MARC0017490	101294829	102318508	1023.68	25	552
ROH1	29	5	ALGA0033972	ALGA0034179	100660217	102129677	1469.46	30	500
ROH1	30	5	DRGA0006401	MARC0017490	101034865	102318508	1283.64	32	502
ROH1	31	5	ASGA0027064	ALGA0034179	100286254	102129677	1843.42	40	500
ROH1	32	5	ALGA0108421	MARC0017490	100588758	102318508	1729.75	39	549
ROH1	33	5	INRA0020739	MARC0017490	99784326	102318508	2534.18	57	500
ROH1	34	5	ALGA0108421	MARC0017490	100588758	102318508	1729.75	39	586
ROH1	35	5	INRA0020739	ALGA0034179	99784326	102129677	2345.35	50	586
ROH1	36	5	ALGA0108421	MARC0017490	100588758	102318508	1729.75	39	549
ROH1	37	5	M1GA0008164	MARC0017490	101294829	102318508	1023.68	25	586
ROH1	38	5	M1GA0008164	MARC0017490	101294829	102318508	1023.68	25	406
ROH1	40	5	M1GA0008164	MARC0017490	101294829	102318508	1023.68	25	549
ROH1	42	5	DRGA0006401	ALGA0034179	101034865	102129677	1094.81	25	500
ROH1	43	5	DRGA0006401	ALGA0034179	101034865	102129677	1094.81	25	549
ROH1	44	5	INRA0020739	ALGA0034179	99784326	102129677	2345.35	50	502
ROH1	45	5	DRGA0006401	ALGA0034179	101034865	102129677	1094.81	25	549
ROH1	47	5	ASGA0027069	ALGA0034091	100255241	101365073	1109.83	26	498
ROH1	50	5	DRGA0006379	ALGA0034179	100094236	102129677	2035.44	47	549
ROH1	51	5	ALGA0108421	MARC0017490	100588758	102318508	1729.75	39	549
ROH1	52	5	INRA0020739	ALGA0034179	99784326	102129677	2345.35	50	500
ROH1	53	5	MARC0086616	MARC0017490	99336115	102318508	2982.39	65	500
ROH1	54	5	INRA0020739	ALGA0034179	99784326	102129677	2345.35	50	276
ROH1	55	5	WU_10.2_5_102961123	MARC0030655	98143664	104477606	6333.94	149	502
ROH1	56	5	INRA0020739	ALGA0034179	99784326	102129677	2345.35	50	549
ROH1	57	5	ALGA0108421	ALGA0034179	100588758	102129677	1540.92	32	507
ROH1	58	5	ALGA0111038	MARC0017490	100457697	102318508	1860.81	41	502
ROH1	60	5	ALGA0108421	MARC0017490	100588758	102318508	1729.75	39	549
ROH1	63	5	DRGA0006401	MARC0017490	101034865	102318508	1283.64	32	502
ROH1	66	5	MARC0086616	MARC0017490	99336115	102318508	2982.39	65	498
ROH1	70	5	MARC0073448	ALGA0034179	99674382	102129677	2455.3	52	549
ROH1	71	5	ASGA0027069	MARC0017490	100255241	102318508	2063.27	48	276
ROH1	72	5	M1GA0008164	MARC0017490	101294829	102318508	1023.68	25	276
ROH1	73	5	INRA0020739	MARC0017490	99784326	102318508	2534.18	57	507
ROH1	74	5	INRA0020739	ALGA0034179	99784326	102129677	2345.35	50	586
ROH1	75	5	INRA0020739	MARC0017490	99784326	102318508	2534.18	57	499
ROH1	76	5	WU_10.2_5_102961123	MARC0030655	98143664	104477606	6333.94	149	107
ROH1	77	5	INRA0020739	ALGA0034179	99784326	102129677	2345.35	50	502
ROH1	78	5	DRGA0006401	MARC0017490	101034865	102318508	1283.64	32	549
ROH1	79	5	DRGA0006401	MARC0017490	101034865	102318508	1283.64	32	549
ROH1	80	5	ASGA0027069	MARC0017490	100255241	102318508	2063.27	48	552
ROH1	81	5	DRGA0006401	ALGA0034179	101034865	102129677	1094.81	25	552
ROH1	82	5	INRA0020739	H3GA0017314	99784326	102239449	2455.12	54	586
ROH1	84	5	DRGA0006394	H3GA0017314	99706667	102239449	2532.78	55	502
ROH1	85	5	INRA0020739	MARC0017490	99784326	102318508	2534.18	57	549
ROH1	86	5	INRA0020739	ALGA0034179	99784326	102129677	2345.35	50	500
ROH1	87	5	INRA0020739	ALGA0034179	99784326	102129677	2345.35	50	549
ROH1	88	5	INRA0020693	ALGA0034179	100389557	102129677	1740.12	36	567
ROH1	89	5	INRA0020693	ALGA0034179	100389557	102129677	1740.12	36	293
ROH1	90	5	DRGA0006401	ALGA0034179	101034865	102129677	1094.81	25	500
ROH1	91	5	MARC0086616	MARC0017490	99336115	102318508	2982.39	65	496
ROH1	92	5	MARC0086616	ALGA0034179	99336115	102129677	2793.56	58	549
ROH1	93	5	ALGA0111038	MARC0017490	100457697	102318508	1860.81	41	507
ROH1	94	5	INRA0020739	ALGA0034179	99784326	102129677	2345.35	50	502
ROH1	97	5	ASGA0027069	ASGA0027200	100255241	101937279	1682.04	35	549
ROH1	98	5	DRGA0006401	WU_10.2_5_107119259	101034865	102175355	1140.49	26	497
ROH1	99	5	ALGA0111038	MARC0017490	100457697	102318508	1860.81	41	497
ROH1	101	5	INRA0020528	ASGA0027249	97338405	103894417	6556.01	143	549
ROH1	102	5	INRA0020739	ALGA0034179	99784326	102129677	2345.35	50	549
ROH1	104	5	ASGA0027069	MARC0017490	100255241	102318508	2063.27	48	500
ROH1	106	5	INRA0020739	MARC0017490	99784326	102318508	2534.18	57	276
ROH1	107	5	INRA0020739	ALGA0034179	99784326	102129677	2345.35	50	502
ROH1	108	5	ASGA0027064	MARC0017490	100286254	102318508	2032.26	47	285
ROH1	109	5	ASGA0027064	MARC0017490	100286254	102318508	2032.26	47	500
ROH1	110	5	M1GA0008164	MARC0017490	101294829	102318508	1023.68	25	268
ROH1	111	5	ASGA0027138	WU_10.2_5_107283071	101263063	102341429	1078.37	27	549
ROH1	113	5	M1GA0008164	MARC0017490	101294829	102318508	1023.68	25	285
ROH1	114	5	INRA0020739	ALGA0034179	99784326	102129677	2345.35	50	507
ROH1	116	5	INRA0020739	ALGA0034179	99784326	102129677	2345.35	50	586
ROH1	117	5	ALGA0108421	MARC0017490	100588758	102318508	1729.75	39	276
ROH1	119	5	DRGA0006401	MARC0017490	101034865	102318508	1283.64	32	549
ROH1	120	5	INRA0020739	MARC0017490	99784326	102318508	2534.18	57	502
ROH1	123	5	DRGA0006401	H3GA0017314	101034865	102239449	1204.59	29	502
ROH1	124	5	ALGA0108421	MARC0017490	100588758	102318508	1729.75	39	502
ROH1	126	5	INRA0020739	H3GA0017314	99784326	102239449	2455.12	54	549
ROH1	127	5	MARC0086616	ALGA0034179	99336115	102129677	2793.56	58	502
ROH1	128	5	DRGA0006401	H3GA0017314	101034865	102239449	1204.59	29	507
ROH1	129	5	M1GA0008164	MARC0017490	101294829	102318508	1023.68	25	549
ROH1	130	5	M1GA0008164	MARC0017490	101294829	102318508	1023.68	25	502
ROH1	131	5	ASGA0027069	MARC0017490	100255241	102318508	2063.27	48	552
ROH1	132	5	DRGA0006401	ALGA0034179	101034865	102129677	1094.81	25	552
ROH1	133	5	DRGA0006401	MARC0017490	101034865	102318508	1283.64	32	549
ROH1	134	5	INRA0020739	ALGA0034179	99784326	102129677	2345.35	50	551
ROH1	137	5	MARC0086616	MARC0017490	99336115	102318508	2982.39	65	551
ROH1	139	5	INRA0020739	MARC0017490	99784326	102318508	2534.18	57	502
ROH1	140	5	INRA0020739	MARC0017490	99784326	102318508	2534.18	57	130
ROH1	143	5	INRA0020739	ALGA0034179	99784326	102129677	2345.35	50	551
ROH1	144	5	ALGA0033985	MARC0017490	100788092	102318508	1530.42	33	507
ROH1	145	5	ASGA0027069	MARC0017490	100255241	102318508	2063.27	48	586
ROH1	146	5	M1GA0008164	MARC0017490	101294829	102318508	1023.68	25	502
ROH1	147	5	INRA0020739	ALGA0034179	99784326	102129677	2345.35	50	155
ROH1	154	5	M1GA0008164	MARC0017490	101294829	102318508	1023.68	25	155
ROH1	155	5	INRA0020739	MARC0017490	99784326	102318508	2534.18	57	502
ROH1	156	5	INRA0020693	ALGA0034179	100389557	102129677	1740.12	36	498
ROH1	157	5	INRA0020693	ALGA0034179	100389557	102129677	1740.12	36	586
ROH1	158	5	INRA0020739	ALGA0034179	99784326	102129677	2345.35	50	502
ROH1	161	5	ALGA0033972	ALGA0034179	100660217	102129677	1469.46	30	113
ROH1	162	5	ALGA0033972	ALGA0034179	100660217	102129677	1469.46	30	113
ROH1	163	5	MARC0086616	MARC0017490	99336115	102318508	2982.39	65	502
ROH1	166	5	ASGA0027038	ALGA0034199	100604392	102222047	1617.66	34	502
ROH1	168	5	ALGA0033972	ALGA0034179	100660217	102129677	1469.46	30	549
ROH1	169	5	ASGA0027069	MARC0017490	100255241	102318508	2063.27	48	502
ROH1	170	5	M1GA0008164	MARC0017490	101294829	102318508	1023.68	25	276
ROH1	171	5	DRGA0006401	ALGA0034179	101034865	102129677	1094.81	25	285
ROH1	173	5	MARC0086616	MARC0017490	99336115	102318508	2982.39	65	502
ROH1	175	5	ASGA0027064	ALGA0034179	100286254	102129677	1843.42	40	502
ROH1	176	5	ASGA0027064	ALGA0034179	100286254	102129677	1843.42	40	502
ROH1	178	5	INRA0020739	MARC0017490	99784326	102318508	2534.18	57	550
ROH1	181	5	M1GA0008152	ASGA0027249	98955766	103894417	4938.65	106	502
ROH1	183	5	DRGA0006401	ALGA0034179	101034865	102129677	1094.81	25	108
ROH1	184	5	INRA0020739	MARC0017490	99784326	102318508	2534.18	57	502
ROH1	188	5	ALGA0033985	WU_10.2_5_107237042	100788092	102293526	1505.43	32	552
ROH1	189	5	ALGA0033985	WU_10.2_5_107237042	100788092	102293526	1505.43	32	502
ROH1	190	5	ALGA0033985	MARC0017490	100788092	102318508	1530.42	33	502
ROH1	192	5	ALGA0033985	MARC0017490	100788092	102318508	1530.42	33	500
ROH1	193	5	INRA0020739	ALGA0034179	99784326	102129677	2345.35	50	549
ROH1	195	5	INRA0020739	MARC0017490	99784326	102318508	2534.18	57	549
ROH1	197	5	DRGA0006401	MARC0017490	101034865	102318508	1283.64	32	502
ROH1	198	5	DRGA0006401	H3GA0017314	101034865	102239449	1204.59	29	502
ROH1	200	5	MARC0086616	MARC0017490	99336115	102318508	2982.39	65	502
ROH1	201	5	INRA0020739	MARC0017490	99784326	102318508	2534.18	57	502
ROH1	202	5	MARC0086616	MARC0017490	99336115	102318508	2982.39	65	549
ROH1	204	5	INRA0020739	ASGA0027200	99784326	101937279	2152.95	44	500
ROH1	205	5	INRA0020739	MARC0017490	99784326	102318508	2534.18	57	507
ROH1	206	5	ALGA0034005	WU_10.2_5_107237042	100353992	102293526	1939.54	44	549
ROH1	207	5	MARC0086616	MARC0017490	99336115	102318508	2982.39	65	549
ROH1	208	5	ASGA0027064	ALGA0034179	100286254	102129677	1843.42	40	549
ROH1	209	5	INRA0020739	MARC0017490	99784326	102318508	2534.18	57	549
ROH1	211	5	INRA0020739	MARC0017490	99784326	102318508	2534.18	57	371
ROH1	216	5	ALGA0108421	MARC0017490	100588758	102318508	1729.75	39	264
ROH1	217	5	INRA0020739	ALGA0034179	99784326	102129677	2345.35	50	549
ROH1	219	5	INRA0020739	ALGA0034179	99784326	102129677	2345.35	50	549
ROH1	220	5	INRA0020739	MARC0017490	99784326	102318508	2534.18	57	502
ROH1	222	5	MARC0086616	MARC0017490	99336115	102318508	2982.39	65	498
ROH1	223	5	INRA0020739	MARC0017490	99784326	102318508	2534.18	57	543
ROH1	224	5	INRA0020739	MARC0017490	99784326	102318508	2534.18	57	543
ROH1	225	5	INRA0020739	ALGA0034179	99784326	102129677	2345.35	50	549
ROH1	226	5	ASGA0027069	MARC0030655	100255241	104477606	4222.37	104	502
ROH1	227	5	ASGA0027064	MARC0017490	100286254	102318508	2032.26	47	549
ROH1	233	5	INRA0020739	ALGA0034179	99784326	102129677	2345.35	50	276
ROH1	235	5	MARC0086616	ALGA0034179	99336115	102129677	2793.56	58	190
ROH1	236	5	INRA0020739	ALGA0034179	99784326	102129677	2345.35	50	549
ROH1	237	5	INRA0020739	ALGA0034179	99784326	102129677	2345.35	50	549
ROH1	238	5	H3GA0017261	MARC0017490	100143673	102318508	2174.84	50	549
ROH1	239	5	H3GA0017261	ASGA0027200	100143673	101937279	1793.61	37	549
ROH1	242	5	MARC0086616	ALGA0034179	99336115	102129677	2793.56	58	549
ROH1	243	5	MARC0086616	ALGA0034179	99336115	102129677	2793.56	58	549
ROH1	245	5	INRA0020739	MARC0017490	99784326	102318508	2534.18	57	549
ROH1	247	5	M1GA0008164	MARC0017490	101294829	102318508	1023.68	25	502
ROH1	248	5	MARC0086616	MARC0030655	99336115	104477606	5141.49	121	549
ROH1	251	5	H3GA0056604	ALGA0034179	100143862	102129677	1985.82	42	498
ROH1	252	5	H3GA0056604	ALGA0034179	100143862	102129677	1985.82	42	502
ROH1	254	5	MARC0086616	ALGA0034179	99336115	102129677	2793.56	58	285
ROH1	255	5	INRA0020739	MARC0017490	99784326	102318508	2534.18	57	496
ROH1	256	5	INRA0020739	ALGA0034179	99784326	102129677	2345.35	50	498
ROH1	257	5	DRGA0006401	MARC0017490	101034865	102318508	1283.64	32	502
ROH1	259	5	H3GA0017261	MARC0050588	100143673	101651737	1508.07	33	496
ROH1	260	5	INRA0020739	ALGA0034179	99784326	102129677	2345.35	50	496
ROH1	261	5	INRA0020739	ALGA0034179	99784326	102129677	2345.35	50	549
ROH1	264	5	INRA0020739	ALGA0034179	99784326	102129677	2345.35	50	498
ROH1	265	5	INRA0020739	ALGA0034179	99784326	102129677	2345.35	50	549
ROH1	267	5	INRA0020739	ALGA0034179	99784326	102129677	2345.35	50	556
ROH1	268	5	MARC0086616	ALGA0034179	99336115	102129677	2793.56	58	549
ROH1	271	5	INRA0020739	ALGA0034179	99784326	102129677	2345.35	50	507
ROH1	272	5	MARC0086616	MARC0017490	99336115	102318508	2982.39	65	500
ROH1	274	5	MARC0086616	ALGA0034179	99336115	102129677	2793.56	58	549
ROH1	275	5	WU_10.2_5_102961123	MARC0030655	98143664	104477606	6333.94	149	107
ROH1	276	5	INRA0020739	MARC0017490	99784326	102318508	2534.18	57	551
ROH1	278	5	DRGA0006401	H3GA0017314	101034865	102239449	1204.59	29	502
ROH1	281	5	INRA0020528	MARC0030655	97338405	104477606	7139.2	162	586
ROH1	282	5	M1GA0008152	ASGA0027249	98955766	103894417	4938.65	106	92
ROH1	283	5	INRA0020739	MARC0017490	99784326	102318508	2534.18	57	586
ROH1	284	5	INRA0020528	ASGA0027249	97338405	103894417	6556.01	143	549
ROH1	285	5	INRA0020528	ASGA0027249	97338405	103894417	6556.01	143	549
ROH1	290	5	INRA0020739	ALGA0034179	99784326	102129677	2345.35	50	549
ROH1	291	5	WU_10.2_5_103536462	MARC0030655	98702991	104477606	5774.62	134	502
ROH1	292	5	M1GA0008164	MARC0017490	101294829	102318508	1023.68	25	550
ROH1	293	5	INRA0020739	ALGA0034179	99784326	102129677	2345.35	50	285
ROH1	294	5	INRA0020739	ALGA0034179	99784326	102129677	2345.35	50	495
ROH1	295	5	MARC0086616	ALGA0034179	99336115	102129677	2793.56	58	502
ROH1	298	5	ASGA0027069	MARC0017490	100255241	102318508	2063.27	48	563
ROH1	299	5	M1GA0008164	MARC0017490	101294829	102318508	1023.68	25	544
ROH1	300	5	M1GA0008164	MARC0017490	101294829	102318508	1023.68	25	549
ROH1	304	5	ALGA0108421	MARC0017490	100588758	102318508	1729.75	39	276
ROH1	306	5	INRA0020739	ALGA0034179	99784326	102129677	2345.35	50	549
ROH1	307	5	WU_10.2_5_102468444	H3GA0017314	97480374	102239449	4759.08	102	549
ROH1	308	5	ALGA0033972	ALGA0034179	100660217	102129677	1469.46	30	549
ROH1	309	5	INRA0020739	MARC0017490	99784326	102318508	2534.18	57	549
ROH1	310	5	DRGA0006401	ALGA0034179	101034865	102129677	1094.81	25	500
ROH1	311	5	ASGA0027064	MARC0030655	100286254	104477606	4191.35	103	549
ROH1	312	5	DRGA0006401	ALGA0034179	101034865	102129677	1094.81	25	549
ROH1	313	5	INRA0020739	ALGA0034179	99784326	102129677	2345.35	50	551
ROH1	314	5	INRA0020739	ALGA0034179	99784326	102129677	2345.35	50	130
ROH1	315	5	INRA0020739	ALGA0034179	99784326	102129677	2345.35	50	276
ROH1	316	5	INRA0020739	MARC0017490	99784326	102318508	2534.18	57	551
ROH1	317	5	INRA0020739	ASGA0027200	99784326	101937279	2152.95	44	567
ROH1	319	5	DRGA0006401	H3GA0017314	101034865	102239449	1204.59	29	549
ROH1	320	5	INRA0020739	MARC0017490	99784326	102318508	2534.18	57	500
ROH1	321	5	INRA0020739	MARC0017490	99784326	102318508	2534.18	57	502
ROH1	326	5	ASGA0027069	ALGA0034091	100255241	101365073	1109.83	26	130
ROH1	327	5	ALGA0033972	ALGA0034179	100660217	102129677	1469.46	30	502
ROH1	330	5	INRA0020739	ALGA0034179	99784326	102129677	2345.35	50	502
ROH1	332	5	DRGA0006401	MARC0017490	101034865	102318508	1283.64	32	549
ROH1	333	5	INRA0020739	ALGA0034179	99784326	102129677	2345.35	50	500
ROH1	334	5	INRA0020739	ALGA0034179	99784326	102129677	2345.35	50	500
ROH1	337	5	INRA0020739	ALGA0034179	99784326	102129677	2345.35	50	500
ROH1	339	5	INRA0020739	ALGA0034179	99784326	102129677	2345.35	50	502
ROH1	342	5	ALGA0111038	MARC0017490	100457697	102318508	1860.81	41	502
ROH1	343	5	INRA0020739	ALGA0034179	99784326	102129677	2345.35	50	549
ROH1	345	5	INRA0020739	ALGA0034179	99784326	102129677	2345.35	50	502
ROH1	347	5	ALGA0033972	ALGA0034179	100660217	102129677	1469.46	30	551
ROH1	348	5	ASGA0027038	ALGA0034199	100604392	102222047	1617.66	34	502
ROH1	349	5	DRGA0006401	MARC0017490	101034865	102318508	1283.64	32	502
ROH1	350	5	ALGA0033972	ALGA0034179	100660217	102129677	1469.46	30	549
ROH1	351	5	ASGA0027064	ASGA0027200	100286254	101937279	1651.03	34	276
ROH1	352	5	INRA0020739	ALGA0034179	99784326	102129677	2345.35	50	276
ROH1	353	5	ALGA0108421	MARC0017490	100588758	102318508	1729.75	39	551
ROH1	364	5	INRA0020739	MARC0017490	99784326	102318508	2534.18	57	502
ROH1	365	5	ASGA0027038	ALGA0034199	100604392	102222047	1617.66	34	551
ROH1	367	5	INRA0020739	MARC0017490	99784326	102318508	2534.18	57	502
ROH1	368	5	INRA0020739	MARC0017490	99784326	102318508	2534.18	57	563
ROH1	369	5	INRA0020739	ALGA0034179	99784326	102129677	2345.35	50	507
ROH1	370	5	ALGA0108421	MARC0017490	100588758	102318508	1729.75	39	108
ROH1	371	5	ALGA0108421	MARC0017490	100588758	102318508	1729.75	39	551
ROH1	372	5	ALGA0108421	MARC0017490	100588758	102318508	1729.75	39	502
ROH1	373	5	INRA0020739	MARC0017490	99784326	102318508	2534.18	57	562
ROH1	374	5	INRA0020739	MARC0017490	99784326	102318508	2534.18	57	500
ROH1	377	5	INRA0020739	MARC0053095	99784326	101969035	2184.71	45	549
ROH1	378	5	INRA0020739	MARC0017490	99784326	102318508	2534.18	57	500
ROH1	379	5	ALGA0033972	ALGA0034179	100660217	102129677	1469.46	30	549
ROH1	380	5	INRA0020739	MARC0017490	99784326	102318508	2534.18	57	500
ROH1	383	5	INRA0020739	MARC0017490	99784326	102318508	2534.18	57	563
ROH1	384	5	MARC0086616	ALGA0034179	99336115	102129677	2793.56	58	320
ROH1	385	5	DRGA0006401	MARC0017490	101034865	102318508	1283.64	32	276
ROH1	387	5	DRGA0006401	MARC0017490	101034865	102318508	1283.64	32	276
ROH1	388	5	ALGA0033972	ALGA0034179	100660217	102129677	1469.46	30	308
ROH1	389	5	INRA0020739	MARC0017490	99784326	102318508	2534.18	57	93
ROH1	390	5	ALGA0033972	ALGA0034179	100660217	102129677	1469.46	30	549
ROH1	391	5	INRA0020739	MARC0017490	99784326	102318508	2534.18	57	549
ROH1	392	5	ASGA0027069	ALGA0034091	100255241	101365073	1109.83	26	549
ROH1	393	5	ASGA0027069	MARC0017490	100255241	102318508	2063.27	48	190
ROH1	394	5	M1GA0008164	MARC0017490	101294829	102318508	1023.68	25	190
ROH1	395	5	M1GA0008164	MARC0017490	101294829	102318508	1023.68	25	498
ROH1	396	5	ALGA0034005	WU_10.2_5_107237042	100353992	102293526	1939.54	44	498
ROH1	397	5	ALGA0033972	ALGA0034179	100660217	102129677	1469.46	30	498
ROH1	398	5	INRA0020739	MARC0017490	99784326	102318508	2534.18	57	502
ROH1	399	5	INRA0020739	ALGA0034179	99784326	102129677	2345.35	50	502
ROH1	400	5	ALGA0108421	MARC0017490	100588758	102318508	1729.75	39	498
ROH1	401	5	INRA0020739	ALGA0034179	99784326	102129677	2345.35	50	502
ROH1	402	5	ALGA0108421	MARC0017490	100588758	102318508	1729.75	39	498
ROH1	403	5	INRA0020739	ALGA0034179	99784326	102129677	2345.35	50	502
ROH1	404	5	ALGA0108421	MARC0017490	100588758	102318508	1729.75	39	498
ROH1	405	5	ASGA0027069	ALGA0034091	100255241	101365073	1109.83	26	549
ROH1	406	5	ASGA0027069	MARC0050588	100255241	101651737	1396.5	31	549
ROH1	407	5	DRGA0006401	MARC0017490	101034865	102318508	1283.64	32	586
ROH1	408	5	DRGA0006401	MARC0017490	101034865	102318508	1283.64	32	584
ROH1	409	5	ASGA0027069	MARC0050588	100255241	101651737	1396.5	31	276
ROH1	410	5	MARC0086616	MARC0030655	99336115	104477606	5141.49	121	563
ROH1	413	5	INRA0020739	ALGA0034179	99784326	102129677	2345.35	50	500
ROH1	414	5	INRA0020739	ALGA0034179	99784326	102129677	2345.35	50	549
ROH1	415	5	INRA0020739	ALGA0034179	99784326	102129677	2345.35	50	502
ROH1	418	5	H3GA0017261	MARC0050588	100143673	101651737	1508.07	33	500
ROH1	419	5	H3GA0017261	MARC0050588	100143673	101651737	1508.07	33	498
ROH1	420	5	WU_10.2_5_103536462	ASGA0027249	98702991	103894417	5191.43	115	500
ROH1	421	5	WU_10.2_5_103536462	ASGA0027249	98702991	103894417	5191.43	115	498
ROH1	422	5	MARC0086616	MARC0030655	99336115	104477606	5141.49	121	500
ROH1	423	5	INRA0020739	MARC0017490	99784326	102318508	2534.18	57	498
ROH1	424	5	INRA0020739	MARC0017490	99784326	102318508	2534.18	57	500
ROH1	425	5	WU_10.2_5_102961123	MARC0030655	98143664	104477606	6333.94	149	285
ROH1	426	5	INRA0020739	MARC0017490	99784326	102318508	2534.18	57	549
ROH1	427	5	WU_10.2_5_102961123	MARC0030655	98143664	104477606	6333.94	149	276
ROH1	428	5	INRA0020739	MARC0017490	99784326	102318508	2534.18	57	276
ROH1	429	5	WU_10.2_5_102961123	MARC0030655	98143664	104477606	6333.94	149	502
ROH1	430	5	INRA0020739	ALGA0034179	99784326	102129677	2345.35	50	502
ROH1	431	5	INRA0020739	ALGA0034179	99784326	102129677	2345.35	50	285
ROH1	432	5	DRGA0006401	ALGA0034179	101034865	102129677	1094.81	25	500
ROH1	433	5	ALGA0111038	ALGA0034179	100457697	102129677	1671.98	34	107
ROH1	435	5	DRGA0006401	MARC0017490	101034865	102318508	1283.64	32	92
ROH1	436	5	ASGA0027069	ALGA0034091	100255241	101365073	1109.83	26	549
ROH1	437	5	ALGA0108421	MARC0017490	100588758	102318508	1729.75	39	502
ROH1	438	5	INRA0020739	ALGA0034179	99784326	102129677	2345.35	50	406
ROH1	440	5	INRA0020739	MARC0017490	99784326	102318508	2534.18	57	508
ROH1	441	5	ALGA0108421	MARC0017490	100588758	102318508	1729.75	39	285
ROH1	442	5	WU_10.2_5_102961123	ASGA0027249	98143664	103894417	5750.75	130	285
ROH1	443	5	ALGA0108421	MARC0017490	100588758	102318508	1729.75	39	567
ROH1	444	5	WU_10.2_5_102961123	ASGA0027249	98143664	103894417	5750.75	130	180
ROH1	445	5	ALGA0108421	MARC0017490	100588758	102318508	1729.75	39	563
ROH1	446	5	WU_10.2_5_102961123	ASGA0027249	98143664	103894417	5750.75	130	549
ROH1	447	5	ALGA0108421	MARC0017490	100588758	102318508	1729.75	39	549
ROH1	450	5	DRGA0006401	H3GA0017314	101034865	102239449	1204.59	29	500
ROH1	454	5	MARC0086616	ALGA0034179	99336115	102129677	2793.56	58	320
ROH1	455	5	DRGA0006401	MARC0017490	101034865	102318508	1283.64	32	320
ROH1	456	5	DRGA0006401	MARC0017490	101034865	102318508	1283.64	32	507
ROH1	459	5	MARC0086616	MARC0017490	99336115	102318508	2982.39	65	549
ROH1	460	5	MARC0086616	MARC0017490	99336115	102318508	2982.39	65	500
ROH1	463	5	DRGA0006401	H3GA0017314	101034865	102239449	1204.59	29	551
ROH1	464	5	ALGA0108421	MARC0017490	100588758	102318508	1729.75	39	551
ROH1	465	5	DRGA0006394	H3GA0017314	99706667	102239449	2532.78	55	285
ROH1	466	5	ASGA0027064	MARC0030655	100286254	104477606	4191.35	103	502
ROH1	467	5	INRA0020739	ALGA0034179	99784326	102129677	2345.35	50	502
ROH1	468	5	ALGA0033985	MARC0017490	100788092	102318508	1530.42	33	502
ROH1	472	5	ASGA0027069	ALGA0034091	100255241	101365073	1109.83	26	502
ROH1	475	5	M1GA0008164	MARC0017490	101294829	102318508	1023.68	25	549
ROH1	476	5	ASGA0027069	MARC0017490	100255241	102318508	2063.27	48	502
ROH1	477	5	M1GA0008164	MARC0017490	101294829	102318508	1023.68	25	549
ROH1	479	5	DRGA0006401	H3GA0017314	101034865	102239449	1204.59	29	549
ROH1	480	5	DRGA0006401	H3GA0017314	101034865	102239449	1204.59	29	549
ROH1	481	5	ASGA0027069	ASGA0027200	100255241	101937279	1682.04	35	502
ROH1	482	5	M1GA0008164	MARC0017490	101294829	102318508	1023.68	25	549
ROH1	484	5	INRA0020693	MARC0050588	100389557	101651737	1262.18	26	285
ROH1	490	5	ASGA0027069	ALGA0034091	100255241	101365073	1109.83	26	285
ROH1	491	5	INRA0020739	ALGA0034179	99784326	102129677	2345.35	50	549
ROH1	492	5	INRA0020739	ALGA0034179	99784326	102129677	2345.35	50	563
ROH1	493	5	ALGA0108421	MARC0017490	100588758	102318508	1729.75	39	586
ROH1	494	5	ASGA0027069	MARC0050588	100255241	101651737	1396.5	31	507
ROH1	495	5	ASGA0027069	MARC0050588	100255241	101651737	1396.5	31	549
ROH1	497	5	ASGA0027069	MARC0017490	100255241	102318508	2063.27	48	285
ROH1	498	5	M1GA0008164	MARC0017490	101294829	102318508	1023.68	25	586
ROH1	499	5	INRA0020739	ALGA0034179	99784326	102129677	2345.35	50	586
ROH1	502	5	INRA0020693	MARC0017490	100389557	102318508	1928.95	43	500
ROH1	505	5	ALGA0033972	ALGA0034179	100660217	102129677	1469.46	30	507
ROH1	506	5	ALGA0033972	ALGA0034179	100660217	102129677	1469.46	30	549
ROH1	507	5	DRGA0006401	H3GA0017314	101034865	102239449	1204.59	29	502
ROH1	511	5	INRA0020739	MARC0017490	99784326	102318508	2534.18	57	549
ROH1	512	5	INRA0020739	MARC0017490	99784326	102318508	2534.18	57	549
ROH1	513	5	INRA0020739	MARC0017490	99784326	102318508	2534.18	57	549
ROH1	514	5	INRA0020739	MARC0017490	99784326	102318508	2534.18	57	549
ROH1	516	5	INRA0020739	ALGA0034179	99784326	102129677	2345.35	50	498
ROH1	520	5	MARC0086616	MARC0017490	99336115	102318508	2982.39	65	502
ROH1	522	5	INRA0020739	ALGA0034179	99784326	102129677	2345.35	50	502
ROH1	523	5	INRA0020739	ALGA0034179	99784326	102129677	2345.35	50	549
ROH1	524	5	INRA0020739	ALGA0034179	99784326	102129677	2345.35	50	502
ROH1	528	5	INRA0020739	MARC0017490	99784326	102318508	2534.18	57	500
ROH1	530	5	INRA0020739	ALGA0034179	99784326	102129677	2345.35	50	502
ROH1	531	5	DRGA0006401	H3GA0017314	101034865	102239449	1204.59	29	502
ROH1	532	5	DRGA0006401	H3GA0017314	101034865	102239449	1204.59	29	268
ROH1	533	5	INRA0020739	ALGA0034179	99784326	102129677	2345.35	50	549
ROH1	534	5	ASGA0027069	ALGA0034091	100255241	101365073	1109.83	26	507
ROH1	535	5	DRGA0006401	ALGA0034179	101034865	102129677	1094.81	25	555
ROH1	536	5	ASGA0027069	MARC0017490	100255241	102318508	2063.27	48	500
ROH1	538	5	INRA0020739	ALGA0034179	99784326	102129677	2345.35	50	500
ROH1	539	5	DRGA0006401	H3GA0017314	101034865	102239449	1204.59	29	502
ROH1	540	5	DRGA0006401	ALGA0034179	101034865	102129677	1094.81	25	549
ROH1	541	5	DRGA0006401	ALGA0034179	101034865	102129677	1094.81	25	502
ROH1	544	5	M1GA0008164	MARC0017490	101294829	102318508	1023.68	25	285
ROH1	546	5	ALGA0108421	MARC0017490	100588758	102318508	1729.75	39	285
ROH1	550	5	ASGA0027069	MARC0017490	100255241	102318508	2063.27	48	500
ROH1	553	5	INRA0020739	ALGA0034179	99784326	102129677	2345.35	50	500
ROH1	554	5	M1GA0008164	MARC0017490	101294829	102318508	1023.68	25	549
ROH1	555	5	M1GA0008164	MARC0017490	101294829	102318508	1023.68	25	171
ROH1	558	5	M1GA0008164	MARC0017490	101294829	102318508	1023.68	25	285
ROH1	560	5	M1GA0008164	MARC0017490	101294829	102318508	1023.68	25	507
ROH1	561	5	INRA0020739	MARC0017490	99784326	102318508	2534.18	57	502
ROH1	562	5	INRA0020739	ALGA0034179	99784326	102129677	2345.35	50	549
ROH1	563	5	INRA0020739	ALGA0034179	99784326	102129677	2345.35	50	293
ROH1	564	5	INRA0020739	ALGA0034179	99784326	102129677	2345.35	50	293
ROH1	565	5	MARC0086616	ALGA0034179	99336115	102129677	2793.56	58	502
ROH1	566	5	MARC0086616	MARC0030655	99336115	104477606	5141.49	121	494
ROH1	567	5	INRA0020739	MARC0017490	99784326	102318508	2534.18	57	507
ROH1	568	5	INRA0020739	MARC0017490	99784326	102318508	2534.18	57	285
ROH1	570	5	MARC0086616	ALGA0034179	99336115	102129677	2793.56	58	285
ROH1	575	5	INRA0020739	MARC0017490	99784326	102318508	2534.18	57	502
ROH1	577	5	ALGA0108421	MARC0017490	100588758	102318508	1729.75	39	499
ROH1	578	5	INRA0020739	MARC0017490	99784326	102318508	2534.18	57	500
ROH1	579	5	MARC0086616	MARC0017490	99336115	102318508	2982.39	65	502
ROH1	580	5	M1GA0008164	MARC0017490	101294829	102318508	1023.68	25	499
ROH1	582	5	INRA0020739	H3GA0017314	99784326	102239449	2455.12	54	276
ROH1	583	5	INRA0020739	ALGA0034179	99784326	102129677	2345.35	50	502
ROH1	584	5	ASGA0027064	MARC0017490	100286254	102318508	2032.26	47	502
ROH1	587	5	ALGA0111038	ALGA0034179	100457697	102129677	1671.98	34	92
ROH1	592	5	ALGA0108421	MARC0017490	100588758	102318508	1729.75	39	586
ROH1	593	5	ALGA0108421	MARC0017490	100588758	102318508	1729.75	39	502
ROH1	594	5	INRA0020739	MARC0017490	99784326	102318508	2534.18	57	498
ROH1	595	5	INRA0020739	ALGA0034179	99784326	102129677	2345.35	50	500
ROH1	596	5	INRA0020739	MARC0017490	99784326	102318508	2534.18	57	502
ROH1	597	5	M1GA0008164	MARC0017490	101294829	102318508	1023.68	25	549
ROH1	600	5	DRGA0006401	H3GA0017314	101034865	102239449	1204.59	29	502
ROH1	601	5	DRGA0006401	H3GA0017314	101034865	102239449	1204.59	29	285
ROH1	603	5	ALGA0108421	MARC0017490	100588758	102318508	1729.75	39	502
ROH1	609	5	ALGA0108421	MARC0017490	100588758	102318508	1729.75	39	500
ROH1	612	5	INRA0020739	ALGA0034179	99784326	102129677	2345.35	50	285
ROH1	613	5	ASGA0027069	MARC0050588	100255241	101651737	1396.5	31	500
ROH1	614	5	DRGA0006401	H3GA0017314	101034865	102239449	1204.59	29	549
ROH1	615	5	ALGA0033985	H3GA0017314	100788092	102239449	1451.36	30	500
ROH1	616	5	INRA0020739	MARC0017490	99784326	102318508	2534.18	57	500
ROH1	617	5	INRA0020739	ALGA0034179	99784326	102129677	2345.35	50	502
ROH1	618	5	DRGA0006401	WU_10.2_5_107119259	101034865	102175355	1140.49	26	498
ROH1	619	5	DRGA0006401	WU_10.2_5_107119259	101034865	102175355	1140.49	26	498
ROH1	620	5	INRA0020739	MARC0017490	99784326	102318508	2534.18	57	502
ROH1	621	5	ALGA0033972	H3GA0017314	100660217	102239449	1579.23	34	496
ROH1	626	5	ASGA0027069	MARC0017490	100255241	102318508	2063.27	48	285
ROH1	627	5	DRGA0006401	H3GA0017314	101034865	102239449	1204.59	29	586
ROH1	628	5	DRGA0006401	H3GA0017314	101034865	102239449	1204.59	29	500
ROH1	629	5	INRA0020693	H3GA0017314	100389557	102239449	1849.89	40	507
ROH1	630	5	INRA0020739	H3GA0017314	99784326	102239449	2455.12	54	507
ROH1	631	5	ALGA0108421	MARC0017490	100588758	102318508	1729.75	39	262
ROH1	633	5	ASGA0027134	H3GA0017314	101202632	102239449	1036.82	24	549
ROH1	635	5	ASGA0027134	H3GA0017314	101202632	102239449	1036.82	24	285
ROH1	637	5	INRA0020739	MARC0017490	99784326	102318508	2534.18	57	549
ROH1	640	5	INRA0020739	H3GA0017314	99784326	102239449	2455.12	54	500
ROH1	643	5	DRGA0006401	MARC0017490	101034865	102318508	1283.64	32	500
ROH1	645	5	MARC0086616	MARC0017490	99336115	102318508	2982.39	65	502
ROH1	646	5	MARC0086616	MARC0017490	99336115	102318508	2982.39	65	560
ROH1	648	5	ASGA0027134	H3GA0017314	101202632	102239449	1036.82	24	560
ROH1	650	5	ASGA0027064	MARC0030655	100286254	104477606	4191.35	103	500
ROH1	652	5	DRGA0006401	ALGA0034179	101034865	102129677	1094.81	25	502
ROH1	653	5	INRA0020739	MARC0017490	99784326	102318508	2534.18	57	549
ROH1	654	5	MARC0086616	ASGA0027249	99336115	103894417	4558.3	102	502
ROH1	656	5	ALGA0108421	MARC0017490	100588758	102318508	1729.75	39	502
ROH1	657	5	INRA0020739	MARC0017490	99784326	102318508	2534.18	57	502
ROH1	658	5	INRA0020739	ALGA0034179	99784326	102129677	2345.35	50	285
ROH1	659	5	INRA0020739	MARC0017490	99784326	102318508	2534.18	57	561
ROH1	660	5	DRGA0006401	H3GA0017314	101034865	102239449	1204.59	29	498
ROH1	661	5	INRA0020739	MARC0017490	99784326	102318508	2534.18	57	549
ROH1	662	5	ASGA0027129	MARC0030655	101154364	104477606	3323.24	85	586
ROH1	664	5	ALGA0108421	MARC0017490	100588758	102318508	1729.75	39	496
ROH1	665	5	DRGA0006401	H3GA0017314	101034865	102239449	1204.59	29	502
ROH1	666	5	ALGA0108421	MARC0017490	100588758	102318508	1729.75	39	500
ROH1	667	5	M1GA0008164	MARC0017490	101294829	102318508	1023.68	25	502
ROH1	670	5	MARC0086616	ALGA0034179	99336115	102129677	2793.56	58	498
ROH1	671	5	ALGA0108421	MARC0017490	100588758	102318508	1729.75	39	549
ROH1	672	5	M1GA0008164	MARC0017490	101294829	102318508	1023.68	25	498
ROH1	673	5	ALGA0108421	MARC0017490	100588758	102318508	1729.75	39	276
ROH1	674	5	INRA0020739	MARC0017490	99784326	102318508	2534.18	57	549
ROH1	675	5	WU_10.2_5_102961123	MARC0030655	98143664	104477606	6333.94	149	502
ROH1	676	5	WU_10.2_5_102961123	MARC0030655	98143664	104477606	6333.94	149	276
ROH1	677	5	INRA0020739	MARC0017490	99784326	102318508	2534.18	57	276
ROH1	680	5	M1GA0008164	MARC0017490	101294829	102318508	1023.68	25	549
ROH1	685	5	ALGA0033747	MARC0030655	94609227	104477606	9868.38	224	549
ROH1	686	5	DRGA0006401	H3GA0017314	101034865	102239449	1204.59	29	285
ROH1	687	5	DRGA0006401	ALGA0034179	101034865	102129677	1094.81	25	502
ROH1	688	5	M1GA0008164	MARC0017490	101294829	102318508	1023.68	25	586
ROH1	690	5	M1GA0008164	MARC0017490	101294829	102318508	1023.68	25	498
ROH1	691	5	M1GA0008164	MARC0017490	101294829	102318508	1023.68	25	502
ROH1	692	5	ALGA0108421	MARC0017490	100588758	102318508	1729.75	39	507
ROH1	695	5	ASGA0027069	MARC0017490	100255241	102318508	2063.27	48	502
ROH1	696	5	ASGA0027069	MARC0017490	100255241	102318508	2063.27	48	502
ROH1	697	5	WU_10.2_5_105047702	ASGA0027191	100132160	101835818	1703.66	36	500
ROH1	698	5	DRGA0006379	ALGA0034179	100094236	102129677	2035.44	47	502
ROH1	699	5	DRGA0006401	H3GA0017314	101034865	102239449	1204.59	29	549
ROH1	700	5	M1GA0008164	MARC0017490	101294829	102318508	1023.68	25	502
ROH1	701	5	INRA0020739	ALGA0034179	99784326	102129677	2345.35	50	502
ROH1	702	5	ALGA0108421	MARC0017490	100588758	102318508	1729.75	39	502
ROH1	704	5	ALGA0108421	MARC0017490	100588758	102318508	1729.75	39	502
ROH1	705	5	INRA0020739	MARC0017490	99784326	102318508	2534.18	57	502
ROH1	706	5	M1GA0008164	MARC0017490	101294829	102318508	1023.68	25	500
ROH1	707	5	ASGA0027064	ASGA0027191	100286254	101835818	1549.57	32	502
ROH1	708	5	ASGA0027064	ASGA0027191	100286254	101835818	1549.57	32	502
ROH1	709	5	ALGA0108421	MARC0017490	100588758	102318508	1729.75	39	549
ROH1	710	5	INRA0020739	MARC0017490	99784326	102318508	2534.18	57	498
ROH1	712	5	INRA0020739	ALGA0034179	99784326	102129677	2345.35	50	502
ROH1	713	5	M1GA0008164	MARC0017490	101294829	102318508	1023.68	25	293
ROH1	714	5	MARC0086616	MARC0017490	99336115	102318508	2982.39	65	499
ROH1	715	5	MARC0086616	MARC0017490	99336115	102318508	2982.39	65	498
ROH1	716	5	MARC0086616	MARC0017490	99336115	102318508	2982.39	65	339
ROH1	717	5	DRGA0006401	H3GA0017314	101034865	102239449	1204.59	29	518
ROH1	719	5	ASGA0027078	ASGA0027200	100121625	101937279	1815.65	39	502
ROH1	720	5	MARC0086616	MARC0030655	99336115	104477606	5141.49	121	502
ROH1	721	5	MARC0086616	ALGA0034179	99336115	102129677	2793.56	58	586
ROH1	722	5	DRGA0006401	ALGA0034179	101034865	102129677	1094.81	25	552
ROH1	723	5	WU_10.2_5_102468444	MARC0030655	97480374	104477606	6997.23	161	502
ROH1	724	5	INRA0020739	MARC0017490	99784326	102318508	2534.18	57	498
ROH1	725	5	ALGA0108421	MARC0017490	100588758	102318508	1729.75	39	498
ROH1	726	5	MARC0086616	MARC0017490	99336115	102318508	2982.39	65	498
ROH1	727	5	MARC0086616	ASGA0027249	99336115	103894417	4558.3	102	511
ROH1	729	5	INRA0020739	ALGA0034179	99784326	102129677	2345.35	50	586
ROH1	730	5	WU_10.2_5_102961123	ASGA0027249	98143664	103894417	5750.75	130	549
ROH1	731	5	DRGA0006401	MARC0017490	101034865	102318508	1283.64	32	549
ROH1	732	5	INRA0020739	ALGA0034179	99784326	102129677	2345.35	50	502
ROH1	736	5	WU_10.2_5_104925603	MARC0017490	100060197	102318508	2258.31	55	502
ROH1	737	5	DRGA0006401	MARC0017490	101034865	102318508	1283.64	32	502
ROH1	738	5	DRGA0006401	MARC0017490	101034865	102318508	1283.64	32	498
ROH1	740	5	INRA0020739	ALGA0034179	99784326	102129677	2345.35	50	549
ROH1	741	5	INRA0020739	ALGA0034179	99784326	102129677	2345.35	50	498
ROH1	743	5	DRGA0006401	H3GA0017314	101034865	102239449	1204.59	29	503
ROH1	745	5	ALGA0033985	MARC0017490	100788092	102318508	1530.42	33	496
ROH1	746	5	DRGA0006401	ALGA0034179	101034865	102129677	1094.81	25	502
ROH1	747	5	MARC0086616	ASGA0027249	99336115	103894417	4558.3	102	507
ROH1	748	5	MARC0086616	MARC0017490	99336115	102318508	2982.39	65	549
ROH1	749	5	ASGA0027069	MARC0017490	100255241	102318508	2063.27	48	498
ROH1	753	5	INRA0020739	MARC0017490	99784326	102318508	2534.18	57	498
ROH1	754	5	MARC0086616	MARC0017490	99336115	102318508	2982.39	65	549
ROH1	756	5	ALGA0108421	MARC0017490	100588758	102318508	1729.75	39	491
ROH1	757	5	INRA0020739	MARC0017490	99784326	102318508	2534.18	57	502
ROH1	758	5	ALGA0108421	ALGA0034179	100588758	102129677	1540.92	32	502
ROH1	759	5	MARC0086616	MARC0017490	99336115	102318508	2982.39	65	502
ROH1	760	5	INRA0020739	MARC0017490	99784326	102318508	2534.18	57	567
ROH1	761	5	INRA0020739	MARC0017490	99784326	102318508	2534.18	57	549
ROH1	765	5	MARC0086616	MARC0017490	99336115	102318508	2982.39	65	502
ROH1	767	5	INRA0020739	MARC0017490	99784326	102318508	2534.18	57	549
ROH1	768	5	ALGA0108421	MARC0017490	100588758	102318508	1729.75	39	503
ROH1	769	5	INRA0020739	MARC0017490	99784326	102318508	2534.18	57	491
ROH1	773	5	MARC0086616	MARC0017490	99336115	102318508	2982.39	65	549
ROH1	774	5	INRA0020739	ALGA0034179	99784326	102129677	2345.35	50	276
ROH1	775	5	WU_10.2_5_102961123	MARC0030655	98143664	104477606	6333.94	149	549
ROH1	777	5	ALGA0111813	MARC0017490	99348458	102318508	2970.05	64	549
ROH1	780	5	DRGA0006401	WU_10.2_5_107119259	101034865	102175355	1140.49	26	500
ROH1	782	5	WU_10.2_5_103911652	H3GA0017314	98994939	102239449	3244.51	65	549
ROH1	783	5	M1GA0008152	ASGA0027249	98955766	103894417	4938.65	106	92
ROH1	785	5	DRGA0006401	ALGA0034179	101034865	102129677	1094.81	25	320
ROH1	786	5	DRGA0006401	MARC0030655	101034865	104477606	3442.74	88	549
ROH1	787	5	INRA0020739	MARC0017490	99784326	102318508	2534.18	57	586
ROH1	788	5	INRA0020739	MARC0017490	99784326	102318508	2534.18	57	563
ROH1	789	5	DRGA0006401	ALGA0034179	101034865	102129677	1094.81	25	500
ROH1	790	5	ASGA0027064	ALGA0034179	100286254	102129677	1843.42	40	233
ROH1	792	5	M1GA0008152	MARC0017490	98955766	102318508	3362.74	69	549
ROH1	794	5	WU_10.2_5_102961123	ASGA0027249	98143664	103894417	5750.75	130	502
ROH1	795	5	WU_10.2_5_102961123	MARC0030655	98143664	104477606	6333.94	149	503
ROH1	796	5	WU_10.2_5_102961123	MARC0030655	98143664	104477606	6333.94	149	586
ROH1	797	5	ALGA0108421	MARC0017490	100588758	102318508	1729.75	39	563
ROH1	798	5	DRGA0006401	ALGA0034179	101034865	102129677	1094.81	25	503
ROH1	799	5	MARC0086616	ALGA0034179	99336115	102129677	2793.56	58	500
ROH1	801	5	M1GA0008164	MARC0017490	101294829	102318508	1023.68	25	502
ROH1	802	5	MARC0086616	ALGA0034179	99336115	102129677	2793.56	58	549
ROH1	804	5	INRA0020739	MARC0017490	99784326	102318508	2534.18	57	549
ROH1	805	5	INRA0020739	MARC0017490	99784326	102318508	2534.18	57	563
ROH1	809	5	INRA0020739	MARC0017490	99784326	102318508	2534.18	57	549
ROH1	810	5	WU_10.2_5_102961123	ASGA0027249	98143664	103894417	5750.75	130	498
ROH1	811	5	INRA0020739	ALGA0034179	99784326	102129677	2345.35	50	549
ROH1	812	5	M1GA0008164	MARC0017490	101294829	102318508	1023.68	25	514
ROH1	813	5	WU_10.2_5_102961123	MARC0030655	98143664	104477606	6333.94	149	514
ROH1	816	5	INRA0020739	MARC0017490	99784326	102318508	2534.18	57	514
ROH1	817	5	WU_10.2_5_102468444	ASGA0027249	97480374	103894417	6414.04	142	514
ROH1	818	5	INRA0020739	MARC0017490	99784326	102318508	2534.18	57	514
ROH1	819	5	ASGA0027069	MARC0017490	100255241	102318508	2063.27	48	514
ROH1	820	5	M1GA0008164	MARC0017490	101294829	102318508	1023.68	25	514
ROH1	821	5	INRA0020739	ALGA0034179	99784326	102129677	2345.35	50	514
ROH1	822	5	WU_10.2_5_102961123	ASGA0027249	98143664	103894417	5750.75	130	47
ROH1	823	5	WU_10.2_5_102961123	ASGA0027249	98143664	103894417	5750.75	130	514
ROH1	824	5	MARC0086616	ALGA0034179	99336115	102129677	2793.56	58	514
ROH1	825	5	WU_10.2_5_100524574	MARC0030655	95758952	104477606	8718.66	196	514
ROH1	826	5	INRA0020739	MARC0017490	99784326	102318508	2534.18	57	514
ROH1	829	5	M1GA0008164	MARC0017490	101294829	102318508	1023.68	25	514
ROH1	830	5	M1GA0008164	MARC0017490	101294829	102318508	1023.68	25	514
ROH1	832	5	INRA0020739	MARC0017490	99784326	102318508	2534.18	57	514
ROH1	833	5	INRA0020739	MARC0017490	99784326	102318508	2534.18	57	514
ROH1	834	5	ASGA0027069	ASGA0027200	100255241	101937279	1682.04	35	514
ROH1	835	5	MARC0086616	ALGA0034179	99336115	102129677	2793.56	58	514
ROH1	836	5	MARC0086616	MARC0017490	99336115	102318508	2982.39	65	514
ROH1	837	5	MARC0086616	ALGA0034179	99336115	102129677	2793.56	58	514
ROH1	839	5	M1GA0008164	MARC0017490	101294829	102318508	1023.68	25	514
ROH1	840	5	M1GA0008164	MARC0017490	101294829	102318508	1023.68	25	514
ROH1	841	5	INRA0020739	MARC0017490	99784326	102318508	2534.18	57	514
ROH1	842	5	WU_10.2_5_102124812	MARC0030655	97137118	104477606	7340.49	165	514
ROH1	843	5	INRA0020739	ALGA0034179	99784326	102129677	2345.35	50	514
ROH1	844	5	DRGA0006401	MARC0017490	101034865	102318508	1283.64	32	514
ROH1	845	5	INRA0020739	ALGA0034179	99784326	102129677	2345.35	50	514
ROH1	847	5	MARC0086616	ALGA0034179	99336115	102129677	2793.56	58	514
ROH1	850	5	ALGA0108421	MARC0017490	100588758	102318508	1729.75	39	514
ROH1	851	5	INRA0020739	ALGA0034179	99784326	102129677	2345.35	50	514
ROH1	852	5	ASGA0027064	MARC0030655	100286254	104477606	4191.35	103	514
ROH1	855	5	ASGA0027069	MARC0050588	100255241	101651737	1396.5	31	514
ROH1	856	5	INRA0020739	ALGA0034179	99784326	102129677	2345.35	50	514
ROH1	862	5	DRGA0006401	ALGA0034179	101034865	102129677	1094.81	25	514
ROH1	863	5	ASGA0027069	ALGA0034091	100255241	101365073	1109.83	26	514
ROH1	864	5	ALGA0108421	MARC0017490	100588758	102318508	1729.75	39	514
ROH1	867	5	INRA0020528	ALGA0034179	97338405	102129677	4791.27	99	514
ROH1	868	5	INRA0020739	ALGA0034179	99784326	102129677	2345.35	50	514
ROH1	869	5	INRA0020739	MARC0017490	99784326	102318508	2534.18	57	514
ROH1	871	5	ALGA0033985	MARC0030655	100788092	104477606	3689.51	89	514
ROH1	875	5	DRGA0006401	ALGA0034179	101034865	102129677	1094.81	25	514
ROH1	876	5	ASGA0027069	ALGA0034091	100255241	101365073	1109.83	26	514
ROH1	877	5	ALGA0034069	ASGA0027249	101088132	103894417	2806.29	68	514
ROH1	878	5	ALGA0108421	MARC0017490	100588758	102318508	1729.75	39	514
ROH1	879	5	INRA0020739	MARC0017490	99784326	102318508	2534.18	57	514
ROH1	880	5	INRA0020739	ALGA0034179	99784326	102129677	2345.35	50	514
ROH1	881	5	INRA0020739	ALGA0034179	99784326	102129677	2345.35	50	514
ROH1	883	5	ASGA0027069	ALGA0034091	100255241	101365073	1109.83	26	120
ROH1	884	5	INRA0020739	ALGA0034179	99784326	102129677	2345.35	50	120
ROH1	885	5	WU_10.2_5_103536462	ASGA0027249	98702991	103894417	5191.43	115	120
ROH1	886	5	INRA0020739	ALGA0034179	99784326	102129677	2345.35	50	3
ROH2	2	3	MARC0043169	MARC0029738	9754409	11424021	1669.61	37	370
ROH2	3	3	MARC0043169	MARC0029738	9754409	11424021	1669.61	37	370
ROH2	5	3	DBWU0000430	H3GA0008689	9463123	11492863	2029.74	52	425
ROH2	7	3	DBWU0000430	M1GA0004043	9463123	11974039	2510.92	69	344
ROH2	11	3	WU_10.2_3_8154422	WU_10.2_3_11484739	8727502	11766180	3038.68	76	334
ROH2	12	3	WU_10.2_3_8154422	WU_10.2_3_11484739	8727502	11766180	3038.68	76	334
ROH2	17	3	WU_10.2_3_8154422	ALGA0017453	8727502	11162075	2434.57	58	493
ROH2	22	3	DBWU0000430	WU_10.2_3_15294183	9463123	15071639	5608.52	211	254
ROH2	23	3	MARC0043169	ASGA0013430	9754409	11506934	1752.53	40	433
ROH2	24	3	MARC0043169	ASGA0013430	9754409	11506934	1752.53	40	433
ROH2	25	3	3_9689251	ALGA0017453	9822900	11162075	1339.18	31	565
ROH2	28	3	WU_10.2_3_8154422	ASGA0013430	8727502	11506934	2779.43	66	460
ROH2	29	3	WU_10.2_3_8154422	ASGA0094829	8727502	10076783	1349.28	35	353
ROH2	30	3	WU_10.2_3_8154422	ASGA0013430	8727502	11506934	2779.43	66	369
ROH2	32	3	WU_10.2_3_8154422	H3GA0008689	8727502	11492863	2765.36	65	317
ROH2	35	3	ALGA0017362	H3GA0008689	9603588	11492863	1889.28	46	434
ROH2	36	3	ALGA0017362	ASGA0100858	9603588	11211562	1607.97	40	413
ROH2	37	3	DBWU0000430	M1GA0004043	9463123	11974039	2510.92	69	372
ROH2	38	3	WU_10.2_3_8154422	DIAS0000597	8727502	10569566	1842.07	45	421
ROH2	39	3	MARC0043169	M1GA0004043	9754409	11974039	2219.63	56	421
ROH2	40	3	MARC0043169	M1GA0004043	9754409	11974039	2219.63	56	344
ROH2	41	3	MARC0043169	M1GA0004043	9754409	11974039	2219.63	56	434
ROH2	42	3	ASGA0014044	ASGA0013430	7647788	11506934	3859.15	81	510
ROH2	43	3	ALGA0017362	ASGA0100858	9603588	11211562	1607.97	40	434
ROH2	44	3	MARC0043169	ASGA0100858	9754409	11211562	1457.15	33	438
ROH2	45	3	ALGA0017362	ASGA0100858	9603588	11211562	1607.97	40	334
ROH2	46	3	MARC0043169	WU_10.2_3_11332375	9754409	11612433	1858.03	43	434
ROH2	48	3	WU_10.2_3_8154422	WU_10.2_3_11484739	8727502	11766180	3038.68	76	493
ROH2	49	3	ALGA0017362	ASGA0100858	9603588	11211562	1607.97	40	344
ROH2	50	3	WU_10.2_3_8154422	ALGA0017453	8727502	11162075	2434.57	58	353
ROH2	55	3	DBWU0000430	M1GA0004043	9463123	11974039	2510.92	69	564
ROH2	56	3	WU_10.2_3_8154422	ASGA0013430	8727502	11506934	2779.43	66	565
ROH2	57	3	ASGA0013254	ASGA0100858	9741194	11211562	1470.37	34	456
ROH2	59	3	3_9689251	ALGA0017453	9822900	11162075	1339.18	31	389
ROH2	60	3	WU_10.2_3_8154422	ASGA0100858	8727502	11211562	2484.06	59	332
ROH2	61	3	DBWU0000430	H3GA0008689	9463123	11492863	2029.74	52	413
ROH2	62	3	MARC0043169	WU_10.2_3_11728666	9754409	12008775	2254.37	57	433
ROH2	63	3	ASGA0094829	ALGA0117115	10076783	11396652	1319.87	27	370
ROH2	65	3	DBWU0000430	M1GA0004043	9463123	11974039	2510.92	69	565
ROH2	66	3	MARC0043169	ASGA0013430	9754409	11506934	1752.53	40	353
ROH2	70	3	ASGA0092808	MARC0029738	9878432	11424021	1545.59	35	433
ROH2	71	3	3_9689251	ALGA0017453	9822900	11162075	1339.18	31	433
ROH2	73	3	WU_10.2_3_8154422	ASGA0013430	8727502	11506934	2779.43	66	389
ROH2	74	3	MARC0043169	ASGA0013430	9754409	11506934	1752.53	40	418
ROH2	75	3	MARC0043169	ASGA0013430	9754409	11506934	1752.53	40	389
ROH2	77	3	DBWU0000430	ASGA0099970	9463123	11410454	1947.33	49	565
ROH2	81	3	WU_10.2_3_8154422	WU_10.2_3_11643257	8727502	11923824	3196.32	81	433
ROH2	83	3	DBWU0000430	H3GA0008689	9463123	11492863	2029.74	52	433
ROH2	84	3	3_9689251	ALGA0017453	9822900	11162075	1339.18	31	433
ROH2	86	3	MARC0043169	ASGA0013430	9754409	11506934	1752.53	40	433
ROH2	87	3	MARC0043169	ASGA0013430	9754409	11506934	1752.53	40	413
ROH2	88	3	MARC0043169	ASGA0013430	9754409	11506934	1752.53	40	439
ROH2	89	3	MARC0043169	ASGA0013430	9754409	11506934	1752.53	40	332
ROH2	90	3	DBWU0000430	M1GA0004043	9463123	11974039	2510.92	69	332
ROH2	92	3	H3GA0008606	ALGA0017453	9658871	11162075	1503.2	37	101
ROH2	94	3	MARC0043169	ASGA0013430	9754409	11506934	1752.53	40	101
ROH2	96	3	MARC0043169	ASGA0013430	9754409	11506934	1752.53	40	422
ROH2	99	3	ASGA0098960	MARC0085413	9054934	10456806	1401.87	34	493
ROH2	100	3	ASGA0098960	MARC0085413	9054934	10456806	1401.87	34	383
ROH2	101	3	ASGA0013254	H3GA0008689	9741194	11492863	1751.67	40	419
ROH2	103	3	WU_10.2_3_8154422	ALGA0017453	8727502	11162075	2434.57	58	413
ROH2	104	3	H3GA0008608	ASGA0013430	9675078	11506934	1831.86	43	387
ROH2	106	3	MARC0043169	H3GA0008853	9754409	14668363	4913.95	182	383
ROH2	107	3	DBWU0000430	M1GA0004043	9463123	11974039	2510.92	69	343
ROH2	109	3	MARC0043169	WU_10.2_3_11484739	9754409	11766180	2011.77	50	420
ROH2	110	3	H3GA0008608	ASGA0013430	9675078	11506934	1831.86	43	389
ROH2	111	3	DBWU0000430	M1GA0004043	9463123	11974039	2510.92	69	343
ROH2	112	3	MARC0043169	ASGA0013539	9754409	13463249	3708.84	124	566
ROH2	113	3	DBWU0000430	H3GA0008689	9463123	11492863	2029.74	52	566
ROH2	115	3	ASGA0013254	MARC0029738	9741194	11424021	1682.83	38	433
ROH2	116	3	ASGA0092808	ALGA0017453	9878432	11162075	1283.64	30	353
ROH2	117	3	ASGA0092808	ALGA0017453	9878432	11162075	1283.64	30	394
ROH2	118	3	MARC0043169	ASGA0013430	9754409	11506934	1752.53	40	317
ROH2	119	3	WU_10.2_3_8154422	ASGA0013430	8727502	11506934	2779.43	66	566
ROH2	120	3	ALGA0017362	ASGA0013430	9603588	11506934	1903.35	47	379
ROH2	121	3	ALGA0017362	H3GA0008689	9603588	11492863	1889.28	46	490
ROH2	123	3	ASGA0092808	ALGA0017453	9878432	11162075	1283.64	30	413
ROH2	124	3	WU_10.2_3_8154422	H3GA0008689	8727502	11492863	2765.36	65	565
ROH2	125	3	WU_10.2_3_8154422	ALGA0017453	8727502	11162075	2434.57	58	421
ROH2	126	3	DBWU0000430	M1GA0004043	9463123	11974039	2510.92	69	421
ROH2	128	3	3_9689251	ALGA0017453	9822900	11162075	1339.18	31	387
ROH2	129	3	MARC0043169	M1GA0004043	9754409	11974039	2219.63	56	434
ROH2	130	3	MARC0043169	M1GA0004043	9754409	11974039	2219.63	56	434
ROH2	131	3	ASGA0013254	ASGA0013430	9741194	11506934	1765.74	41	413
ROH2	133	3	ALGA0017362	ASGA0100858	9603588	11211562	1607.97	40	413
ROH2	134	3	ALGA0017362	ASGA0100858	9603588	11211562	1607.97	40	419
ROH2	135	3	DBWU0000430	M1GA0004043	9463123	11974039	2510.92	69	334
ROH2	136	3	DBWU0000430	M1GA0004043	9463123	11974039	2510.92	69	369
ROH2	137	3	MARC0043169	H3GA0008853	9754409	14668363	4913.95	182	399
ROH2	138	3	WU_10.2_3_8154422	WU_10.2_3_11484739	8727502	11766180	3038.68	76	308
ROH2	139	3	ALGA0017362	WU_10.2_3_11397857	9603588	11678746	2075.16	53	433
ROH2	140	3	ALGA0017362	ASGA0013430	9603588	11506934	1903.35	47	101
ROH2	141	3	ALGA0121535	ASGA0100858	9274213	11211562	1937.35	52	337
ROH2	142	3	MARC0043169	ASGA0013430	9754409	11506934	1752.53	40	389
ROH2	145	3	ALGA0121535	WU_10.2_3_10125754	9274213	10468290	1194.08	32	274
ROH2	146	3	ALGA0017362	ASGA0013430	9603588	11506934	1903.35	47	421
ROH2	147	3	DBWU0000430	H3GA0008689	9463123	11492863	2029.74	52	283
ROH2	149	3	WU_10.2_3_8154422	ASGA0092202	8727502	12990997	4263.5	128	560
ROH2	151	3	MARC0043169	ALGA0017562	9754409	12145439	2391.03	62	434
ROH2	152	3	ASGA0094535	ALGA0017562	8440908	12145439	3704.53	95	343
ROH2	153	3	ASGA0013254	ALGA0017453	9741194	11162075	1420.88	33	389
ROH2	154	3	ALGA0017362	ASGA0100858	9603588	11211562	1607.97	40	413
ROH2	155	3	ALGA0017362	3_10813310	9603588	11125189	1521.6	38	565
ROH2	156	3	DBWU0000430	H3GA0008689	9463123	11492863	2029.74	52	413
ROH2	158	3	DBWU0000430	M1GA0004043	9463123	11974039	2510.92	69	413
ROH2	161	3	3_9689251	ALGA0017453	9822900	11162075	1339.18	31	274
ROH2	162	3	DBWU0000430	M1GA0004043	9463123	11974039	2510.92	69	413
ROH2	163	3	DBWU0000430	M1GA0004043	9463123	11974039	2510.92	69	560
ROH2	165	3	WU_10.2_3_8154422	ASGA0013661	8727502	15299942	6572.44	236	433
ROH2	168	3	DBWU0000430	M1GA0004043	9463123	11974039	2510.92	69	344
ROH2	169	3	ASGA0013254	ALGA0017453	9741194	11162075	1420.88	33	344
ROH2	170	3	MARC0043169	ASGA0013430	9754409	11506934	1752.53	40	353
ROH2	171	3	DBWU0000430	M1GA0004043	9463123	11974039	2510.92	69	419
ROH2	172	3	DBWU0000430	M1GA0004043	9463123	11974039	2510.92	69	419
ROH2	173	3	WU_10.2_3_8154422	ASGA0013430	8727502	11506934	2779.43	66	389
ROH2	177	3	MARC0043169	H3GA0008853	9754409	14668363	4913.95	182	389
ROH2	178	3	MARC0043169	H3GA0008853	9754409	14668363	4913.95	182	565
ROH2	179	3	DBWU0000430	H3GA0008689	9463123	11492863	2029.74	52	416
ROH2	180	3	DBWU0000430	H3GA0008689	9463123	11492863	2029.74	52	431
ROH2	181	3	3_9689251	ALGA0017453	9822900	11162075	1339.18	31	460
ROH2	182	3	DBWU0000430	ASGA0013430	9463123	11506934	2043.81	53	101
ROH2	183	3	3_9689251	MARC0029738	9822900	11424021	1601.12	36	101
ROH2	184	3	WU_10.2_3_8154422	ASGA0013430	8727502	11506934	2779.43	66	413
ROH2	185	3	ALGA0121535	MARC0085413	9274213	10456806	1182.59	31	101
ROH2	187	3	ALGA0121535	MARC0085413	9274213	10456806	1182.59	31	413
ROH2	188	3	DBWU0000430	M1GA0004043	9463123	11974039	2510.92	69	420
ROH2	191	3	ALGA0121535	WU_10.2_3_10125754	9274213	10468290	1194.08	32	439
ROH2	194	3	DBWU0000430	M1GA0004043	9463123	11974039	2510.92	69	431
ROH2	195	3	MARC0043169	ASGA0092202	9754409	12990997	3236.59	102	431
ROH2	196	3	H3GA0008606	ALGA0017453	9658871	11162075	1503.2	37	438
ROH2	197	3	WU_10.2_3_8154422	M1GA0004043	8727502	11974039	3246.54	82	343
ROH2	198	3	WU_10.2_3_8154422	M1GA0004043	8727502	11974039	3246.54	82	564
ROH2	200	3	MARC0043169	WU_10.2_3_11332375	9754409	11612433	1858.03	43	422
ROH2	201	3	ALGA0017362	3_10813310	9603588	11125189	1521.6	38	317
ROH2	202	3	ASGA0013254	3_10813310	9741194	11125189	1384	32	334
ROH2	203	3	ASGA0013254	ASGA0099970	9741194	11410454	1669.26	37	389
ROH2	204	3	ALGA0017362	H3GA0008689	9603588	11492863	1889.28	46	413
ROH2	205	3	WU_10.2_3_8154422	WU_10.2_3_11484739	8727502	11766180	3038.68	76	493
ROH2	206	3	DBWU0000430	H3GA0008689	9463123	11492863	2029.74	52	422
ROH2	207	3	DBWU0000430	M1GA0004043	9463123	11974039	2510.92	69	583
ROH2	208	3	WU_10.2_3_8154422	ALGA0017453	8727502	11162075	2434.57	58	375
ROH2	209	3	ASGA0013254	ASGA0099970	9741194	11410454	1669.26	37	239
ROH2	210	3	ASGA0013254	ALGA0017453	9741194	11162075	1420.88	33	434
ROH2	211	3	WU_10.2_3_8154422	ASGA0013430	8727502	11506934	2779.43	66	566
ROH2	214	3	ASGA0094535	ASGA0013430	8440908	11506934	3066.03	73	379
ROH2	215	3	ALGA0017362	ASGA0100858	9603588	11211562	1607.97	40	239
ROH2	216	3	ASGA0092808	ALGA0017453	9878432	11162075	1283.64	30	566
ROH2	217	3	WU_10.2_3_8154422	H3GA0008689	8727502	11492863	2765.36	65	433
ROH2	218	3	ASGA0094535	ASGA0013430	8440908	11506934	3066.03	73	583
ROH2	220	3	ASGA0092808	ALGA0017453	9878432	11162075	1283.64	30	566
ROH2	221	3	MARC0043169	ASGA0013430	9754409	11506934	1752.53	40	428
ROH2	222	3	3_9689251	ALGA0017453	9822900	11162075	1339.18	31	428
ROH2	223	3	ASGA0092808	ALGA0017453	9878432	11162075	1283.64	30	389
ROH2	224	3	3_9689251	H3GA0008689	9822900	11492863	1669.96	38	389
ROH2	225	3	3_9689251	H3GA0008689	9822900	11492863	1669.96	38	565
ROH2	226	3	DBWU0000430	H3GA0008689	9463123	11492863	2029.74	52	354
ROH2	227	3	DBWU0000430	H3GA0008689	9463123	11492863	2029.74	52	344
ROH2	228	3	3_9689251	ALGA0017453	9822900	11162075	1339.18	31	510
ROH2	229	3	MARC0043169	M1GA0004043	9754409	11974039	2219.63	56	431
ROH2	230	3	DBWU0000430	M1GA0004043	9463123	11974039	2510.92	69	271
ROH2	231	3	MARC0043169	ASGA0100858	9754409	11211562	1457.15	33	421
ROH2	232	3	3_9689251	MARC0029738	9822900	11424021	1601.12	36	421
ROH2	234	3	WU_10.2_3_9514843	ASGA0013430	9635341	11506934	1871.59	46	421
ROH2	235	3	MARC0043169	WU_10.2_3_11754938	9754409	12034933	2280.53	59	101
ROH2	236	3	MARC0043169	DIAS0001481	9754409	11781244	2026.84	51	413
ROH2	237	3	MARC0043169	WU_10.2_3_11754938	9754409	12034933	2280.53	59	407
ROH2	238	3	ALGA0121535	WU_10.2_3_10125754	9274213	10468290	1194.08	32	407
ROH2	240	3	DBWU0000430	M1GA0004043	9463123	11974039	2510.92	69	344
ROH2	241	3	WU_10.2_3_8949529	ASGA0013430	9277309	11506934	2229.63	58	344
ROH2	242	3	WU_10.2_3_8949529	ASGA0013430	9277309	11506934	2229.63	58	101
ROH2	244	3	ALGA0017362	H3GA0008853	9603588	14668363	5064.78	189	379
ROH2	245	3	ALGA0017362	H3GA0008853	9603588	14668363	5064.78	189	383
ROH2	246	3	WU_10.2_3_8154422	WU_10.2_3_10125754	8727502	10468290	1740.79	39	383
ROH2	250	3	WU_10.2_3_8154422	H3GA0008689	8727502	11492863	2765.36	65	421
ROH2	255	3	H3GA0008608	ASGA0013430	9675078	11506934	1831.86	43	389
ROH2	256	3	H3GA0008608	ASGA0013430	9675078	11506934	1831.86	43	300
ROH2	258	3	MARC0043169	WU_10.2_3_11754938	9754409	12034933	2280.53	59	379
ROH2	267	3	DBWU0000430	H3GA0008689	9463123	11492863	2029.74	52	379
ROH2	268	3	H3GA0008606	H3GA0008689	9658871	11492863	1833.99	44	416
ROH2	269	3	WU_10.2_3_8154422	H3GA0008689	8727502	11492863	2765.36	65	565
ROH2	270	3	WU_10.2_3_8154422	H3GA0008689	8727502	11492863	2765.36	65	565
ROH2	271	3	DBWU0000430	ASGA0013430	9463123	11506934	2043.81	53	565
ROH2	272	3	3_9689251	ALGA0017453	9822900	11162075	1339.18	31	565
ROH2	273	3	3_9689251	ALGA0017453	9822900	11162075	1339.18	31	434
ROH2	274	3	3_9689251	ALGA0017453	9822900	11162075	1339.18	31	565
ROH2	275	3	3_9689251	ALGA0017453	9822900	11162075	1339.18	31	565
ROH2	276	3	ALGA0017362	ASGA0100858	9603588	11211562	1607.97	40	490
ROH2	277	3	3_9689251	ALGA0017453	9822900	11162075	1339.18	31	368
ROH2	278	3	3_9689251	ALGA0017453	9822900	11162075	1339.18	31	565
ROH2	279	3	ALGA0017362	ALGA0017453	9603588	11162075	1558.49	39	564
ROH2	280	3	ASGA0092808	MARC0029738	9878432	11424021	1545.59	35	317
ROH2	281	3	3_9689251	ALGA0017453	9822900	11162075	1339.18	31	565
ROH2	282	3	MARC0043169	ASGA0013430	9754409	11506934	1752.53	40	564
ROH2	283	3	ALGA0017362	H3GA0008689	9603588	11492863	1889.28	46	413
ROH2	284	3	3_9689251	ALGA0017453	9822900	11162075	1339.18	31	415
ROH2	285	3	MARC0043169	ASGA0013430	9754409	11506934	1752.53	40	490
ROH2	286	3	DBWU0000430	M1GA0004043	9463123	11974039	2510.92	69	101
ROH2	287	3	MARC0043169	ASGA0013430	9754409	11506934	1752.53	40	565
ROH2	290	3	ALGA0017362	ALGA0017453	9603588	11162075	1558.49	39	433
ROH2	292	3	ALGA0121535	MARC0085413	9274213	10456806	1182.59	31	433
ROH2	296	3	3_9689251	ALGA0017453	9822900	11162075	1339.18	31	560
ROH2	298	3	MARC0043169	ASGA0013430	9754409	11506934	1752.53	40	565
ROH2	300	3	MARC0043169	ASGA0013430	9754409	11506934	1752.53	40	565
ROH2	301	3	ASGA0013254	ALGA0017453	9741194	11162075	1420.88	33	353
ROH2	303	3	3_9689251	ALGA0017453	9822900	11162075	1339.18	31	317
ROH2	305	3	3_9689251	ALGA0017453	9822900	11162075	1339.18	31	434
ROH2	306	3	WU_10.2_3_8154422	ASGA0013430	8727502	11506934	2779.43	66	434
ROH2	307	3	ALGA0017362	H3GA0008689	9603588	11492863	1889.28	46	413
ROH2	308	3	ALGA0017362	ASGA0100858	9603588	11211562	1607.97	40	343
ROH2	309	3	ALGA0017362	ASGA0100858	9603588	11211562	1607.97	40	438
ROH2	310	3	DBWU0000430	M1GA0004043	9463123	11974039	2510.92	69	280
ROH2	311	3	DBWU0000430	M1GA0004043	9463123	11974039	2510.92	69	389
ROH2	312	3	MARC0043169	WU_10.2_3_11332375	9754409	11612433	1858.03	43	433
ROH2	316	3	ASGA0092808	H3GA0008689	9878432	11492863	1614.43	37	457
ROH2	317	3	DBWU0000430	H3GA0008689	9463123	11492863	2029.74	52	413
ROH2	318	3	MARC0043169	ASGA0013430	9754409	11506934	1752.53	40	565
ROH2	319	3	MARC0043169	WU_10.2_3_11397857	9754409	11678746	1924.34	46	456
ROH2	320	3	DBWU0000430	M1GA0004043	9463123	11974039	2510.92	69	239
ROH2	321	3	3_9689251	ALGA0017453	9822900	11162075	1339.18	31	434
ROH2	322	3	WU_10.2_3_8154422	ASGA0100858	8727502	11211562	2484.06	59	493
ROH2	323	3	ASGA0094535	ASGA0013430	8440908	11506934	3066.03	73	431
ROH2	325	3	ALGA0017362	ASGA0100858	9603588	11211562	1607.97	40	415
ROH2	327	3	WU_10.2_3_8154422	ALGA0017453	8727502	11162075	2434.57	58	420
ROH2	330	3	WU_10.2_3_8154422	M1GA0004043	8727502	11974039	3246.54	82	422
ROH2	332	3	MARC0043169	ASGA0013430	9754409	11506934	1752.53	40	379
ROH2	335	3	MARC0043169	ASGA0092202	9754409	12990997	3236.59	102	302
ROH2	336	3	ASGA0013254	ASGA0099970	9741194	11410454	1669.26	37	565
ROH2	337	3	WU_10.2_3_8154422	H3GA0008689	8727502	11492863	2765.36	65	101
ROH2	338	3	ALGA0121535	ASGA0092202	9274213	12990997	3716.78	121	101
ROH2	339	3	3_9689251	ALGA0017453	9822900	11162075	1339.18	31	379
ROH2	340	3	ALGA0121535	MARC0085413	9274213	10456806	1182.59	31	493
ROH2	341	3	ALGA0121535	MARC0085413	9274213	10456806	1182.59	31	493
ROH2	346	3	WU_10.2_3_8154422	H3GA0008689	8727502	11492863	2765.36	65	389
ROH2	348	3	WU_10.2_3_8154422	ALGA0017453	8727502	11162075	2434.57	58	433
ROH2	349	3	WU_10.2_3_8154422	ALGA0017453	8727502	11162075	2434.57	58	475
ROH2	350	3	DBWU0000430	H3GA0008689	9463123	11492863	2029.74	52	438
ROH2	351	3	MARC0043169	ASGA0013430	9754409	11506934	1752.53	40	307
ROH2	352	3	ASGA0013254	ASGA0100858	9741194	11211562	1470.37	34	307
ROH2	354	3	ASGA0092808	WU_10.2_3_11332375	9878432	11612433	1734	41	438
ROH2	355	3	ASGA0092808	ALGA0017806	9878432	15233254	5354.82	203	583
ROH2	357	3	ASGA0092808	ALGA0017806	9878432	15233254	5354.82	203	583
ROH2	358	3	MARC0043169	WU_10.2_3_11332375	9754409	11612433	1858.03	43	583
ROH2	359	3	3_9689251	ALGA0017453	9822900	11162075	1339.18	31	239
ROH2	360	3	3_9689251	ALGA0017453	9822900	11162075	1339.18	31	511
ROH2	361	3	3_9689251	ALGA0017453	9822900	11162075	1339.18	31	239
ROH2	366	3	ASGA0094535	ASGA0013430	8440908	11506934	3066.03	73	493
ROH2	367	3	H3GA0008608	ASGA0100858	9675078	11211562	1536.48	36	379
ROH2	368	3	ASGA0094535	ASGA0013430	8440908	11506934	3066.03	73	475
ROH2	369	3	WU_10.2_3_8154422	ALGA0017453	8727502	11162075	2434.57	58	379
ROH2	370	3	WU_10.2_3_8154422	H3GA0008689	8727502	11492863	2765.36	65	419
ROH2	371	3	ASGA0013254	ASGA0100858	9741194	11211562	1470.37	34	422
ROH2	372	3	WU_10.2_3_8154422	H3GA0008689	8727502	11492863	2765.36	65	379
ROH2	373	3	MARC0043169	H3GA0008853	9754409	14668363	4913.95	182	565
ROH2	374	3	ASGA0013254	ASGA0099970	9741194	11410454	1669.26	37	413
ROH2	377	3	WU_10.2_3_8154422	H3GA0008689	8727502	11492863	2765.36	65	280
ROH2	378	3	3_9689251	ALGA0017453	9822900	11162075	1339.18	31	389
ROH2	379	3	DBWU0000430	M1GA0004043	9463123	11974039	2510.92	69	456
ROH2	380	3	ASGA0092808	H3GA0008689	9878432	11492863	1614.43	37	334
ROH2	381	3	DBWU0000430	H3GA0008689	9463123	11492863	2029.74	52	295
ROH2	382	3	WU_10.2_3_8154422	ASGA0100858	8727502	11211562	2484.06	59	434
ROH2	383	3	WU_10.2_3_8154422	WU_10.2_3_11484739	8727502	11766180	3038.68	76	413
ROH2	385	3	ALGA0121535	WU_10.2_3_11397857	9274213	11678746	2404.53	65	334
ROH2	386	3	ALGA0017362	ASGA0100858	9603588	11211562	1607.97	40	334
ROH2	388	3	DBWU0000430	M1GA0004043	9463123	11974039	2510.92	69	413
ROH2	389	3	WU_10.2_3_8154422	WU_10.2_3_11484739	8727502	11766180	3038.68	76	413
ROH2	390	3	WU_10.2_3_8154422	WU_10.2_3_11484739	8727502	11766180	3038.68	76	387
ROH2	391	3	DBWU0000430	M1GA0004043	9463123	11974039	2510.92	69	560
ROH2	392	3	DBWU0000430	M1GA0004043	9463123	11974039	2510.92	69	421
ROH2	393	3	ASGA0013254	ASGA0013430	9741194	11506934	1765.74	41	389
ROH2	394	3	ASGA0013254	ALGA0017453	9741194	11162075	1420.88	33	434
ROH2	395	3	MARC0043169	WU_10.2_3_11754938	9754409	12034933	2280.53	59	434
ROH2	396	3	DBWU0000430	H3GA0008689	9463123	11492863	2029.74	52	363
ROH2	397	3	ALGA0017362	ASGA0100858	9603588	11211562	1607.97	40	363
ROH2	398	3	ALGA0017362	ASGA0100858	9603588	11211562	1607.97	40	353
ROH2	400	3	H3GA0008606	ASGA0013430	9658871	11506934	1848.06	45	431
ROH2	401	3	H3GA0008606	ASGA0013430	9658871	11506934	1848.06	45	353
ROH2	402	3	WU_10.2_3_8154422	ASGA0013430	8727502	11506934	2779.43	66	433
ROH2	403	3	WU_10.2_3_8154422	M1GA0004043	8727502	11974039	3246.54	82	337
ROH2	404	3	WU_10.2_3_8154422	M1GA0004043	8727502	11974039	3246.54	82	295
ROH2	406	3	MARC0043169	ASGA0013430	9754409	11506934	1752.53	40	421
ROH2	409	3	ALGA0017362	ASGA0013430	9603588	11506934	1903.35	47	560
ROH2	410	3	ALGA0121535	WU_10.2_3_11397857	9274213	11678746	2404.53	65	389
ROH2	411	3	MARC0043169	MARC0027888	9754409	12124005	2369.6	61	431
ROH2	412	3	ASGA0013254	ALGA0017453	9741194	11162075	1420.88	33	493
ROH2	413	3	DBWU0000430	H3GA0008689	9463123	11492863	2029.74	52	460
ROH2	416	3	WU_10.2_3_8154422	M1GA0004043	8727502	11974039	3246.54	82	389
ROH2	417	3	WU_10.2_3_8154422	ALGA0017453	8727502	11162075	2434.57	58	564
ROH2	420	3	WU_10.2_3_8154422	ASGA0013430	8727502	11506934	2779.43	66	460
ROH2	421	3	DBWU0000430	H3GA0008689	9463123	11492863	2029.74	52	317
ROH2	422	3	MARC0043169	ASGA0013430	9754409	11506934	1752.53	40	389
ROH2	423	3	WU_10.2_3_8154422	ASGA0013430	8727502	11506934	2779.43	66	389
ROH2	424	3	ALGA0017362	H3GA0008689	9603588	11492863	1889.28	46	389
ROH2	425	3	DBWU0000430	H3GA0008689	9463123	11492863	2029.74	52	389
ROH2	426	3	DBWU0000430	H3GA0008689	9463123	11492863	2029.74	52	565
ROH2	427	3	DBWU0000430	H3GA0008689	9463123	11492863	2029.74	52	370
ROH2	428	3	DBWU0000430	H3GA0008689	9463123	11492863	2029.74	52	370
ROH2	429	3	3_9689251	ALGA0017453	9822900	11162075	1339.18	31	564
ROH2	430	3	ASGA0092808	MARC0029738	9878432	11424021	1545.59	35	564
ROH2	431	3	ASGA0092808	MARC0029738	9878432	11424021	1545.59	35	404
ROH2	432	3	MARC0043169	ASGA0013430	9754409	11506934	1752.53	40	583
ROH2	433	3	MARC0043169	ASGA0013430	9754409	11506934	1752.53	40	317
ROH2	436	3	DBWU0000430	ASGA0013430	9463123	11506934	2043.81	53	317
ROH2	437	3	3_9689251	ALGA0017453	9822900	11162075	1339.18	31	337
ROH2	439	3	ALGA0017362	H3GA0008689	9603588	11492863	1889.28	46	216
ROH2	440	3	ALGA0017362	H3GA0008689	9603588	11492863	1889.28	46	216
ROH2	441	3	ASGA0013254	WU_10.2_3_11754938	9741194	12034933	2293.74	60	331
ROH2	448	3	ASGA0092808	WU_10.2_3_11356102	9878432	11636159	1757.73	43	493
ROH2	449	3	ASGA0092808	WU_10.2_3_11356102	9878432	11636159	1757.73	43	566
ROH2	450	3	WU_10.2_3_8154422	WU_10.2_3_11948584	8727502	12280173	3552.67	95	379
ROH2	451	3	WU_10.2_3_8154422	ALGA0017453	8727502	11162075	2434.57	58	300
ROH2	452	3	ASGA0092808	ALGA0017453	9878432	11162075	1283.64	30	300
ROH2	453	3	WU_10.2_3_8154422	H3GA0008689	8727502	11492863	2765.36	65	439
ROH2	454	3	H3GA0008606	H3GA0008689	9658871	11492863	1833.99	44	389
ROH2	455	3	H3GA0008606	H3GA0008689	9658871	11492863	1833.99	44	321
ROH2	456	3	H3GA0008606	ALGA0017453	9658871	11162075	1503.2	37	389
ROH2	458	3	DBWU0000430	H3GA0008689	9463123	11492863	2029.74	52	565
ROH2	459	3	ALGA0017362	WU_10.2_3_11484739	9603588	11766180	2162.59	57	431
ROH2	460	3	DBWU0000430	H3GA0008689	9463123	11492863	2029.74	52	457
ROH2	461	3	3_9689251	ALGA0017453	9822900	11162075	1339.18	31	415
ROH2	462	3	3_9689251	MARC0029738	9822900	11424021	1601.12	36	317
ROH2	463	3	MARC0043169	WU_10.2_3_11397857	9754409	11678746	1924.34	46	241
ROH2	464	3	MARC0043169	ASGA0013430	9754409	11506934	1752.53	40	334
ROH2	465	3	ALGA0017362	H3GA0008689	9603588	11492863	1889.28	46	368
ROH2	466	3	ASGA0094535	MARC0029738	8440908	11424021	2983.11	70	565
ROH2	468	3	WU_10.2_3_8154422	WU_10.2_3_11484739	8727502	11766180	3038.68	76	101
ROH2	470	3	ASGA0092808	MARC0029738	9878432	11424021	1545.59	35	431
ROH2	471	3	3_9689251	ALGA0017453	9822900	11162075	1339.18	31	431
ROH2	472	3	ALGA0121535	WU_10.2_3_10125754	9274213	10468290	1194.08	32	387
ROH2	473	3	WU_10.2_3_8154422	M1GA0004043	8727502	11974039	3246.54	82	433
ROH2	474	3	WU_10.2_3_8154422	M1GA0004043	8727502	11974039	3246.54	82	433
ROH2	475	3	ASGA0013254	ASGA0013430	9741194	11506934	1765.74	41	433
ROH2	476	3	MARC0043169	ASGA0013430	9754409	11506934	1752.53	40	363
ROH2	477	3	MARC0043169	ASGA0013430	9754409	11506934	1752.53	40	363
ROH2	478	3	MARC0043169	ASGA0013430	9754409	11506934	1752.53	40	560
ROH2	479	3	H3GA0008606	ASGA0013430	9658871	11506934	1848.06	45	560
ROH2	480	3	H3GA0008606	ASGA0013430	9658871	11506934	1848.06	45	422
ROH2	481	3	ASGA0013254	ALGA0017453	9741194	11162075	1420.88	33	422
ROH2	482	3	ASGA0013254	ALGA0017453	9741194	11162075	1420.88	33	239
ROH2	483	3	ASGA0013254	ASGA0099970	9741194	11410454	1669.26	37	239
ROH2	484	3	ASGA0013254	ASGA0099970	9741194	11410454	1669.26	37	366
ROH2	485	3	ASGA0094535	ASGA0013430	8440908	11506934	3066.03	73	383
ROH2	486	3	ASGA0094535	ASGA0013430	8440908	11506934	3066.03	73	383
ROH2	487	3	MARC0043169	ASGA0013430	9754409	11506934	1752.53	40	431
ROH2	488	3	H3GA0008608	ASGA0013430	9675078	11506934	1831.86	43	353
ROH2	489	3	H3GA0008608	ASGA0013430	9675078	11506934	1831.86	43	493
ROH2	491	3	WU_10.2_3_8154422	M1GA0004043	8727502	11974039	3246.54	82	370
ROH2	492	3	WU_10.2_3_8154422	ASGA0013430	8727502	11506934	2779.43	66	433
ROH2	493	3	WU_10.2_3_8154422	ALGA0017453	8727502	11162075	2434.57	58	565
ROH2	494	3	ASGA0092808	MARC0029738	9878432	11424021	1545.59	35	433
ROH2	495	3	MARC0043169	ASGA0013430	9754409	11506934	1752.53	40	379
ROH2	496	3	3_9689251	ALGA0017453	9822900	11162075	1339.18	31	379
ROH2	497	3	MARC0043169	ASGA0013430	9754409	11506934	1752.53	40	389
ROH2	499	3	WU_10.2_3_8154422	H3GA0008689	8727502	11492863	2765.36	65	332
ROH2	501	3	WU_10.2_3_8154422	H3GA0008689	8727502	11492863	2765.36	65	334
ROH2	502	3	DBWU0000430	H3GA0008689	9463123	11492863	2029.74	52	457
ROH2	503	3	MARC0043169	ASGA0092202	9754409	12990997	3236.59	102	457
ROH2	504	3	WU_10.2_3_8154422	WU_10.2_3_11484739	8727502	11766180	3038.68	76	457
ROH2	507	3	MARC0043169	WU_10.2_3_11397857	9754409	11678746	1924.34	46	564
ROH2	509	3	MARC0043169	WU_10.2_3_11397857	9754409	11678746	1924.34	46	101
ROH2	510	3	MARC0043169	WU_10.2_3_11397857	9754409	11678746	1924.34	46	585
ROH2	511	3	ASGA0013254	ASGA0100858	9741194	11211562	1470.37	34	420
ROH2	512	3	ALGA0121535	WU_10.2_3_10125754	9274213	10468290	1194.08	32	456
ROH2	515	3	ASGA0092808	ALGA0017453	9878432	11162075	1283.64	30	456
ROH2	516	3	H3GA0008606	ASGA0100858	9658871	11211562	1552.69	38	413
ROH2	518	3	WU_10.2_3_8154422	ASGA0100858	8727502	11211562	2484.06	59	413
ROH2	521	3	WU_10.2_3_8154422	ASGA0100858	8727502	11211562	2484.06	59	383
ROH2	522	3	DBWU0000430	M1GA0004043	9463123	11974039	2510.92	69	383
ROH2	523	3	DBWU0000430	M1GA0004043	9463123	11974039	2510.92	69	334
ROH2	525	3	H3GA0008608	ASGA0013430	9675078	11506934	1831.86	43	456
ROH2	526	3	H3GA0008608	ASGA0013430	9675078	11506934	1831.86	43	560
ROH2	527	3	WU_10.2_3_8154422	WU_10.2_3_11484739	8727502	11766180	3038.68	76	421
ROH2	528	3	WU_10.2_3_8154422	ASGA0100858	8727502	11211562	2484.06	59	389
ROH2	536	3	3_9689251	ALGA0017453	9822900	11162075	1339.18	31	379
ROH2	537	3	MARC0043169	ALGA0017562	9754409	12145439	2391.03	62	421
ROH2	538	3	DBWU0000430	H3GA0008689	9463123	11492863	2029.74	52	339
ROH2	540	3	ASGA0098960	H3GA0008689	9054934	11492863	2437.93	61	529
ROH2	541	3	MARC0043169	WU_10.2_3_11728666	9754409	12008775	2254.37	57	295
ROH2	543	3	ASGA0013254	WU_10.2_3_13438952	9741194	13410967	3669.77	122	389
ROH2	544	3	ASGA0013254	ASGA0013430	9741194	11506934	1765.74	41	334
ROH2	545	3	ALGA0121535	WU_10.2_3_11397857	9274213	11678746	2404.53	65	413
ROH2	546	3	DBWU0000430	H3GA0008689	9463123	11492863	2029.74	52	458
ROH2	547	3	WU_10.2_3_8154422	WU_10.2_3_11484739	8727502	11766180	3038.68	76	421
ROH2	548	3	DBWU0000430	M1GA0004043	9463123	11974039	2510.92	69	337
ROH2	549	3	WU_10.2_3_8154422	DIAS0001066	8727502	11384944	2657.44	60	343
ROH2	554	3	MARC0043169	M1GA0004043	9754409	11974039	2219.63	56	529
ROH2	557	3	ALGA0017362	ASGA0013430	9603588	11506934	1903.35	47	420
ROH2	561	3	DBWU0000430	M1GA0004043	9463123	11974039	2510.92	69	457
ROH2	562	3	DBWU0000430	ALGA0017453	9463123	11162075	1698.95	45	554
ROH2	568	3	MARC0043169	WU_10.2_3_12606862	9754409	12925918	3171.51	96	413
ROH2	569	3	MARC0043169	WU_10.2_3_11397857	9754409	11678746	1924.34	46	280
ROH2	570	3	ASGA0013254	ASGA0013430	9741194	11506934	1765.74	41	413
ROH2	571	3	DBWU0000430	M1GA0004043	9463123	11974039	2510.92	69	413
ROH2	576	3	ASGA0092808	H3GA0008689	9878432	11492863	1614.43	37	143
ROH2	577	3	DBWU0000430	M1GA0004043	9463123	11974039	2510.92	69	316
ROH2	578	3	DBWU0000430	M1GA0004043	9463123	11974039	2510.92	69	316
ROH2	580	3	ASGA0098960	WU_10.2_3_11820832	9054934	12159670	3104.74	85	389
ROH2	582	3	H3GA0008608	WU_10.2_3_11820832	9675078	12159670	2484.59	66	413
ROH2	583	3	H3GA0008608	WU_10.2_3_11820832	9675078	12159670	2484.59	66	389
ROH2	585	3	DBWU0000430	H3GA0008689	9463123	11492863	2029.74	52	407
ROH2	586	3	DBWU0000430	M1GA0004043	9463123	11974039	2510.92	69	352
ROH2	587	3	DBWU0000430	H3GA0008689	9463123	11492863	2029.74	52	325
ROH2	588	3	ASGA0092808	H3GA0008689	9878432	11492863	1614.43	37	407
ROH2	589	3	3_9689251	M1GA0004043	9822900	11974039	2151.14	55	337
ROH2	590	3	WU_10.2_3_8154422	M1GA0004043	8727502	11974039	3246.54	82	280
ROH2	591	3	ASGA0092808	H3GA0008689	9878432	11492863	1614.43	37	280
ROH2	592	3	WU_10.2_3_8154422	WU_10.2_3_10073030	8727502	10104448	1376.95	36	369
ROH2	598	3	ASGA0013254	M1GA0004043	9741194	11974039	2232.85	57	554
ROH2	603	3	ASGA0092808	H3GA0008689	9878432	11492863	1614.43	37	554
ROH2	604	3	ASGA0092808	H3GA0008689	9878432	11492863	1614.43	37	554
ROH2	607	3	WU_10.2_3_8154422	H3GA0008689	8727502	11492863	2765.36	65	565
ROH2	609	3	ASGA0013254	ASGA0013430	9741194	11506934	1765.74	41	433
ROH2	610	3	ASGA0013254	ASGA0013430	9741194	11506934	1765.74	41	239
ROH2	611	3	ASGA0013254	ASGA0013430	9741194	11506934	1765.74	41	295
ROH2	612	3	3_9689251	ALGA0017453	9822900	11162075	1339.18	31	337
ROH2	613	3	MARC0043169	ASGA0013430	9754409	11506934	1752.53	40	493
ROH2	614	3	ASGA0094535	ASGA0013430	8440908	11506934	3066.03	73	363
ROH2	615	3	ALGA0121535	WU_10.2_3_11397857	9274213	11678746	2404.53	65	295
ROH2	616	3	ALGA0017362	ASGA0013430	9603588	11506934	1903.35	47	334
ROH2	617	3	WU_10.2_3_8154422	ALGA0017453	8727502	11162075	2434.57	58	431
ROH2	620	3	H3GA0008606	ASGA0013430	9658871	11506934	1848.06	45	422
ROH2	622	3	ALGA0121535	WU_10.2_3_11397857	9274213	11678746	2404.53	65	434
ROH2	623	3	WU_10.2_3_8154422	WU_10.2_3_11484739	8727502	11766180	3038.68	76	434
ROH2	624	3	ASGA0098960	M1GA0004043	9054934	11974039	2919.11	78	434
ROH2	626	3	ASGA0013254	ASGA0099970	9741194	11410454	1669.26	37	389
ROH2	629	3	ALGA0017362	ASGA0100858	9603588	11211562	1607.97	40	510
ROH2	630	3	ALGA0017362	ASGA0100858	9603588	11211562	1607.97	40	379
ROH2	633	3	ALGA0017362	ASGA0100858	9603588	11211562	1607.97	40	316
ROH2	634	3	DBWU0000430	H3GA0008689	9463123	11492863	2029.74	52	379
ROH2	635	3	MARC0043169	ASGA0100858	9754409	11211562	1457.15	33	321
ROH2	639	3	ASGA0098960	H3GA0008689	9054934	11492863	2437.93	61	456
ROH2	642	3	H3GA0008608	WU_10.2_3_11820832	9675078	12159670	2484.59	66	344
ROH2	645	3	ASGA0098960	H3GA0008689	9054934	11492863	2437.93	61	416
ROH2	646	3	ASGA0098960	WU_10.2_3_11948584	9054934	12280173	3225.24	91	456
ROH2	647	3	WU_10.2_3_8154422	ASGA0100858	8727502	11211562	2484.06	59	460
ROH2	648	3	ASGA0014044	ASGA0013430	7647788	11506934	3859.15	81	508
ROH2	649	3	WU_10.2_3_8154422	ASGA0092202	8727502	12990997	4263.5	128	101
ROH2	651	3	WU_10.2_3_8154422	ASGA0100858	8727502	11211562	2484.06	59	242
ROH2	652	3	ASGA0014044	WU_10.2_3_11267238	7647788	11562990	3915.2	83	376
ROH2	654	3	3_9689251	ALGA0017453	9822900	11162075	1339.18	31	434
ROH2	656	3	WU_10.2_3_8154422	WU_10.2_3_10125754	8727502	10468290	1740.79	39	456
ROH2	660	3	WU_10.2_3_8154422	WU_10.2_3_11356102	8727502	11636159	2908.66	71	493
ROH2	661	3	WU_10.2_3_8154422	MARC0029738	8727502	11424021	2696.52	63	391
ROH2	663	3	3_9689251	ASGA0100858	9822900	11211562	1388.66	32	389
ROH2	664	3	WU_10.2_3_8154422	ASGA0100858	8727502	11211562	2484.06	59	413
ROH2	665	3	WU_10.2_3_8154422	ALGA0017453	8727502	11162075	2434.57	58	337
ROH2	666	3	MARC0043169	DIAS0000574	9754409	11731486	1977.08	48	413
ROH2	667	3	DBWU0000430	H3GA0008689	9463123	11492863	2029.74	52	421
ROH2	668	3	DBWU0000430	M1GA0004043	9463123	11974039	2510.92	69	460
ROH2	669	3	ASGA0013254	MARC0027888	9741194	12124005	2382.81	62	283
ROH2	670	3	DBWU0000430	M1GA0004043	9463123	11974039	2510.92	69	288
ROH2	671	3	MARC0043169	ALGA0017562	9754409	12145439	2391.03	62	370
ROH2	672	3	WU_10.2_3_8154422	ASGA0013430	8727502	11506934	2779.43	66	456
ROH2	673	3	ASGA0094535	ALGA0017562	8440908	12145439	3704.53	95	413
ROH2	675	3	WU_10.2_3_8154422	ASGA0092202	8727502	12990997	4263.5	128	283
ROH2	676	3	MARC0043169	MARC0029738	9754409	11424021	1669.61	37	389
ROH2	678	3	WU_10.2_3_8154422	ASGA0100858	8727502	11211562	2484.06	59	417
ROH2	680	3	DBWU0000430	M1GA0004043	9463123	11974039	2510.92	69	239
ROH2	683	3	ASGA0094535	ALGA0017562	8440908	12145439	3704.53	95	433
ROH2	684	3	DBWU0000430	H3GA0008689	9463123	11492863	2029.74	52	422
ROH2	685	3	ASGA0092808	H3GA0008689	9878432	11492863	1614.43	37	511
ROH2	686	3	ASGA0094535	ASGA0013430	8440908	11506934	3066.03	73	564
ROH2	687	3	MARC0043169	ASGA0013430	9754409	11506934	1752.53	40	564
ROH2	688	3	ASGA0013254	ASGA0013430	9741194	11506934	1765.74	41	422
ROH2	689	3	H3GA0008608	ASGA0100858	9675078	11211562	1536.48	36	438
ROH2	691	3	MARC0043169	ASGA0013430	9754409	11506934	1752.53	40	370
ROH2	692	3	MARC0043169	ASGA0013430	9754409	11506934	1752.53	40	353
ROH2	695	3	ASGA0013254	ASGA0099970	9741194	11410454	1669.26	37	101
ROH2	698	3	MARC0043169	WU_10.2_3_11332375	9754409	11612433	1858.03	43	554
ROH2	699	3	ASGA0092808	MARC0029738	9878432	11424021	1545.59	35	336
ROH2	702	3	WU_10.2_3_8154422	ASGA0013430	8727502	11506934	2779.43	66	493
ROH2	703	3	ASGA0098960	MARC0085413	9054934	10456806	1401.87	34	493
ROH2	704	3	ASGA0013254	ASGA0013430	9741194	11506934	1765.74	41	239
ROH2	705	3	ASGA0013254	WU_10.2_3_11728666	9741194	12008775	2267.58	58	493
ROH2	707	3	WU_10.2_3_8154422	ALGA0017453	8727502	11162075	2434.57	58	493
ROH2	708	3	WU_10.2_3_8154422	ALGA0017453	8727502	11162075	2434.57	58	407
ROH2	709	3	ASGA0094535	ASGA0013430	8440908	11506934	3066.03	73	529
ROH2	711	3	WU_10.2_3_8154422	ALGA0017453	8727502	11162075	2434.57	58	529
ROH2	712	3	WU_10.2_3_8154422	ALGA0017453	8727502	11162075	2434.57	58	493
ROH2	714	3	WU_10.2_3_8154422	ASGA0092202	8727502	12990997	4263.5	128	433
ROH2	715	3	ASGA0013254	ASGA0013430	9741194	11506934	1765.74	41	482
ROH2	716	3	ASGA0013254	ASGA0013430	9741194	11506934	1765.74	41	420
ROH2	717	3	WU_10.2_3_8154422	ALGA0017453	8727502	11162075	2434.57	58	373
ROH2	720	3	MARC0043169	ASGA0013430	9754409	11506934	1752.53	40	274
ROH2	721	3	WU_10.2_3_8154422	ASGA0013430	8727502	11506934	2779.43	66	365
ROH2	722	3	MARC0043169	ASGA0092202	9754409	12990997	3236.59	102	370
ROH2	723	3	ASGA0098960	WU_10.2_3_11267238	9054934	11562990	2508.06	64	288
ROH2	725	3	WU_10.2_3_8154422	WU_10.2_3_13390270	8727502	13362283	4634.78	146	420
ROH2	726	3	MARC0043169	M1GA0004043	9754409	11974039	2219.63	56	434
ROH2	727	3	ASGA0092808	MARC0029738	9878432	11424021	1545.59	35	433
ROH2	728	3	WU_10.2_3_8154422	ASGA0092202	8727502	12990997	4263.5	128	511
ROH2	729	3	MARC0043169	ASGA0092202	9754409	12990997	3236.59	102	389
ROH2	731	3	ALGA0017362	ASGA0100858	9603588	11211562	1607.97	40	389
ROH2	732	3	MARC0043169	ASGA0013430	9754409	11506934	1752.53	40	337
ROH2	737	3	H3GA0008608	ASGA0100858	9675078	11211562	1536.48	36	530
ROH2	738	3	DBWU0000430	H3GA0008689	9463123	11492863	2029.74	52	433
ROH2	739	3	DBWU0000430	H3GA0008689	9463123	11492863	2029.74	52	275
ROH2	741	3	ASGA0013254	ALGA0017541	9741194	12025480	2284.29	59	239
ROH2	742	3	ASGA0013254	DIAS0001066	9741194	11384944	1643.75	35	101
ROH2	743	3	MARC0043169	ASGA0013430	9754409	11506934	1752.53	40	411
ROH2	744	3	WU_10.2_3_8154422	DIAS0001066	8727502	11384944	2657.44	60	434
ROH2	745	3	ASGA0094535	ASGA0013430	8440908	11506934	3066.03	73	583
ROH2	746	3	ALGA0121535	WU_10.2_3_10125754	9274213	10468290	1194.08	32	339
ROH2	747	3	ASGA0013254	ASGA0013430	9741194	11506934	1765.74	41	275
ROH2	748	3	ALGA0017362	ASGA0100858	9603588	11211562	1607.97	40	562
ROH2	749	3	3_9689251	ALGA0017453	9822900	11162075	1339.18	31	493
ROH2	751	3	ASGA0013254	ASGA0092202	9741194	12990997	3249.8	103	433
ROH2	752	3	WU_10.2_3_8154422	DIAS0001066	8727502	11384944	2657.44	60	493
ROH2	755	3	MARC0043169	DIAS0001066	9754409	11384944	1630.54	34	433
ROH2	756	3	WU_10.2_3_8154422	ALGA0017453	8727502	11162075	2434.57	58	353
ROH2	757	3	MARC0043169	ASGA0013430	9754409	11506934	1752.53	40	431
ROH2	758	3	WU_10.2_3_8154422	ALGA0017453	8727502	11162075	2434.57	58	493
ROH2	760	3	MARC0043169	ASGA0013430	9754409	11506934	1752.53	40	358
ROH2	761	3	WU_10.2_3_8154422	ASGA0013430	8727502	11506934	2779.43	66	554
ROH2	763	3	ASGA0098960	M1GA0004043	9054934	11974039	2919.11	78	511
ROH2	764	3	ASGA0098960	ASGA0100858	9054934	11211562	2156.63	55	413
ROH2	767	3	ASGA0013254	WU_10.2_3_11356102	9741194	11636159	1894.97	46	413
ROH2	770	3	ASGA0013254	ASGA0013430	9741194	11506934	1765.74	41	431
ROH2	775	3	H3GA0008608	ASGA0100858	9675078	11211562	1536.48	36	370
ROH2	776	3	DBWU0000430	M1GA0004043	9463123	11974039	2510.92	69	370
ROH2	781	3	DBWU0000430	M1GA0004043	9463123	11974039	2510.92	69	564
ROH2	783	3	ASGA0098960	M1GA0004043	9054934	11974039	2919.11	78	387
ROH2	785	3	ASGA0092808	MARC0029738	9878432	11424021	1545.59	35	239
ROH2	786	3	ASGA0092808	MARC0029738	9878432	11424021	1545.59	35	101
ROH2	787	3	ASGA0013254	ASGA0100858	9741194	11211562	1470.37	34	554
ROH2	789	3	ASGA0013254	ASGA0013430	9741194	11506934	1765.74	41	337
ROH2	792	3	ASGA0094535	ASGA0013430	8440908	11506934	3066.03	73	415
ROH2	795	3	ALGA0121535	WU_10.2_3_10125754	9274213	10468290	1194.08	32	411
ROH2	797	3	ASGA0013254	ASGA0013430	9741194	11506934	1765.74	41	271
ROH2	798	3	ALGA0017362	ASGA0013430	9603588	11506934	1903.35	47	345
ROH2	799	3	MARC0043169	ASGA0013430	9754409	11506934	1752.53	40	438
ROH2	800	3	MARC0043169	WU_10.2_3_14699491	9754409	14550119	4795.71	174	493
ROH2	802	3	H3GA0008606	ALGA0017562	9658871	12145439	2486.57	67	334
ROH2	803	3	ALGA0017362	WU_10.2_3_13438952	9603588	13410967	3807.38	128	295
ROH2	804	3	MARC0043169	WU_10.2_3_11332375	9754409	11612433	1858.03	43	434
ROH2	805	3	ASGA0098960	3_10813310	9054934	11125189	2070.26	53	422
ROH2	806	3	WU_10.2_3_8154422	WU_10.2_3_11484739	8727502	11766180	3038.68	76	318
ROH2	807	3	ALGA0121535	WU_10.2_3_11397857	9274213	11678746	2404.53	65	236
ROH2	808	3	3_9689251	ASGA0100858	9822900	11211562	1388.66	32	560
ROH2	809	3	ASGA0013254	ASGA0013430	9741194	11506934	1765.74	41	339
ROH2	810	3	H3GA0008608	ALGA0017562	9675078	12145439	2470.36	65	560
ROH2	812	3	WU_10.2_3_8154422	ALGA0017394	8727502	10535484	1807.98	43	271
ROH2	813	3	ASGA0013254	ALGA0017453	9741194	11162075	1420.88	33	370
ROH2	814	3	ASGA0013254	WU_10.2_3_13002559	9741194	13062280	3321.09	108	583
ROH2	815	3	ASGA0013254	ALGA0017453	9741194	11162075	1420.88	33	433
ROH2	816	3	H3GA0008606	ALGA0017562	9658871	12145439	2486.57	67	482
ROH2	818	3	MARC0043169	MARC0029738	9754409	11424021	1669.61	37	482
ROH2	819	3	ASGA0013254	ALGA0017453	9741194	11162075	1420.88	33	304
ROH2	822	3	MARC0043169	ASGA0013430	9754409	11506934	1752.53	40	421
ROH2	823	3	WU_10.2_3_8154422	ASGA0013430	8727502	11506934	2779.43	66	433
ROH2	824	3	WU_10.2_3_8154422	ASGA0013430	8727502	11506934	2779.43	66	337
ROH2	825	3	H3GA0008608	WU_10.2_3_11754938	9675078	12034933	2359.86	62	462
ROH2	826	3	MARC0043169	WU_10.2_3_11754938	9754409	12034933	2280.53	59	511
ROH2	829	3	MARC0043169	ASGA0013430	9754409	11506934	1752.53	40	363
ROH2	830	3	ASGA0013254	WU_10.2_3_11820832	9741194	12159670	2418.48	64	422
ROH2	831	3	WU_10.2_3_8154422	ASGA0100858	8727502	11211562	2484.06	59	433
ROH2	832	3	H3GA0008608	ASGA0100858	9675078	11211562	1536.48	36	413
ROH2	833	3	H3GA0008606	ASGA0013430	9658871	11506934	1848.06	45	389
ROH2	834	3	ASGA0013254	ASGA0099970	9741194	11410454	1669.26	37	236
ROH2	835	3	MARC0043169	ASGA0013430	9754409	11506934	1752.53	40	239
ROH2	836	3	DBWU0000430	M1GA0004043	9463123	11974039	2510.92	69	433
ROH2	837	3	DBWU0000430	H3GA0008689	9463123	11492863	2029.74	52	300
ROH2	838	3	WU_10.2_3_8154422	ALGA0017394	8727502	10535484	1807.98	43	101
ROH2	839	3	ASGA0094535	ASGA0013430	8440908	11506934	3066.03	73	389
ROH2	840	3	MARC0043169	ASGA0013430	9754409	11506934	1752.53	40	389
ROH2	841	3	H3GA0008606	H3GA0008689	9658871	11492863	1833.99	44	333
ROH2	842	3	ALGA0121535	WU_10.2_3_10125754	9274213	10468290	1194.08	32	460
ROH2	844	3	DBWU0000430	H3GA0008689	9463123	11492863	2029.74	52	343
ROH2	845	3	DBWU0000430	H3GA0008689	9463123	11492863	2029.74	52	370
ROH2	847	3	WU_10.2_3_8154422	M1GA0004043	8727502	11974039	3246.54	82	239
ROH2	848	3	WU_10.2_3_8154422	ASGA0013430	8727502	11506934	2779.43	66	263
ROH2	850	3	WU_10.2_3_8154422	ASGA0094829	8727502	10076783	1349.28	35	263
ROH2	851	3	DBWU0000430	M1GA0004043	9463123	11974039	2510.92	69	413
ROH2	853	3	MARC0043169	MARC0029738	9754409	11424021	1669.61	37	432
ROH2	855	3	WU_10.2_3_9002096	ASGA0013430	9429951	11506934	2076.98	55	565
ROH2	857	3	WU_10.2_3_8154422	H3GA0008689	8727502	11492863	2765.36	65	344
ROH2	858	3	WU_10.2_3_8154422	H3GA0008689	8727502	11492863	2765.36	65	422
ROH2	859	3	DBWU0000430	M1GA0004043	9463123	11974039	2510.92	69	389
ROH2	868	3	WU_10.2_3_8154422	ALGA0017562	8727502	12145439	3417.94	88	389
ROH2	869	3	3_9689251	ALGA0017453	9822900	11162075	1339.18	31	273
ROH2	871	3	DBWU0000430	WU_10.2_3_11754938	9463123	12034933	2571.81	72	389
ROH2	874	3	ASGA0013254	ASGA0099970	9741194	11410454	1669.26	37	413
ROH2	875	3	DBWU0000430	H3GA0008689	9463123	11492863	2029.74	52	431
ROH2	876	3	DBWU0000430	H3GA0008689	9463123	11492863	2029.74	52	295
ROH2	877	3	DBWU0000430	MARC0046084	9463123	14622489	5159.37	192	479
ROH2	882	3	DBWU0000430	H3GA0008689	9463123	11492863	2029.74	52	1
ROH2	883	3	DBWU0000430	M1GA0004043	9463123	11974039	2510.92	69	4
ROH2	884	3	WU_10.2_3_8154422	M1GA0004043	8727502	11974039	3246.54	82	479
ROH2	885	3	ALGA0121535	WU_10.2_3_11397857	9274213	11678746	2404.53	65	479
ROH3	1	5	ALGA0108421	MARC0017490	100588758	102318508	1729.75	39	251
ROH3	2	5	DRGA0006401	H3GA0017314	101034865	102239449	1204.59	29	251
ROH3	3	5	DRGA0006401	H3GA0017314	101034865	102239449	1204.59	29	530
ROH3	4	5	INRA0020739	MARC0017490	99784326	102318508	2534.18	57	530
ROH3	6	5	M1GA0008164	MARC0017490	101294829	102318508	1023.68	25	552
ROH3	7	5	INRA0020739	ALGA0034179	99784326	102129677	2345.35	50	530
ROH3	8	5	INRA0020739	ALGA0034179	99784326	102129677	2345.35	50	530
ROH3	9	5	DRGA0006401	ALGA0034179	101034865	102129677	1094.81	25	530
ROH3	10	5	INRA0020739	ALGA0034179	99784326	102129677	2345.35	50	530
ROH3	12	5	ALGA0108421	MARC0017490	100588758	102318508	1729.75	39	530
ROH3	13	5	INRA0020739	MARC0017490	99784326	102318508	2534.18	57	541
ROH3	16	5	INRA0020739	MARC0017490	99784326	102318508	2534.18	57	242
ROH3	17	5	INRA0020739	ALGA0034179	99784326	102129677	2345.35	50	531
ROH3	18	5	INRA0020739	ALGA0034179	99784326	102129677	2345.35	50	530
ROH3	19	5	ASGA0027069	MARC0017490	100255241	102318508	2063.27	48	552
ROH3	22	5	M1GA0008164	MARC0017490	101294829	102318508	1023.68	25	552
ROH3	24	5	INRA0020739	ALGA0034179	99784326	102129677	2345.35	50	530
ROH3	26	5	MARC0086616	ALGA0034179	99336115	102129677	2793.56	58	552
ROH3	28	5	M1GA0008164	MARC0017490	101294829	102318508	1023.68	25	530
ROH3	29	5	ALGA0033972	ALGA0034179	100660217	102129677	1469.46	30	530
ROH3	30	5	DRGA0006401	MARC0017490	101034865	102318508	1283.64	32	530
ROH3	31	5	ASGA0027064	ALGA0034179	100286254	102129677	1843.42	40	477
ROH3	32	5	ALGA0108421	MARC0017490	100588758	102318508	1729.75	39	530
ROH3	33	5	INRA0020739	MARC0017490	99784326	102318508	2534.18	57	531
ROH3	34	5	ALGA0108421	MARC0017490	100588758	102318508	1729.75	39	242
ROH3	35	5	INRA0020739	ALGA0034179	99784326	102129677	2345.35	50	530
ROH3	36	5	ALGA0108421	MARC0017490	100588758	102318508	1729.75	39	530
ROH3	37	5	M1GA0008164	MARC0017490	101294829	102318508	1023.68	25	477
ROH3	38	5	M1GA0008164	MARC0017490	101294829	102318508	1023.68	25	530
ROH3	40	5	M1GA0008164	MARC0017490	101294829	102318508	1023.68	25	242
ROH3	42	5	DRGA0006401	ALGA0034179	101034865	102129677	1094.81	25	242
ROH3	43	5	DRGA0006401	ALGA0034179	101034865	102129677	1094.81	25	552
ROH3	44	5	INRA0020739	ALGA0034179	99784326	102129677	2345.35	50	480
ROH3	45	5	DRGA0006401	ALGA0034179	101034865	102129677	1094.81	25	95
ROH3	50	5	DRGA0006379	ALGA0034179	100094236	102129677	2035.44	47	530
ROH3	51	5	ALGA0108421	MARC0017490	100588758	102318508	1729.75	39	530
ROH3	52	5	INRA0020739	ALGA0034179	99784326	102129677	2345.35	50	531
ROH3	53	5	MARC0086616	MARC0017490	99336115	102318508	2982.39	65	531
ROH3	54	5	INRA0020739	ALGA0034179	99784326	102129677	2345.35	50	552
ROH3	55	5	WU_10.2_5_102961123	MARC0030655	98143664	104477606	6333.94	149	530
ROH3	56	5	INRA0020739	ALGA0034179	99784326	102129677	2345.35	50	530
ROH3	57	5	ALGA0108421	ALGA0034179	100588758	102129677	1540.92	32	259
ROH3	58	5	ALGA0111038	MARC0017490	100457697	102318508	1860.81	41	475
ROH3	60	5	ALGA0108421	MARC0017490	100588758	102318508	1729.75	39	530
ROH3	63	5	DRGA0006401	MARC0017490	101034865	102318508	1283.64	32	530
ROH3	66	5	MARC0086616	MARC0017490	99336115	102318508	2982.39	65	530
ROH3	70	5	MARC0073448	ALGA0034179	99674382	102129677	2455.3	52	530
ROH3	71	5	ASGA0027069	MARC0017490	100255241	102318508	2063.27	48	242
ROH3	72	5	M1GA0008164	MARC0017490	101294829	102318508	1023.68	25	251
ROH3	73	5	INRA0020739	MARC0017490	99784326	102318508	2534.18	57	239
ROH3	74	5	INRA0020739	ALGA0034179	99784326	102129677	2345.35	50	530
ROH3	75	5	INRA0020739	MARC0017490	99784326	102318508	2534.18	57	251
ROH3	76	5	WU_10.2_5_102961123	MARC0030655	98143664	104477606	6333.94	149	552
ROH3	77	5	INRA0020739	ALGA0034179	99784326	102129677	2345.35	50	242
ROH3	78	5	DRGA0006401	MARC0017490	101034865	102318508	1283.64	32	530
ROH3	79	5	DRGA0006401	MARC0017490	101034865	102318508	1283.64	32	530
ROH3	80	5	ASGA0027069	MARC0017490	100255241	102318508	2063.27	48	530
ROH3	81	5	DRGA0006401	ALGA0034179	101034865	102129677	1094.81	25	531
ROH3	82	5	INRA0020739	H3GA0017314	99784326	102239449	2455.12	54	531
ROH3	84	5	DRGA0006394	H3GA0017314	99706667	102239449	2532.78	55	530
ROH3	85	5	INRA0020739	MARC0017490	99784326	102318508	2534.18	57	541
ROH3	86	5	INRA0020739	ALGA0034179	99784326	102129677	2345.35	50	541
ROH3	87	5	INRA0020739	ALGA0034179	99784326	102129677	2345.35	50	113
ROH3	88	5	INRA0020693	ALGA0034179	100389557	102129677	1740.12	36	541
ROH3	89	5	INRA0020693	ALGA0034179	100389557	102129677	1740.12	36	552
ROH3	90	5	DRGA0006401	ALGA0034179	101034865	102129677	1094.81	25	155
ROH3	91	5	MARC0086616	MARC0017490	99336115	102318508	2982.39	65	155
ROH3	92	5	MARC0086616	ALGA0034179	99336115	102129677	2793.56	58	477
ROH3	93	5	ALGA0111038	MARC0017490	100457697	102318508	1860.81	41	552
ROH3	94	5	INRA0020739	ALGA0034179	99784326	102129677	2345.35	50	91
ROH3	98	5	DRGA0006401	WU_10.2_5_107119259	101034865	102175355	1140.49	26	91
ROH3	99	5	ALGA0111038	MARC0017490	100457697	102318508	1860.81	41	530
ROH3	101	5	INRA0020528	ASGA0027249	97338405	103894417	6556.01	143	242
ROH3	102	5	INRA0020739	ALGA0034179	99784326	102129677	2345.35	50	251
ROH3	104	5	ASGA0027069	MARC0017490	100255241	102318508	2063.27	48	89
ROH3	106	5	INRA0020739	MARC0017490	99784326	102318508	2534.18	57	531
ROH3	107	5	INRA0020739	ALGA0034179	99784326	102129677	2345.35	50	530
ROH3	108	5	ASGA0027064	MARC0017490	100286254	102318508	2032.26	47	530
ROH3	109	5	ASGA0027064	MARC0017490	100286254	102318508	2032.26	47	530
ROH3	110	5	M1GA0008164	MARC0017490	101294829	102318508	1023.68	25	477
ROH3	111	5	ASGA0027138	WU_10.2_5_107283071	101263063	102341429	1078.37	27	530
ROH3	113	5	M1GA0008164	MARC0017490	101294829	102318508	1023.68	25	530
ROH3	114	5	INRA0020739	ALGA0034179	99784326	102129677	2345.35	50	530
ROH3	116	5	INRA0020739	ALGA0034179	99784326	102129677	2345.35	50	530
ROH3	117	5	ALGA0108421	MARC0017490	100588758	102318508	1729.75	39	530
ROH3	119	5	DRGA0006401	MARC0017490	101034865	102318508	1283.64	32	530
ROH3	120	5	INRA0020739	MARC0017490	99784326	102318508	2534.18	57	477
ROH3	123	5	DRGA0006401	H3GA0017314	101034865	102239449	1204.59	29	529
ROH3	124	5	ALGA0108421	MARC0017490	100588758	102318508	1729.75	39	529
ROH3	126	5	INRA0020739	H3GA0017314	99784326	102239449	2455.12	54	530
ROH3	127	5	MARC0086616	ALGA0034179	99336115	102129677	2793.56	58	530
ROH3	128	5	DRGA0006401	H3GA0017314	101034865	102239449	1204.59	29	242
ROH3	129	5	M1GA0008164	MARC0017490	101294829	102318508	1023.68	25	530
ROH3	130	5	M1GA0008164	MARC0017490	101294829	102318508	1023.68	25	530
ROH3	131	5	ASGA0027069	MARC0017490	100255241	102318508	2063.27	48	530
ROH3	132	5	DRGA0006401	ALGA0034179	101034865	102129677	1094.81	25	530
ROH3	133	5	DRGA0006401	MARC0017490	101034865	102318508	1283.64	32	530
ROH3	134	5	INRA0020739	ALGA0034179	99784326	102129677	2345.35	50	530
ROH3	137	5	MARC0086616	MARC0017490	99336115	102318508	2982.39	65	530
ROH3	139	5	INRA0020739	MARC0017490	99784326	102318508	2534.18	57	530
ROH3	140	5	INRA0020739	MARC0017490	99784326	102318508	2534.18	57	477
ROH3	141	5	ALGA0034164	ASGA0027327	102012520	103739377	1726.86	44	251
ROH3	143	5	INRA0020739	ALGA0034179	99784326	102129677	2345.35	50	475
ROH3	144	5	ALGA0033985	MARC0017490	100788092	102318508	1530.42	33	477
ROH3	145	5	ASGA0027069	MARC0017490	100255241	102318508	2063.27	48	475
ROH3	146	5	M1GA0008164	MARC0017490	101294829	102318508	1023.68	25	475
ROH3	147	5	INRA0020739	ALGA0034179	99784326	102129677	2345.35	50	530
ROH3	154	5	M1GA0008164	MARC0017490	101294829	102318508	1023.68	25	477
ROH3	155	5	INRA0020739	MARC0017490	99784326	102318508	2534.18	57	530
ROH3	156	5	INRA0020693	ALGA0034179	100389557	102129677	1740.12	36	530
ROH3	157	5	INRA0020693	ALGA0034179	100389557	102129677	1740.12	36	530
ROH3	158	5	INRA0020739	ALGA0034179	99784326	102129677	2345.35	50	530
ROH3	161	5	ALGA0033972	ALGA0034179	100660217	102129677	1469.46	30	95
ROH3	162	5	ALGA0033972	ALGA0034179	100660217	102129677	1469.46	30	541
ROH3	163	5	MARC0086616	MARC0017490	99336115	102318508	2982.39	65	552
ROH3	164	5	ALGA0034164	MARC0030655	102012520	104477606	2465.09	67	73
ROH3	166	5	ASGA0027038	ALGA0034199	100604392	102222047	1617.66	34	552
ROH3	168	5	ALGA0033972	ALGA0034179	100660217	102129677	1469.46	30	530
ROH3	169	5	ASGA0027069	MARC0017490	100255241	102318508	2063.27	48	530
ROH3	170	5	M1GA0008164	MARC0017490	101294829	102318508	1023.68	25	530
ROH3	171	5	DRGA0006401	ALGA0034179	101034865	102129677	1094.81	25	251
ROH3	173	5	MARC0086616	MARC0017490	99336115	102318508	2982.39	65	534
ROH3	175	5	ASGA0027064	ALGA0034179	100286254	102129677	1843.42	40	530
ROH3	176	5	ASGA0027064	ALGA0034179	100286254	102129677	1843.42	40	242
ROH3	178	5	INRA0020739	MARC0017490	99784326	102318508	2534.18	57	530
ROH3	181	5	M1GA0008152	ASGA0027249	98955766	103894417	4938.65	106	530
ROH3	183	5	DRGA0006401	ALGA0034179	101034865	102129677	1094.81	25	530
ROH3	184	5	INRA0020739	MARC0017490	99784326	102318508	2534.18	57	530
ROH3	188	5	ALGA0033985	WU_10.2_5_107237042	100788092	102293526	1505.43	32	530
ROH3	189	5	ALGA0033985	WU_10.2_5_107237042	100788092	102293526	1505.43	32	530
ROH3	190	5	ALGA0033985	MARC0017490	100788092	102318508	1530.42	33	541
ROH3	192	5	ALGA0033985	MARC0017490	100788092	102318508	1530.42	33	113
ROH3	193	5	INRA0020739	ALGA0034179	99784326	102129677	2345.35	50	242
ROH3	195	5	INRA0020739	MARC0017490	99784326	102318508	2534.18	57	541
ROH3	197	5	DRGA0006401	MARC0017490	101034865	102318508	1283.64	32	530
ROH3	198	5	DRGA0006401	H3GA0017314	101034865	102239449	1204.59	29	113
ROH3	200	5	MARC0086616	MARC0017490	99336115	102318508	2982.39	65	530
ROH3	201	5	INRA0020739	MARC0017490	99784326	102318508	2534.18	57	541
ROH3	202	5	MARC0086616	MARC0017490	99336115	102318508	2982.39	65	530
ROH3	205	5	INRA0020739	MARC0017490	99784326	102318508	2534.18	57	242
ROH3	206	5	ALGA0034005	WU_10.2_5_107237042	100353992	102293526	1939.54	44	242
ROH3	207	5	MARC0086616	MARC0017490	99336115	102318508	2982.39	65	541
ROH3	208	5	ASGA0027064	ALGA0034179	100286254	102129677	1843.42	40	541
ROH3	209	5	INRA0020739	MARC0017490	99784326	102318508	2534.18	57	89
ROH3	210	5	ALGA0034166	MARC0030655	102034829	104477606	2442.78	66	541
ROH3	211	5	INRA0020739	MARC0017490	99784326	102318508	2534.18	57	538
ROH3	216	5	ALGA0108421	MARC0017490	100588758	102318508	1729.75	39	530
ROH3	217	5	INRA0020739	ALGA0034179	99784326	102129677	2345.35	50	530
ROH3	219	5	INRA0020739	ALGA0034179	99784326	102129677	2345.35	50	242
ROH3	220	5	INRA0020739	MARC0017490	99784326	102318508	2534.18	57	242
ROH3	222	5	MARC0086616	MARC0017490	99336115	102318508	2982.39	65	76
ROH3	223	5	INRA0020739	MARC0017490	99784326	102318508	2534.18	57	530
ROH3	224	5	INRA0020739	MARC0017490	99784326	102318508	2534.18	57	530
ROH3	225	5	INRA0020739	ALGA0034179	99784326	102129677	2345.35	50	530
ROH3	226	5	ASGA0027069	MARC0030655	100255241	104477606	4222.37	104	477
ROH3	227	5	ASGA0027064	MARC0017490	100286254	102318508	2032.26	47	477
ROH3	231	5	ALGA0034166	MARC0030655	102034829	104477606	2442.78	66	477
ROH3	232	5	ALGA0034164	MARC0030655	102012520	104477606	2465.09	67	477
ROH3	233	5	INRA0020739	ALGA0034179	99784326	102129677	2345.35	50	477
ROH3	235	5	MARC0086616	ALGA0034179	99336115	102129677	2793.56	58	477
ROH3	236	5	INRA0020739	ALGA0034179	99784326	102129677	2345.35	50	530
ROH3	237	5	INRA0020739	ALGA0034179	99784326	102129677	2345.35	50	530
ROH3	238	5	H3GA0017261	MARC0017490	100143673	102318508	2174.84	50	552
ROH3	242	5	MARC0086616	ALGA0034179	99336115	102129677	2793.56	58	550
ROH3	243	5	MARC0086616	ALGA0034179	99336115	102129677	2793.56	58	242
ROH3	245	5	INRA0020739	MARC0017490	99784326	102318508	2534.18	57	530
ROH3	247	5	M1GA0008164	MARC0017490	101294829	102318508	1023.68	25	477
ROH3	248	5	MARC0086616	MARC0030655	99336115	104477606	5141.49	121	477
ROH3	249	5	ALGA0034166	ASGA0083005	102034829	103414879	1380.05	36	477
ROH3	250	5	ALGA0034166	ASGA0027327	102034829	103739377	1704.55	43	251
ROH3	251	5	H3GA0056604	ALGA0034179	100143862	102129677	1985.82	42	530
ROH3	252	5	H3GA0056604	ALGA0034179	100143862	102129677	1985.82	42	242
ROH3	254	5	MARC0086616	ALGA0034179	99336115	102129677	2793.56	58	242
ROH3	255	5	INRA0020739	MARC0017490	99784326	102318508	2534.18	57	251
ROH3	256	5	INRA0020739	ALGA0034179	99784326	102129677	2345.35	50	95
ROH3	257	5	DRGA0006401	MARC0017490	101034865	102318508	1283.64	32	73
ROH3	260	5	INRA0020739	ALGA0034179	99784326	102129677	2345.35	50	530
ROH3	261	5	INRA0020739	ALGA0034179	99784326	102129677	2345.35	50	251
ROH3	264	5	INRA0020739	ALGA0034179	99784326	102129677	2345.35	50	251
ROH3	265	5	INRA0020739	ALGA0034179	99784326	102129677	2345.35	50	530
ROH3	267	5	INRA0020739	ALGA0034179	99784326	102129677	2345.35	50	530
ROH3	268	5	MARC0086616	ALGA0034179	99336115	102129677	2793.56	58	530
ROH3	271	5	INRA0020739	ALGA0034179	99784326	102129677	2345.35	50	541
ROH3	272	5	MARC0086616	MARC0017490	99336115	102318508	2982.39	65	541
ROH3	274	5	MARC0086616	ALGA0034179	99336115	102129677	2793.56	58	251
ROH3	275	5	WU_10.2_5_102961123	MARC0030655	98143664	104477606	6333.94	149	530
ROH3	276	5	INRA0020739	MARC0017490	99784326	102318508	2534.18	57	530
ROH3	278	5	DRGA0006401	H3GA0017314	101034865	102239449	1204.59	29	530
ROH3	281	5	INRA0020528	MARC0030655	97338405	104477606	7139.2	162	530
ROH3	282	5	M1GA0008152	ASGA0027249	98955766	103894417	4938.65	106	530
ROH3	283	5	INRA0020739	MARC0017490	99784326	102318508	2534.18	57	251
ROH3	284	5	INRA0020528	ASGA0027249	97338405	103894417	6556.01	143	251
ROH3	285	5	INRA0020528	ASGA0027249	97338405	103894417	6556.01	143	530
ROH3	287	5	ALGA0034166	ASGA0027327	102034829	103739377	1704.55	43	552
ROH3	290	5	INRA0020739	ALGA0034179	99784326	102129677	2345.35	50	530
ROH3	291	5	WU_10.2_5_103536462	MARC0030655	98702991	104477606	5774.62	134	251
ROH3	292	5	M1GA0008164	MARC0017490	101294829	102318508	1023.68	25	552
ROH3	293	5	INRA0020739	ALGA0034179	99784326	102129677	2345.35	50	552
ROH3	294	5	INRA0020739	ALGA0034179	99784326	102129677	2345.35	50	530
ROH3	295	5	MARC0086616	ALGA0034179	99336115	102129677	2793.56	58	530
ROH3	298	5	ASGA0027069	MARC0017490	100255241	102318508	2063.27	48	530
ROH3	299	5	M1GA0008164	MARC0017490	101294829	102318508	1023.68	25	530
ROH3	300	5	M1GA0008164	MARC0017490	101294829	102318508	1023.68	25	530
ROH3	304	5	ALGA0108421	MARC0017490	100588758	102318508	1729.75	39	477
ROH3	306	5	INRA0020739	ALGA0034179	99784326	102129677	2345.35	50	530
ROH3	307	5	WU_10.2_5_102468444	H3GA0017314	97480374	102239449	4759.08	102	239
ROH3	308	5	ALGA0033972	ALGA0034179	100660217	102129677	1469.46	30	530
ROH3	309	5	INRA0020739	MARC0017490	99784326	102318508	2534.18	57	532
ROH3	310	5	DRGA0006401	ALGA0034179	101034865	102129677	1094.81	25	530
ROH3	311	5	ASGA0027064	MARC0030655	100286254	104477606	4191.35	103	251
ROH3	312	5	DRGA0006401	ALGA0034179	101034865	102129677	1094.81	25	251
ROH3	313	5	INRA0020739	ALGA0034179	99784326	102129677	2345.35	50	530
ROH3	314	5	INRA0020739	ALGA0034179	99784326	102129677	2345.35	50	251
ROH3	315	5	INRA0020739	ALGA0034179	99784326	102129677	2345.35	50	484
ROH3	316	5	INRA0020739	MARC0017490	99784326	102318508	2534.18	57	530
ROH3	319	5	DRGA0006401	H3GA0017314	101034865	102239449	1204.59	29	259
ROH3	320	5	INRA0020739	MARC0017490	99784326	102318508	2534.18	57	259
ROH3	321	5	INRA0020739	MARC0017490	99784326	102318508	2534.18	57	484
ROH3	327	5	ALGA0033972	ALGA0034179	100660217	102129677	1469.46	30	251
ROH3	330	5	INRA0020739	ALGA0034179	99784326	102129677	2345.35	50	251
ROH3	332	5	DRGA0006401	MARC0017490	101034865	102318508	1283.64	32	481
ROH3	333	5	INRA0020739	ALGA0034179	99784326	102129677	2345.35	50	480
ROH3	334	5	INRA0020739	ALGA0034179	99784326	102129677	2345.35	50	480
ROH3	337	5	INRA0020739	ALGA0034179	99784326	102129677	2345.35	50	242
ROH3	339	5	INRA0020739	ALGA0034179	99784326	102129677	2345.35	50	73
ROH3	342	5	ALGA0111038	MARC0017490	100457697	102318508	1860.81	41	552
ROH3	343	5	INRA0020739	ALGA0034179	99784326	102129677	2345.35	50	477
ROH3	345	5	INRA0020739	ALGA0034179	99784326	102129677	2345.35	50	530
ROH3	347	5	ALGA0033972	ALGA0034179	100660217	102129677	1469.46	30	251
ROH3	348	5	ASGA0027038	ALGA0034199	100604392	102222047	1617.66	34	251
ROH3	349	5	DRGA0006401	MARC0017490	101034865	102318508	1283.64	32	530
ROH3	350	5	ALGA0033972	ALGA0034179	100660217	102129677	1469.46	30	477
ROH3	352	5	INRA0020739	ALGA0034179	99784326	102129677	2345.35	50	477
ROH3	353	5	ALGA0108421	MARC0017490	100588758	102318508	1729.75	39	475
ROH3	355	5	ALGA0034166	MARC0030655	102034829	104477606	2442.78	66	251
ROH3	364	5	INRA0020739	MARC0017490	99784326	102318508	2534.18	57	552
ROH3	365	5	ASGA0027038	ALGA0034199	100604392	102222047	1617.66	34	530
ROH3	367	5	INRA0020739	MARC0017490	99784326	102318508	2534.18	57	251
ROH3	368	5	INRA0020739	MARC0017490	99784326	102318508	2534.18	57	530
ROH3	369	5	INRA0020739	ALGA0034179	99784326	102129677	2345.35	50	530
ROH3	370	5	ALGA0108421	MARC0017490	100588758	102318508	1729.75	39	251
ROH3	371	5	ALGA0108421	MARC0017490	100588758	102318508	1729.75	39	477
ROH3	372	5	ALGA0108421	MARC0017490	100588758	102318508	1729.75	39	530
ROH3	373	5	INRA0020739	MARC0017490	99784326	102318508	2534.18	57	552
ROH3	374	5	INRA0020739	MARC0017490	99784326	102318508	2534.18	57	475
ROH3	378	5	INRA0020739	MARC0017490	99784326	102318508	2534.18	57	477
ROH3	379	5	ALGA0033972	ALGA0034179	100660217	102129677	1469.46	30	530
ROH3	380	5	INRA0020739	MARC0017490	99784326	102318508	2534.18	57	477
ROH3	381	5	ALGA0034166	MARC0030655	102034829	104477606	2442.78	66	242
ROH3	382	5	ALGA0034166	MARC0030655	102034829	104477606	2442.78	66	530
ROH3	383	5	INRA0020739	MARC0017490	99784326	102318508	2534.18	57	242
ROH3	384	5	MARC0086616	ALGA0034179	99336115	102129677	2793.56	58	242
ROH3	385	5	DRGA0006401	MARC0017490	101034865	102318508	1283.64	32	530
ROH3	387	5	DRGA0006401	MARC0017490	101034865	102318508	1283.64	32	530
ROH3	388	5	ALGA0033972	ALGA0034179	100660217	102129677	1469.46	30	251
ROH3	389	5	INRA0020739	MARC0017490	99784326	102318508	2534.18	57	552
ROH3	390	5	ALGA0033972	ALGA0034179	100660217	102129677	1469.46	30	477
ROH3	391	5	INRA0020739	MARC0017490	99784326	102318508	2534.18	57	531
ROH3	393	5	ASGA0027069	MARC0017490	100255241	102318508	2063.27	48	530
ROH3	394	5	M1GA0008164	MARC0017490	101294829	102318508	1023.68	25	477
ROH3	395	5	M1GA0008164	MARC0017490	101294829	102318508	1023.68	25	259
ROH3	396	5	ALGA0034005	WU_10.2_5_107237042	100353992	102293526	1939.54	44	480
ROH3	397	5	ALGA0033972	ALGA0034179	100660217	102129677	1469.46	30	477
ROH3	398	5	INRA0020739	MARC0017490	99784326	102318508	2534.18	57	305
ROH3	399	5	INRA0020739	ALGA0034179	99784326	102129677	2345.35	50	484
ROH3	400	5	ALGA0108421	MARC0017490	100588758	102318508	1729.75	39	552
ROH3	401	5	INRA0020739	ALGA0034179	99784326	102129677	2345.35	50	531
ROH3	402	5	ALGA0108421	MARC0017490	100588758	102318508	1729.75	39	477
ROH3	403	5	INRA0020739	ALGA0034179	99784326	102129677	2345.35	50	477
ROH3	404	5	ALGA0108421	MARC0017490	100588758	102318508	1729.75	39	477
ROH3	407	5	DRGA0006401	MARC0017490	101034865	102318508	1283.64	32	552
ROH3	408	5	DRGA0006401	MARC0017490	101034865	102318508	1283.64	32	530
ROH3	410	5	MARC0086616	MARC0030655	99336115	104477606	5141.49	121	530
ROH3	412	5	ALGA0034166	MARC0030655	102034829	104477606	2442.78	66	477
ROH3	413	5	INRA0020739	ALGA0034179	99784326	102129677	2345.35	50	530
ROH3	414	5	INRA0020739	ALGA0034179	99784326	102129677	2345.35	50	477
ROH3	415	5	INRA0020739	ALGA0034179	99784326	102129677	2345.35	50	475
ROH3	420	5	WU_10.2_5_103536462	ASGA0027249	98702991	103894417	5191.43	115	530
ROH3	421	5	WU_10.2_5_103536462	ASGA0027249	98702991	103894417	5191.43	115	477
ROH3	422	5	MARC0086616	MARC0030655	99336115	104477606	5141.49	121	477
ROH3	423	5	INRA0020739	MARC0017490	99784326	102318508	2534.18	57	530
ROH3	424	5	INRA0020739	MARC0017490	99784326	102318508	2534.18	57	470
ROH3	425	5	WU_10.2_5_102961123	MARC0030655	98143664	104477606	6333.94	149	530
ROH3	426	5	INRA0020739	MARC0017490	99784326	102318508	2534.18	57	530
ROH3	427	5	WU_10.2_5_102961123	MARC0030655	98143664	104477606	6333.94	149	470
ROH3	428	5	INRA0020739	MARC0017490	99784326	102318508	2534.18	57	530
ROH3	429	5	WU_10.2_5_102961123	MARC0030655	98143664	104477606	6333.94	149	242
ROH3	430	5	INRA0020739	ALGA0034179	99784326	102129677	2345.35	50	530
ROH3	431	5	INRA0020739	ALGA0034179	99784326	102129677	2345.35	50	530
ROH3	432	5	DRGA0006401	ALGA0034179	101034865	102129677	1094.81	25	530
ROH3	433	5	ALGA0111038	ALGA0034179	100457697	102129677	1671.98	34	73
ROH3	435	5	DRGA0006401	MARC0017490	101034865	102318508	1283.64	32	530
ROH3	437	5	ALGA0108421	MARC0017490	100588758	102318508	1729.75	39	552
ROH3	438	5	INRA0020739	ALGA0034179	99784326	102129677	2345.35	50	220
ROH3	440	5	INRA0020739	MARC0017490	99784326	102318508	2534.18	57	530
ROH3	441	5	ALGA0108421	MARC0017490	100588758	102318508	1729.75	39	480
ROH3	442	5	WU_10.2_5_102961123	ASGA0027249	98143664	103894417	5750.75	130	552
ROH3	443	5	ALGA0108421	MARC0017490	100588758	102318508	1729.75	39	480
ROH3	444	5	WU_10.2_5_102961123	ASGA0027249	98143664	103894417	5750.75	130	530
ROH3	445	5	ALGA0108421	MARC0017490	100588758	102318508	1729.75	39	530
ROH3	446	5	WU_10.2_5_102961123	ASGA0027249	98143664	103894417	5750.75	130	530
ROH3	447	5	ALGA0108421	MARC0017490	100588758	102318508	1729.75	39	477
ROH3	450	5	DRGA0006401	H3GA0017314	101034865	102239449	1204.59	29	530
ROH3	454	5	MARC0086616	ALGA0034179	99336115	102129677	2793.56	58	510
ROH3	455	5	DRGA0006401	MARC0017490	101034865	102318508	1283.64	32	509
ROH3	456	5	DRGA0006401	MARC0017490	101034865	102318508	1283.64	32	513
ROH3	459	5	MARC0086616	MARC0017490	99336115	102318508	2982.39	65	510
ROH3	460	5	MARC0086616	MARC0017490	99336115	102318508	2982.39	65	509
ROH3	461	5	ALGA0034164	MARC0030655	102012520	104477606	2465.09	67	509
ROH3	462	5	ALGA0034164	MARC0030655	102012520	104477606	2465.09	67	509
ROH3	463	5	DRGA0006401	H3GA0017314	101034865	102239449	1204.59	29	513
ROH3	464	5	ALGA0108421	MARC0017490	100588758	102318508	1729.75	39	513
ROH3	465	5	DRGA0006394	H3GA0017314	99706667	102239449	2532.78	55	510
ROH3	466	5	ASGA0027064	MARC0030655	100286254	104477606	4191.35	103	509
ROH3	467	5	INRA0020739	ALGA0034179	99784326	102129677	2345.35	50	510
ROH3	468	5	ALGA0033985	MARC0017490	100788092	102318508	1530.42	33	510
ROH3	474	5	ALGA0034166	ASGA0027327	102034829	103739377	1704.55	43	513
ROH3	475	5	M1GA0008164	MARC0017490	101294829	102318508	1023.68	25	513
ROH3	476	5	ASGA0027069	MARC0017490	100255241	102318508	2063.27	48	513
ROH3	477	5	M1GA0008164	MARC0017490	101294829	102318508	1023.68	25	510
ROH3	479	5	DRGA0006401	H3GA0017314	101034865	102239449	1204.59	29	509
ROH3	480	5	DRGA0006401	H3GA0017314	101034865	102239449	1204.59	29	510
ROH3	482	5	M1GA0008164	MARC0017490	101294829	102318508	1023.68	25	510
ROH3	491	5	INRA0020739	ALGA0034179	99784326	102129677	2345.35	50	509
ROH3	492	5	INRA0020739	ALGA0034179	99784326	102129677	2345.35	50	509
ROH3	493	5	ALGA0108421	MARC0017490	100588758	102318508	1729.75	39	513
ROH3	497	5	ASGA0027069	MARC0017490	100255241	102318508	2063.27	48	509
ROH3	498	5	M1GA0008164	MARC0017490	101294829	102318508	1023.68	25	509
ROH3	499	5	INRA0020739	ALGA0034179	99784326	102129677	2345.35	50	509
ROH3	502	5	INRA0020693	MARC0017490	100389557	102318508	1928.95	43	509
ROH3	504	5	ALGA0034166	MARC0030655	102034829	104477606	2442.78	66	509
ROH3	505	5	ALGA0033972	ALGA0034179	100660217	102129677	1469.46	30	510
ROH3	506	5	ALGA0033972	ALGA0034179	100660217	102129677	1469.46	30	510
ROH3	507	5	DRGA0006401	H3GA0017314	101034865	102239449	1204.59	29	509
ROH3	511	5	INRA0020739	MARC0017490	99784326	102318508	2534.18	57	509
ROH3	512	5	INRA0020739	MARC0017490	99784326	102318508	2534.18	57	509
ROH3	513	5	INRA0020739	MARC0017490	99784326	102318508	2534.18	57	509
ROH3	514	5	INRA0020739	MARC0017490	99784326	102318508	2534.18	57	513
ROH3	516	5	INRA0020739	ALGA0034179	99784326	102129677	2345.35	50	80
ROH3	520	5	MARC0086616	MARC0017490	99336115	102318508	2982.39	65	513
ROH3	522	5	INRA0020739	ALGA0034179	99784326	102129677	2345.35	50	510
ROH3	523	5	INRA0020739	ALGA0034179	99784326	102129677	2345.35	50	509
ROH3	524	5	INRA0020739	ALGA0034179	99784326	102129677	2345.35	50	510
ROH3	525	5	ALGA0034166	ASGA0083005	102034829	103414879	1380.05	36	513
ROH3	526	5	ALGA0034166	ASGA0083005	102034829	103414879	1380.05	36	513
ROH3	527	5	ALGA0034164	MARC0030655	102012520	104477606	2465.09	67	509
ROH3	528	5	INRA0020739	MARC0017490	99784326	102318508	2534.18	57	509
ROH3	529	5	ALGA0034164	ASGA0027327	102012520	103739377	1726.86	44	509
ROH3	530	5	INRA0020739	ALGA0034179	99784326	102129677	2345.35	50	509
ROH3	531	5	DRGA0006401	H3GA0017314	101034865	102239449	1204.59	29	280
ROH3	532	5	DRGA0006401	H3GA0017314	101034865	102239449	1204.59	29	512
ROH3	533	5	INRA0020739	ALGA0034179	99784326	102129677	2345.35	50	509
ROH3	535	5	DRGA0006401	ALGA0034179	101034865	102129677	1094.81	25	513
ROH3	536	5	ASGA0027069	MARC0017490	100255241	102318508	2063.27	48	513
ROH3	537	5	ALGA0034166	ASGA0027327	102034829	103739377	1704.55	43	509
ROH3	538	5	INRA0020739	ALGA0034179	99784326	102129677	2345.35	50	509
ROH3	539	5	DRGA0006401	H3GA0017314	101034865	102239449	1204.59	29	280
ROH3	540	5	DRGA0006401	ALGA0034179	101034865	102129677	1094.81	25	509
ROH3	541	5	DRGA0006401	ALGA0034179	101034865	102129677	1094.81	25	513
ROH3	544	5	M1GA0008164	MARC0017490	101294829	102318508	1023.68	25	509
ROH3	546	5	ALGA0108421	MARC0017490	100588758	102318508	1729.75	39	509
ROH3	550	5	ASGA0027069	MARC0017490	100255241	102318508	2063.27	48	509
ROH3	553	5	INRA0020739	ALGA0034179	99784326	102129677	2345.35	50	512
ROH3	554	5	M1GA0008164	MARC0017490	101294829	102318508	1023.68	25	512
ROH3	555	5	M1GA0008164	MARC0017490	101294829	102318508	1023.68	25	509
ROH3	558	5	M1GA0008164	MARC0017490	101294829	102318508	1023.68	25	509
ROH3	560	5	M1GA0008164	MARC0017490	101294829	102318508	1023.68	25	509
ROH3	561	5	INRA0020739	MARC0017490	99784326	102318508	2534.18	57	509
ROH3	562	5	INRA0020739	ALGA0034179	99784326	102129677	2345.35	50	509
ROH3	563	5	INRA0020739	ALGA0034179	99784326	102129677	2345.35	50	509
ROH3	564	5	INRA0020739	ALGA0034179	99784326	102129677	2345.35	50	509
ROH3	565	5	MARC0086616	ALGA0034179	99336115	102129677	2793.56	58	280
ROH3	566	5	MARC0086616	MARC0030655	99336115	104477606	5141.49	121	509
ROH3	567	5	INRA0020739	MARC0017490	99784326	102318508	2534.18	57	510
ROH3	568	5	INRA0020739	MARC0017490	99784326	102318508	2534.18	57	509
ROH3	569	5	ALGA0034164	5_108321141	102012520	103271730	1259.21	33	509
ROH3	570	5	MARC0086616	ALGA0034179	99336115	102129677	2793.56	58	509
ROH3	575	5	INRA0020739	MARC0017490	99784326	102318508	2534.18	57	509
ROH3	577	5	ALGA0108421	MARC0017490	100588758	102318508	1729.75	39	509
ROH3	578	5	INRA0020739	MARC0017490	99784326	102318508	2534.18	57	280
ROH3	579	5	MARC0086616	MARC0017490	99336115	102318508	2982.39	65	280
ROH3	580	5	M1GA0008164	MARC0017490	101294829	102318508	1023.68	25	377
ROH3	582	5	INRA0020739	H3GA0017314	99784326	102239449	2455.12	54	509
ROH3	583	5	INRA0020739	ALGA0034179	99784326	102129677	2345.35	50	513
ROH3	584	5	ASGA0027064	MARC0017490	100286254	102318508	2032.26	47	280
ROH3	587	5	ALGA0111038	ALGA0034179	100457697	102129677	1671.98	34	280
ROH3	592	5	ALGA0108421	MARC0017490	100588758	102318508	1729.75	39	509
ROH3	593	5	ALGA0108421	MARC0017490	100588758	102318508	1729.75	39	509
ROH3	594	5	INRA0020739	MARC0017490	99784326	102318508	2534.18	57	509
ROH3	595	5	INRA0020739	ALGA0034179	99784326	102129677	2345.35	50	509
ROH3	596	5	INRA0020739	MARC0017490	99784326	102318508	2534.18	57	280
ROH3	597	5	M1GA0008164	MARC0017490	101294829	102318508	1023.68	25	513
ROH3	600	5	DRGA0006401	H3GA0017314	101034865	102239449	1204.59	29	509
ROH3	601	5	DRGA0006401	H3GA0017314	101034865	102239449	1204.59	29	513
ROH3	603	5	ALGA0108421	MARC0017490	100588758	102318508	1729.75	39	513
ROH3	608	5	ALGA0034166	MARC0030655	102034829	104477606	2442.78	66	510
ROH3	609	5	ALGA0108421	MARC0017490	100588758	102318508	1729.75	39	509
ROH3	610	5	ALGA0034164	MARC0030655	102012520	104477606	2465.09	67	509
ROH3	611	5	ALGA0034164	MARC0030655	102012520	104477606	2465.09	67	509
ROH3	612	5	INRA0020739	ALGA0034179	99784326	102129677	2345.35	50	509
ROH3	614	5	DRGA0006401	H3GA0017314	101034865	102239449	1204.59	29	510
ROH3	615	5	ALGA0033985	H3GA0017314	100788092	102239449	1451.36	30	510
ROH3	616	5	INRA0020739	MARC0017490	99784326	102318508	2534.18	57	280
ROH3	617	5	INRA0020739	ALGA0034179	99784326	102129677	2345.35	50	509
ROH3	618	5	DRGA0006401	WU_10.2_5_107119259	101034865	102175355	1140.49	26	509
ROH3	619	5	DRGA0006401	WU_10.2_5_107119259	101034865	102175355	1140.49	26	509
ROH3	620	5	INRA0020739	MARC0017490	99784326	102318508	2534.18	57	510
ROH3	621	5	ALGA0033972	H3GA0017314	100660217	102239449	1579.23	34	510
ROH3	626	5	ASGA0027069	MARC0017490	100255241	102318508	2063.27	48	510
ROH3	627	5	DRGA0006401	H3GA0017314	101034865	102239449	1204.59	29	509
ROH3	628	5	DRGA0006401	H3GA0017314	101034865	102239449	1204.59	29	509
ROH3	629	5	INRA0020693	H3GA0017314	100389557	102239449	1849.89	40	509
ROH3	630	5	INRA0020739	H3GA0017314	99784326	102239449	2455.12	54	509
ROH3	631	5	ALGA0108421	MARC0017490	100588758	102318508	1729.75	39	280
ROH3	633	5	ASGA0027134	H3GA0017314	101202632	102239449	1036.82	24	280
ROH3	635	5	ASGA0027134	H3GA0017314	101202632	102239449	1036.82	24	509
ROH3	637	5	INRA0020739	MARC0017490	99784326	102318508	2534.18	57	509
ROH3	640	5	INRA0020739	H3GA0017314	99784326	102239449	2455.12	54	509
ROH3	643	5	DRGA0006401	MARC0017490	101034865	102318508	1283.64	32	509
ROH3	645	5	MARC0086616	MARC0017490	99336115	102318508	2982.39	65	513
ROH3	646	5	MARC0086616	MARC0017490	99336115	102318508	2982.39	65	513
ROH3	648	5	ASGA0027134	H3GA0017314	101202632	102239449	1036.82	24	509
ROH3	650	5	ASGA0027064	MARC0030655	100286254	104477606	4191.35	103	510
ROH3	652	5	DRGA0006401	ALGA0034179	101034865	102129677	1094.81	25	510
ROH3	653	5	INRA0020739	MARC0017490	99784326	102318508	2534.18	57	510
ROH3	654	5	MARC0086616	ASGA0027249	99336115	103894417	4558.3	102	280
ROH3	655	5	ALGA0034164	MARC0030655	102012520	104477606	2465.09	67	509
ROH3	656	5	ALGA0108421	MARC0017490	100588758	102318508	1729.75	39	509
ROH3	657	5	INRA0020739	MARC0017490	99784326	102318508	2534.18	57	509
ROH3	658	5	INRA0020739	ALGA0034179	99784326	102129677	2345.35	50	509
ROH3	659	5	INRA0020739	MARC0017490	99784326	102318508	2534.18	57	510
ROH3	660	5	DRGA0006401	H3GA0017314	101034865	102239449	1204.59	29	509
ROH3	661	5	INRA0020739	MARC0017490	99784326	102318508	2534.18	57	510
ROH3	662	5	ASGA0027129	MARC0030655	101154364	104477606	3323.24	85	510
ROH3	664	5	ALGA0108421	MARC0017490	100588758	102318508	1729.75	39	510
ROH3	665	5	DRGA0006401	H3GA0017314	101034865	102239449	1204.59	29	510
ROH3	666	5	ALGA0108421	MARC0017490	100588758	102318508	1729.75	39	509
ROH3	667	5	M1GA0008164	MARC0017490	101294829	102318508	1023.68	25	509
ROH3	670	5	MARC0086616	ALGA0034179	99336115	102129677	2793.56	58	280
ROH3	671	5	ALGA0108421	MARC0017490	100588758	102318508	1729.75	39	280
ROH3	672	5	M1GA0008164	MARC0017490	101294829	102318508	1023.68	25	510
ROH3	673	5	ALGA0108421	MARC0017490	100588758	102318508	1729.75	39	512
ROH3	674	5	INRA0020739	MARC0017490	99784326	102318508	2534.18	57	280
ROH3	675	5	WU_10.2_5_102961123	MARC0030655	98143664	104477606	6333.94	149	513
ROH3	676	5	WU_10.2_5_102961123	MARC0030655	98143664	104477606	6333.94	149	508
ROH3	677	5	INRA0020739	MARC0017490	99784326	102318508	2534.18	57	513
ROH3	680	5	M1GA0008164	MARC0017490	101294829	102318508	1023.68	25	513
ROH3	684	5	ALGA0034166	MARC0030655	102034829	104477606	2442.78	66	510
ROH3	685	5	ALGA0033747	MARC0030655	94609227	104477606	9868.38	224	509
ROH3	686	5	DRGA0006401	H3GA0017314	101034865	102239449	1204.59	29	513
ROH3	687	5	DRGA0006401	ALGA0034179	101034865	102129677	1094.81	25	509
ROH3	688	5	M1GA0008164	MARC0017490	101294829	102318508	1023.68	25	280
ROH3	689	5	ALGA0034166	MARC0030655	102034829	104477606	2442.78	66	509
ROH3	690	5	M1GA0008164	MARC0017490	101294829	102318508	1023.68	25	509
ROH3	691	5	M1GA0008164	MARC0017490	101294829	102318508	1023.68	25	509
ROH3	692	5	ALGA0108421	MARC0017490	100588758	102318508	1729.75	39	509
ROH3	695	5	ASGA0027069	MARC0017490	100255241	102318508	2063.27	48	509
ROH3	696	5	ASGA0027069	MARC0017490	100255241	102318508	2063.27	48	280
ROH3	698	5	DRGA0006379	ALGA0034179	100094236	102129677	2035.44	47	280
ROH3	699	5	DRGA0006401	H3GA0017314	101034865	102239449	1204.59	29	280
ROH3	700	5	M1GA0008164	MARC0017490	101294829	102318508	1023.68	25	509
ROH3	701	5	INRA0020739	ALGA0034179	99784326	102129677	2345.35	50	280
ROH3	702	5	ALGA0108421	MARC0017490	100588758	102318508	1729.75	39	509
ROH3	703	5	ALGA0034166	MARC0030655	102034829	104477606	2442.78	66	280
ROH3	704	5	ALGA0108421	MARC0017490	100588758	102318508	1729.75	39	513
ROH3	705	5	INRA0020739	MARC0017490	99784326	102318508	2534.18	57	510
ROH3	706	5	M1GA0008164	MARC0017490	101294829	102318508	1023.68	25	509
ROH3	709	5	ALGA0108421	MARC0017490	100588758	102318508	1729.75	39	513
ROH3	710	5	INRA0020739	MARC0017490	99784326	102318508	2534.18	57	513
ROH3	712	5	INRA0020739	ALGA0034179	99784326	102129677	2345.35	50	513
ROH3	713	5	M1GA0008164	MARC0017490	101294829	102318508	1023.68	25	513
ROH3	714	5	MARC0086616	MARC0017490	99336115	102318508	2982.39	65	509
ROH3	715	5	MARC0086616	MARC0017490	99336115	102318508	2982.39	65	509
ROH3	716	5	MARC0086616	MARC0017490	99336115	102318508	2982.39	65	509
ROH3	717	5	DRGA0006401	H3GA0017314	101034865	102239449	1204.59	29	280
ROH3	720	5	MARC0086616	MARC0030655	99336115	104477606	5141.49	121	509
ROH3	721	5	MARC0086616	ALGA0034179	99336115	102129677	2793.56	58	510
ROH3	722	5	DRGA0006401	ALGA0034179	101034865	102129677	1094.81	25	509
ROH3	723	5	WU_10.2_5_102468444	MARC0030655	97480374	104477606	6997.23	161	509
ROH3	724	5	INRA0020739	MARC0017490	99784326	102318508	2534.18	57	513
ROH3	725	5	ALGA0108421	MARC0017490	100588758	102318508	1729.75	39	509
ROH3	726	5	MARC0086616	MARC0017490	99336115	102318508	2982.39	65	510
ROH3	727	5	MARC0086616	ASGA0027249	99336115	103894417	4558.3	102	510
ROH3	729	5	INRA0020739	ALGA0034179	99784326	102129677	2345.35	50	509
ROH3	730	5	WU_10.2_5_102961123	ASGA0027249	98143664	103894417	5750.75	130	509
ROH3	731	5	DRGA0006401	MARC0017490	101034865	102318508	1283.64	32	513
ROH3	732	5	INRA0020739	ALGA0034179	99784326	102129677	2345.35	50	510
ROH3	736	5	WU_10.2_5_104925603	MARC0017490	100060197	102318508	2258.31	55	280
ROH3	737	5	DRGA0006401	MARC0017490	101034865	102318508	1283.64	32	510
ROH3	738	5	DRGA0006401	MARC0017490	101034865	102318508	1283.64	32	280
ROH3	740	5	INRA0020739	ALGA0034179	99784326	102129677	2345.35	50	280
ROH3	741	5	INRA0020739	ALGA0034179	99784326	102129677	2345.35	50	509
ROH3	742	5	ALGA0034166	MARC0030655	102034829	104477606	2442.78	66	509
ROH3	743	5	DRGA0006401	H3GA0017314	101034865	102239449	1204.59	29	509
ROH3	745	5	ALGA0033985	MARC0017490	100788092	102318508	1530.42	33	510
ROH3	746	5	DRGA0006401	ALGA0034179	101034865	102129677	1094.81	25	509
ROH3	747	5	MARC0086616	ASGA0027249	99336115	103894417	4558.3	102	509
ROH3	748	5	MARC0086616	MARC0017490	99336115	102318508	2982.39	65	509
ROH3	749	5	ASGA0027069	MARC0017490	100255241	102318508	2063.27	48	509
ROH3	753	5	INRA0020739	MARC0017490	99784326	102318508	2534.18	57	280
ROH3	754	5	MARC0086616	MARC0017490	99336115	102318508	2982.39	65	510
ROH3	756	5	ALGA0108421	MARC0017490	100588758	102318508	1729.75	39	509
ROH3	757	5	INRA0020739	MARC0017490	99784326	102318508	2534.18	57	509
ROH3	758	5	ALGA0108421	ALGA0034179	100588758	102129677	1540.92	32	509
ROH3	759	5	MARC0086616	MARC0017490	99336115	102318508	2982.39	65	510
ROH3	760	5	INRA0020739	MARC0017490	99784326	102318508	2534.18	57	510
ROH3	761	5	INRA0020739	MARC0017490	99784326	102318508	2534.18	57	513
ROH3	765	5	MARC0086616	MARC0017490	99336115	102318508	2982.39	65	510
ROH3	767	5	INRA0020739	MARC0017490	99784326	102318508	2534.18	57	513
ROH3	768	5	ALGA0108421	MARC0017490	100588758	102318508	1729.75	39	510
ROH3	769	5	INRA0020739	MARC0017490	99784326	102318508	2534.18	57	509
ROH3	773	5	MARC0086616	MARC0017490	99336115	102318508	2982.39	65	509
ROH3	774	5	INRA0020739	ALGA0034179	99784326	102129677	2345.35	50	513
ROH3	775	5	WU_10.2_5_102961123	MARC0030655	98143664	104477606	6333.94	149	280
ROH3	776	5	ALGA0034166	MARC0030655	102034829	104477606	2442.78	66	513
ROH3	777	5	ALGA0111813	MARC0017490	99348458	102318508	2970.05	64	280
ROH3	780	5	DRGA0006401	WU_10.2_5_107119259	101034865	102175355	1140.49	26	513
ROH3	782	5	WU_10.2_5_103911652	H3GA0017314	98994939	102239449	3244.51	65	513
ROH3	783	5	M1GA0008152	ASGA0027249	98955766	103894417	4938.65	106	510
ROH3	785	5	DRGA0006401	ALGA0034179	101034865	102129677	1094.81	25	509
ROH3	786	5	DRGA0006401	MARC0030655	101034865	104477606	3442.74	88	509
ROH3	787	5	INRA0020739	MARC0017490	99784326	102318508	2534.18	57	513
ROH3	788	5	INRA0020739	MARC0017490	99784326	102318508	2534.18	57	510
ROH3	789	5	DRGA0006401	ALGA0034179	101034865	102129677	1094.81	25	280
ROH3	790	5	ASGA0027064	ALGA0034179	100286254	102129677	1843.42	40	510
ROH3	792	5	M1GA0008152	MARC0017490	98955766	102318508	3362.74	69	509
ROH3	794	5	WU_10.2_5_102961123	ASGA0027249	98143664	103894417	5750.75	130	513
ROH3	795	5	WU_10.2_5_102961123	MARC0030655	98143664	104477606	6333.94	149	510
ROH3	796	5	WU_10.2_5_102961123	MARC0030655	98143664	104477606	6333.94	149	509
ROH3	797	5	ALGA0108421	MARC0017490	100588758	102318508	1729.75	39	513
ROH3	798	5	DRGA0006401	ALGA0034179	101034865	102129677	1094.81	25	509
ROH3	799	5	MARC0086616	ALGA0034179	99336115	102129677	2793.56	58	509
ROH3	801	5	M1GA0008164	MARC0017490	101294829	102318508	1023.68	25	509
ROH3	802	5	MARC0086616	ALGA0034179	99336115	102129677	2793.56	58	509
ROH3	804	5	INRA0020739	MARC0017490	99784326	102318508	2534.18	57	510
ROH3	805	5	INRA0020739	MARC0017490	99784326	102318508	2534.18	57	509
ROH3	809	5	INRA0020739	MARC0017490	99784326	102318508	2534.18	57	509
ROH3	810	5	WU_10.2_5_102961123	ASGA0027249	98143664	103894417	5750.75	130	280
ROH3	811	5	INRA0020739	ALGA0034179	99784326	102129677	2345.35	50	512
ROH3	812	5	M1GA0008164	MARC0017490	101294829	102318508	1023.68	25	509
ROH3	813	5	WU_10.2_5_102961123	MARC0030655	98143664	104477606	6333.94	149	509
ROH3	816	5	INRA0020739	MARC0017490	99784326	102318508	2534.18	57	509
ROH3	817	5	WU_10.2_5_102468444	ASGA0027249	97480374	103894417	6414.04	142	509
ROH3	818	5	INRA0020739	MARC0017490	99784326	102318508	2534.18	57	510
ROH3	819	5	ASGA0027069	MARC0017490	100255241	102318508	2063.27	48	509
ROH3	820	5	M1GA0008164	MARC0017490	101294829	102318508	1023.68	25	509
ROH3	821	5	INRA0020739	ALGA0034179	99784326	102129677	2345.35	50	509
ROH3	822	5	WU_10.2_5_102961123	ASGA0027249	98143664	103894417	5750.75	130	509
ROH3	823	5	WU_10.2_5_102961123	ASGA0027249	98143664	103894417	5750.75	130	509
ROH3	824	5	MARC0086616	ALGA0034179	99336115	102129677	2793.56	58	509
ROH3	825	5	WU_10.2_5_100524574	MARC0030655	95758952	104477606	8718.66	196	510
ROH3	826	5	INRA0020739	MARC0017490	99784326	102318508	2534.18	57	509
ROH3	827	5	ALGA0034164	MARC0030655	102012520	104477606	2465.09	67	509
ROH3	829	5	M1GA0008164	MARC0017490	101294829	102318508	1023.68	25	280
ROH3	830	5	M1GA0008164	MARC0017490	101294829	102318508	1023.68	25	509
ROH3	832	5	INRA0020739	MARC0017490	99784326	102318508	2534.18	57	509
ROH3	833	5	INRA0020739	MARC0017490	99784326	102318508	2534.18	57	509
ROH3	835	5	MARC0086616	ALGA0034179	99336115	102129677	2793.56	58	509
ROH3	836	5	MARC0086616	MARC0017490	99336115	102318508	2982.39	65	510
ROH3	837	5	MARC0086616	ALGA0034179	99336115	102129677	2793.56	58	513
ROH3	839	5	M1GA0008164	MARC0017490	101294829	102318508	1023.68	25	509
ROH3	840	5	M1GA0008164	MARC0017490	101294829	102318508	1023.68	25	509
ROH3	841	5	INRA0020739	MARC0017490	99784326	102318508	2534.18	57	509
ROH3	842	5	WU_10.2_5_102124812	MARC0030655	97137118	104477606	7340.49	165	513
ROH3	843	5	INRA0020739	ALGA0034179	99784326	102129677	2345.35	50	509
ROH3	844	5	DRGA0006401	MARC0017490	101034865	102318508	1283.64	32	509
ROH3	845	5	INRA0020739	ALGA0034179	99784326	102129677	2345.35	50	509
ROH3	847	5	MARC0086616	ALGA0034179	99336115	102129677	2793.56	58	513
ROH3	850	5	ALGA0108421	MARC0017490	100588758	102318508	1729.75	39	509
ROH3	851	5	INRA0020739	ALGA0034179	99784326	102129677	2345.35	50	280
ROH3	852	5	ASGA0027064	MARC0030655	100286254	104477606	4191.35	103	513
ROH3	856	5	INRA0020739	ALGA0034179	99784326	102129677	2345.35	50	513
ROH3	862	5	DRGA0006401	ALGA0034179	101034865	102129677	1094.81	25	509
ROH3	864	5	ALGA0108421	MARC0017490	100588758	102318508	1729.75	39	509
ROH3	867	5	INRA0020528	ALGA0034179	97338405	102129677	4791.27	99	509
ROH3	868	5	INRA0020739	ALGA0034179	99784326	102129677	2345.35	50	513
ROH3	869	5	INRA0020739	MARC0017490	99784326	102318508	2534.18	57	513
ROH3	871	5	ALGA0033985	MARC0030655	100788092	104477606	3689.51	89	509
ROH3	875	5	DRGA0006401	ALGA0034179	101034865	102129677	1094.81	25	510
ROH3	877	5	ALGA0034069	ASGA0027249	101088132	103894417	2806.29	68	510
ROH3	878	5	ALGA0108421	MARC0017490	100588758	102318508	1729.75	39	509
ROH3	879	5	INRA0020739	MARC0017490	99784326	102318508	2534.18	57	510
ROH3	880	5	INRA0020739	ALGA0034179	99784326	102129677	2345.35	50	509
ROH3	881	5	INRA0020739	ALGA0034179	99784326	102129677	2345.35	50	280
ROH3	882	5	ALGA0034166	MARC0030655	102034829	104477606	2442.78	66	98
ROH3	884	5	INRA0020739	ALGA0034179	99784326	102129677	2345.35	50	98
ROH3	885	5	WU_10.2_5_103536462	ASGA0027249	98702991	103894417	5191.43	115	98
ROH3	886	5	INRA0020739	ALGA0034179	99784326	102129677	2345.35	50	3
ROH4	2	3	MARC0043169	MARC0029738	9754409	11424021	1669.61	37	366
ROH4	3	3	MARC0043169	MARC0029738	9754409	11424021	1669.61	37	366
ROH4	5	3	DBWU0000430	H3GA0008689	9463123	11492863	2029.74	52	423
ROH4	7	3	DBWU0000430	M1GA0004043	9463123	11974039	2510.92	69	341
ROH4	11	3	WU_10.2_3_8154422	WU_10.2_3_11484739	8727502	11766180	3038.68	76	332
ROH4	12	3	WU_10.2_3_8154422	WU_10.2_3_11484739	8727502	11766180	3038.68	76	332
ROH4	17	3	WU_10.2_3_8154422	ALGA0017453	8727502	11162075	2434.57	58	491
ROH4	22	3	DBWU0000430	WU_10.2_3_15294183	9463123	15071639	5608.52	211	252
ROH4	23	3	MARC0043169	ASGA0013430	9754409	11506934	1752.53	40	429
ROH4	24	3	MARC0043169	ASGA0013430	9754409	11506934	1752.53	40	429
ROH4	25	3	3_9689251	ALGA0017453	9822900	11162075	1339.18	31	563
ROH4	28	3	WU_10.2_3_8154422	ASGA0013430	8727502	11506934	2779.43	66	458
ROH4	30	3	WU_10.2_3_8154422	ASGA0013430	8727502	11506934	2779.43	66	351
ROH4	32	3	WU_10.2_3_8154422	H3GA0008689	8727502	11492863	2765.36	65	366
ROH4	35	3	ALGA0017362	H3GA0008689	9603588	11492863	1889.28	46	315
ROH4	36	3	ALGA0017362	ASGA0100858	9603588	11211562	1607.97	40	433
ROH4	37	3	DBWU0000430	M1GA0004043	9463123	11974039	2510.92	69	411
ROH4	39	3	MARC0043169	M1GA0004043	9754409	11974039	2219.63	56	367
ROH4	40	3	MARC0043169	M1GA0004043	9754409	11974039	2219.63	56	416
ROH4	41	3	MARC0043169	M1GA0004043	9754409	11974039	2219.63	56	416
ROH4	42	3	ASGA0014044	ASGA0013430	7647788	11506934	3859.15	81	341
ROH4	43	3	ALGA0017362	ASGA0100858	9603588	11211562	1607.97	40	433
ROH4	44	3	MARC0043169	ASGA0100858	9754409	11211562	1457.15	33	506
ROH4	45	3	ALGA0017362	ASGA0100858	9603588	11211562	1607.97	40	433
ROH4	46	3	MARC0043169	WU_10.2_3_11332375	9754409	11612433	1858.03	43	433
ROH4	48	3	WU_10.2_3_8154422	WU_10.2_3_11484739	8727502	11766180	3038.68	76	332
ROH4	49	3	ALGA0017362	ASGA0100858	9603588	11211562	1607.97	40	433
ROH4	50	3	WU_10.2_3_8154422	ALGA0017453	8727502	11162075	2434.57	58	491
ROH4	55	3	DBWU0000430	M1GA0004043	9463123	11974039	2510.92	69	341
ROH4	56	3	WU_10.2_3_8154422	ASGA0013430	8727502	11506934	2779.43	66	351
ROH4	57	3	ASGA0013254	ASGA0100858	9741194	11211562	1470.37	34	544
ROH4	59	3	3_9689251	ALGA0017453	9822900	11162075	1339.18	31	563
ROH4	60	3	WU_10.2_3_8154422	ASGA0100858	8727502	11211562	2484.06	59	454
ROH4	61	3	DBWU0000430	H3GA0008689	9463123	11492863	2029.74	52	386
ROH4	62	3	MARC0043169	WU_10.2_3_11728666	9754409	12008775	2254.37	57	327
ROH4	63	3	ASGA0094829	ALGA0117115	10076783	11396652	1319.87	27	411
ROH4	65	3	DBWU0000430	M1GA0004043	9463123	11974039	2510.92	69	429
ROH4	66	3	MARC0043169	ASGA0013430	9754409	11506934	1752.53	40	366
ROH4	70	3	ASGA0092808	MARC0029738	9878432	11424021	1545.59	35	563
ROH4	71	3	3_9689251	ALGA0017453	9822900	11162075	1339.18	31	351
ROH4	73	3	WU_10.2_3_8154422	ASGA0013430	8727502	11506934	2779.43	66	429
ROH4	74	3	MARC0043169	ASGA0013430	9754409	11506934	1752.53	40	429
ROH4	75	3	MARC0043169	ASGA0013430	9754409	11506934	1752.53	40	386
ROH4	77	3	DBWU0000430	ASGA0099970	9463123	11410454	1947.33	49	416
ROH4	81	3	WU_10.2_3_8154422	WU_10.2_3_11643257	8727502	11923824	3196.32	81	386
ROH4	83	3	DBWU0000430	H3GA0008689	9463123	11492863	2029.74	52	563
ROH4	84	3	3_9689251	ALGA0017453	9822900	11162075	1339.18	31	429
ROH4	86	3	MARC0043169	ASGA0013430	9754409	11506934	1752.53	40	429
ROH4	87	3	MARC0043169	ASGA0013430	9754409	11506934	1752.53	40	429
ROH4	88	3	MARC0043169	ASGA0013430	9754409	11506934	1752.53	40	429
ROH4	89	3	MARC0043169	ASGA0013430	9754409	11506934	1752.53	40	411
ROH4	90	3	DBWU0000430	M1GA0004043	9463123	11974039	2510.92	69	435
ROH4	92	3	H3GA0008606	ALGA0017453	9658871	11162075	1503.2	37	327
ROH4	94	3	MARC0043169	ASGA0013430	9754409	11506934	1752.53	40	327
ROH4	96	3	MARC0043169	ASGA0013430	9754409	11506934	1752.53	40	401
ROH4	101	3	ASGA0013254	H3GA0008689	9741194	11492863	1751.67	40	491
ROH4	103	3	WU_10.2_3_8154422	ALGA0017453	8727502	11162075	2434.57	58	364
ROH4	104	3	H3GA0008608	ASGA0013430	9675078	11506934	1831.86	43	414
ROH4	106	3	MARC0043169	H3GA0008853	9754409	14668363	4913.95	182	411
ROH4	107	3	DBWU0000430	M1GA0004043	9463123	11974039	2510.92	69	383
ROH4	109	3	MARC0043169	WU_10.2_3_11484739	9754409	11766180	2011.77	50	364
ROH4	110	3	H3GA0008608	ASGA0013430	9675078	11506934	1831.86	43	340
ROH4	111	3	DBWU0000430	M1GA0004043	9463123	11974039	2510.92	69	415
ROH4	112	3	MARC0043169	ASGA0013539	9754409	13463249	3708.84	124	386
ROH4	113	3	DBWU0000430	H3GA0008689	9463123	11492863	2029.74	52	322
ROH4	115	3	ASGA0013254	MARC0029738	9741194	11424021	1682.83	38	562
ROH4	116	3	ASGA0092808	ALGA0017453	9878432	11162075	1283.64	30	562
ROH4	117	3	ASGA0092808	ALGA0017453	9878432	11162075	1283.64	30	429
ROH4	118	3	MARC0043169	ASGA0013430	9754409	11506934	1752.53	40	351
ROH4	119	3	WU_10.2_3_8154422	ASGA0013430	8727502	11506934	2779.43	66	389
ROH4	120	3	ALGA0017362	ASGA0013430	9603588	11506934	1903.35	47	315
ROH4	121	3	ALGA0017362	H3GA0008689	9603588	11492863	1889.28	46	562
ROH4	123	3	ASGA0092808	ALGA0017453	9878432	11162075	1283.64	30	376
ROH4	124	3	WU_10.2_3_8154422	H3GA0008689	8727502	11492863	2765.36	65	488
ROH4	125	3	WU_10.2_3_8154422	ALGA0017453	8727502	11162075	2434.57	58	411
ROH4	126	3	DBWU0000430	M1GA0004043	9463123	11974039	2510.92	69	563
ROH4	128	3	3_9689251	ALGA0017453	9822900	11162075	1339.18	31	416
ROH4	129	3	MARC0043169	M1GA0004043	9754409	11974039	2219.63	56	416
ROH4	130	3	MARC0043169	M1GA0004043	9754409	11974039	2219.63	56	367
ROH4	131	3	ASGA0013254	ASGA0013430	9741194	11506934	1765.74	41	433
ROH4	133	3	ALGA0017362	ASGA0100858	9603588	11211562	1607.97	40	433
ROH4	134	3	ALGA0017362	ASGA0100858	9603588	11211562	1607.97	40	411
ROH4	135	3	DBWU0000430	M1GA0004043	9463123	11974039	2510.92	69	411
ROH4	136	3	DBWU0000430	M1GA0004043	9463123	11974039	2510.92	69	414
ROH4	137	3	MARC0043169	H3GA0008853	9754409	14668363	4913.95	182	332
ROH4	138	3	WU_10.2_3_8154422	WU_10.2_3_11484739	8727502	11766180	3038.68	76	365
ROH4	139	3	ALGA0017362	WU_10.2_3_11397857	9603588	11678746	2075.16	53	395
ROH4	140	3	ALGA0017362	ASGA0013430	9603588	11506934	1903.35	47	309
ROH4	141	3	ALGA0121535	ASGA0100858	9274213	11211562	1937.35	52	429
ROH4	142	3	MARC0043169	ASGA0013430	9754409	11506934	1752.53	40	336
ROH4	146	3	ALGA0017362	ASGA0013430	9603588	11506934	1903.35	47	386
ROH4	147	3	DBWU0000430	H3GA0008689	9463123	11492863	2029.74	52	272
ROH4	149	3	WU_10.2_3_8154422	ASGA0092202	8727502	12990997	4263.5	128	416
ROH4	151	3	MARC0043169	ALGA0017562	9754409	12145439	2391.03	62	281
ROH4	152	3	ASGA0094535	ALGA0017562	8440908	12145439	3704.53	95	540
ROH4	153	3	ASGA0013254	ALGA0017453	9741194	11162075	1420.88	33	433
ROH4	154	3	ALGA0017362	ASGA0100858	9603588	11211562	1607.97	40	342
ROH4	155	3	ALGA0017362	3_10813310	9603588	11125189	1521.6	38	386
ROH4	156	3	DBWU0000430	H3GA0008689	9463123	11492863	2029.74	52	411
ROH4	158	3	DBWU0000430	M1GA0004043	9463123	11974039	2510.92	69	563
ROH4	161	3	3_9689251	ALGA0017453	9822900	11162075	1339.18	31	411
ROH4	162	3	DBWU0000430	M1GA0004043	9463123	11974039	2510.92	69	411
ROH4	163	3	DBWU0000430	M1GA0004043	9463123	11974039	2510.92	69	272
ROH4	165	3	WU_10.2_3_8154422	ASGA0013661	8727502	15299942	6572.44	236	352
ROH4	167	3	3_10813310	ASGA0092202	11125189	12990997	1865.81	72	411
ROH4	168	3	DBWU0000430	M1GA0004043	9463123	11974039	2510.92	69	540
ROH4	169	3	ASGA0013254	ALGA0017453	9741194	11162075	1420.88	33	429
ROH4	170	3	MARC0043169	ASGA0013430	9754409	11506934	1752.53	40	341
ROH4	171	3	DBWU0000430	M1GA0004043	9463123	11974039	2510.92	69	341
ROH4	172	3	DBWU0000430	M1GA0004043	9463123	11974039	2510.92	69	351
ROH4	173	3	WU_10.2_3_8154422	ASGA0013430	8727502	11506934	2779.43	66	414
ROH4	177	3	MARC0043169	H3GA0008853	9754409	14668363	4913.95	182	414
ROH4	178	3	MARC0043169	H3GA0008853	9754409	14668363	4913.95	182	386
ROH4	179	3	DBWU0000430	H3GA0008689	9463123	11492863	2029.74	52	386
ROH4	180	3	DBWU0000430	H3GA0008689	9463123	11492863	2029.74	52	563
ROH4	181	3	3_9689251	ALGA0017453	9822900	11162075	1339.18	31	414
ROH4	182	3	DBWU0000430	ASGA0013430	9463123	11506934	2043.81	53	429
ROH4	183	3	3_9689251	MARC0029738	9822900	11424021	1601.12	36	458
ROH4	184	3	WU_10.2_3_8154422	ASGA0013430	8727502	11506934	2779.43	66	411
ROH4	188	3	DBWU0000430	M1GA0004043	9463123	11974039	2510.92	69	411
ROH4	194	3	DBWU0000430	M1GA0004043	9463123	11974039	2510.92	69	415
ROH4	195	3	MARC0043169	ASGA0092202	9754409	12990997	3236.59	102	435
ROH4	196	3	H3GA0008606	ALGA0017453	9658871	11162075	1503.2	37	429
ROH4	197	3	WU_10.2_3_8154422	M1GA0004043	8727502	11974039	3246.54	82	429
ROH4	198	3	WU_10.2_3_8154422	M1GA0004043	8727502	11974039	3246.54	82	433
ROH4	200	3	MARC0043169	WU_10.2_3_11332375	9754409	11612433	1858.03	43	342
ROH4	201	3	ALGA0017362	3_10813310	9603588	11125189	1521.6	38	544
ROH4	202	3	ASGA0013254	3_10813310	9741194	11125189	1384	32	401
ROH4	203	3	ASGA0013254	ASGA0099970	9741194	11410454	1669.26	37	315
ROH4	204	3	ALGA0017362	H3GA0008689	9603588	11492863	1889.28	46	332
ROH4	205	3	WU_10.2_3_8154422	WU_10.2_3_11484739	8727502	11766180	3038.68	76	386
ROH4	206	3	DBWU0000430	H3GA0008689	9463123	11492863	2029.74	52	411
ROH4	207	3	DBWU0000430	M1GA0004043	9463123	11974039	2510.92	69	491
ROH4	208	3	WU_10.2_3_8154422	ALGA0017453	8727502	11162075	2434.57	58	401
ROH4	209	3	ASGA0013254	ASGA0099970	9741194	11410454	1669.26	37	563
ROH4	210	3	ASGA0013254	ALGA0017453	9741194	11162075	1420.88	33	373
ROH4	211	3	WU_10.2_3_8154422	ASGA0013430	8727502	11506934	2779.43	66	238
ROH4	214	3	ASGA0094535	ASGA0013430	8440908	11506934	3066.03	73	433
ROH4	215	3	ALGA0017362	ASGA0100858	9603588	11211562	1607.97	40	562
ROH4	216	3	ASGA0092808	ALGA0017453	9878432	11162075	1283.64	30	376
ROH4	217	3	WU_10.2_3_8154422	H3GA0008689	8727502	11492863	2765.36	65	238
ROH4	218	3	ASGA0094535	ASGA0013430	8440908	11506934	3066.03	73	562
ROH4	220	3	ASGA0092808	ALGA0017453	9878432	11162075	1283.64	30	429
ROH4	221	3	MARC0043169	ASGA0013430	9754409	11506934	1752.53	40	563
ROH4	222	3	3_9689251	ALGA0017453	9822900	11162075	1339.18	31	562
ROH4	223	3	ASGA0092808	ALGA0017453	9878432	11162075	1283.64	30	425
ROH4	224	3	3_9689251	H3GA0008689	9822900	11492863	1669.96	38	425
ROH4	225	3	3_9689251	H3GA0008689	9822900	11492863	1669.96	38	386
ROH4	226	3	DBWU0000430	H3GA0008689	9463123	11492863	2029.74	52	386
ROH4	227	3	DBWU0000430	H3GA0008689	9463123	11492863	2029.74	52	563
ROH4	228	3	3_9689251	ALGA0017453	9822900	11162075	1339.18	31	349
ROH4	229	3	MARC0043169	M1GA0004043	9754409	11974039	2219.63	56	341
ROH4	230	3	DBWU0000430	M1GA0004043	9463123	11974039	2510.92	69	506
ROH4	231	3	MARC0043169	ASGA0100858	9754409	11211562	1457.15	33	429
ROH4	232	3	3_9689251	MARC0029738	9822900	11424021	1601.12	36	270
ROH4	234	3	WU_10.2_3_9514843	ASGA0013430	9635341	11506934	1871.59	46	416
ROH4	235	3	MARC0043169	WU_10.2_3_11754938	9754409	12034933	2280.53	59	416
ROH4	236	3	MARC0043169	DIAS0001481	9754409	11781244	2026.84	51	416
ROH4	237	3	MARC0043169	WU_10.2_3_11754938	9754409	12034933	2280.53	59	411
ROH4	240	3	DBWU0000430	M1GA0004043	9463123	11974039	2510.92	69	405
ROH4	241	3	WU_10.2_3_8949529	ASGA0013430	9277309	11506934	2229.63	58	405
ROH4	242	3	WU_10.2_3_8949529	ASGA0013430	9277309	11506934	2229.63	58	342
ROH4	244	3	ALGA0017362	H3GA0008853	9603588	14668363	5064.78	189	342
ROH4	245	3	ALGA0017362	H3GA0008853	9603588	14668363	5064.78	189	376
ROH4	250	3	WU_10.2_3_8154422	H3GA0008689	8727502	11492863	2765.36	65	364
ROH4	255	3	H3GA0008608	ASGA0013430	9675078	11506934	1831.86	43	364
ROH4	256	3	H3GA0008608	ASGA0013430	9675078	11506934	1831.86	43	416
ROH4	258	3	MARC0043169	WU_10.2_3_11754938	9754409	12034933	2280.53	59	386
ROH4	267	3	DBWU0000430	H3GA0008689	9463123	11492863	2029.74	52	295
ROH4	268	3	H3GA0008606	H3GA0008689	9658871	11492863	1833.99	44	376
ROH4	269	3	WU_10.2_3_8154422	H3GA0008689	8727502	11492863	2765.36	65	376
ROH4	270	3	WU_10.2_3_8154422	H3GA0008689	8727502	11492863	2765.36	65	414
ROH4	271	3	DBWU0000430	ASGA0013430	9463123	11506934	2043.81	53	563
ROH4	272	3	3_9689251	ALGA0017453	9822900	11162075	1339.18	31	563
ROH4	273	3	3_9689251	ALGA0017453	9822900	11162075	1339.18	31	563
ROH4	274	3	3_9689251	ALGA0017453	9822900	11162075	1339.18	31	563
ROH4	275	3	3_9689251	ALGA0017453	9822900	11162075	1339.18	31	433
ROH4	276	3	ALGA0017362	ASGA0100858	9603588	11211562	1607.97	40	563
ROH4	277	3	3_9689251	ALGA0017453	9822900	11162075	1339.18	31	563
ROH4	278	3	3_9689251	ALGA0017453	9822900	11162075	1339.18	31	486
ROH4	279	3	ALGA0017362	ALGA0017453	9603588	11162075	1558.49	39	363
ROH4	280	3	ASGA0092808	MARC0029738	9878432	11424021	1545.59	35	563
ROH4	281	3	3_9689251	ALGA0017453	9822900	11162075	1339.18	31	560
ROH4	282	3	MARC0043169	ASGA0013430	9754409	11506934	1752.53	40	315
ROH4	283	3	ALGA0017362	H3GA0008689	9603588	11492863	1889.28	46	563
ROH4	284	3	3_9689251	ALGA0017453	9822900	11162075	1339.18	31	560
ROH4	285	3	MARC0043169	ASGA0013430	9754409	11506934	1752.53	40	411
ROH4	286	3	DBWU0000430	M1GA0004043	9463123	11974039	2510.92	69	411
ROH4	287	3	MARC0043169	ASGA0013430	9754409	11506934	1752.53	40	486
ROH4	290	3	ALGA0017362	ALGA0017453	9603588	11162075	1558.49	39	563
ROH4	296	3	3_9689251	ALGA0017453	9822900	11162075	1339.18	31	429
ROH4	298	3	MARC0043169	ASGA0013430	9754409	11506934	1752.53	40	429
ROH4	300	3	MARC0043169	ASGA0013430	9754409	11506934	1752.53	40	540
ROH4	301	3	ASGA0013254	ALGA0017453	9741194	11162075	1420.88	33	563
ROH4	303	3	3_9689251	ALGA0017453	9822900	11162075	1339.18	31	563
ROH4	305	3	3_9689251	ALGA0017453	9822900	11162075	1339.18	31	351
ROH4	306	3	WU_10.2_3_8154422	ASGA0013430	8727502	11506934	2779.43	66	315
ROH4	307	3	ALGA0017362	H3GA0008689	9603588	11492863	1889.28	46	433
ROH4	308	3	ALGA0017362	ASGA0100858	9603588	11211562	1607.97	40	433
ROH4	309	3	ALGA0017362	ASGA0100858	9603588	11211562	1607.97	40	411
ROH4	310	3	DBWU0000430	M1GA0004043	9463123	11974039	2510.92	69	340
ROH4	311	3	DBWU0000430	M1GA0004043	9463123	11974039	2510.92	69	433
ROH4	312	3	MARC0043169	WU_10.2_3_11332375	9754409	11612433	1858.03	43	275
ROH4	316	3	ASGA0092808	H3GA0008689	9878432	11492863	1614.43	37	386
ROH4	317	3	DBWU0000430	H3GA0008689	9463123	11492863	2029.74	52	429
ROH4	318	3	MARC0043169	ASGA0013430	9754409	11506934	1752.53	40	452
ROH4	319	3	MARC0043169	WU_10.2_3_11397857	9754409	11678746	1924.34	46	411
ROH4	320	3	DBWU0000430	M1GA0004043	9463123	11974039	2510.92	69	563
ROH4	321	3	3_9689251	ALGA0017453	9822900	11162075	1339.18	31	454
ROH4	322	3	WU_10.2_3_8154422	ASGA0100858	8727502	11211562	2484.06	59	238
ROH4	323	3	ASGA0094535	ASGA0013430	8440908	11506934	3066.03	73	433
ROH4	325	3	ALGA0017362	ASGA0100858	9603588	11211562	1607.97	40	491
ROH4	327	3	WU_10.2_3_8154422	ALGA0017453	8727502	11162075	2434.57	58	429
ROH4	330	3	WU_10.2_3_8154422	M1GA0004043	8727502	11974039	3246.54	82	411
ROH4	332	3	MARC0043169	ASGA0013430	9754409	11506934	1752.53	40	415
ROH4	335	3	MARC0043169	ASGA0092202	9754409	12990997	3236.59	102	401
ROH4	336	3	ASGA0013254	ASGA0099970	9741194	11410454	1669.26	37	376
ROH4	337	3	WU_10.2_3_8154422	H3GA0008689	8727502	11492863	2765.36	65	303
ROH4	338	3	ALGA0121535	ASGA0092202	9274213	12990997	3716.78	121	563
ROH4	339	3	3_9689251	ALGA0017453	9822900	11162075	1339.18	31	376
ROH4	346	3	WU_10.2_3_8154422	H3GA0008689	8727502	11492863	2765.36	65	491
ROH4	348	3	WU_10.2_3_8154422	ALGA0017453	8727502	11162075	2434.57	58	491
ROH4	349	3	WU_10.2_3_8154422	ALGA0017453	8727502	11162075	2434.57	58	386
ROH4	350	3	DBWU0000430	H3GA0008689	9463123	11492863	2029.74	52	429
ROH4	351	3	MARC0043169	ASGA0013430	9754409	11506934	1752.53	40	453
ROH4	352	3	ASGA0013254	ASGA0100858	9741194	11211562	1470.37	34	433
ROH4	354	3	ASGA0092808	WU_10.2_3_11332375	9878432	11612433	1734	41	302
ROH4	355	3	ASGA0092808	ALGA0017806	9878432	15233254	5354.82	203	302
ROH4	357	3	ASGA0092808	ALGA0017806	9878432	15233254	5354.82	203	433
ROH4	358	3	MARC0043169	WU_10.2_3_11332375	9754409	11612433	1858.03	43	563
ROH4	359	3	3_9689251	ALGA0017453	9822900	11162075	1339.18	31	563
ROH4	360	3	3_9689251	ALGA0017453	9822900	11162075	1339.18	31	563
ROH4	361	3	3_9689251	ALGA0017453	9822900	11162075	1339.18	31	238
[truncated: 520,600+ more rows]

## Sheet: ROHet
Table S1: ROHet identified in the study
ROHet	FID	CHR	SNP1	SNP2	BP1	BP2	KB	NSNP	NSIM
ROHet2	1	7	ASGA0100868	ALGA0040094	27487944	29122742	1634.8	40	540
ROHet3	1	12	WU_10.2_12_16118450	H3GA0033801	16228582	19071306	2842.72	64	539
ROHet4	1	7	ASGA0100868	ALGA0040094	27487944	29122742	1634.8	40	538
ROHet5	1	7	ASGA0100868	ALGA0040094	27487944	29122742	1634.8	40	534
ROHet6	1	12	WU_10.2_12_16118450	H3GA0033801	16228582	19071306	2842.72	64	534
ROHet7	1	12	WU_10.2_12_16118450	H3GA0033801	16228582	19071306	2842.72	64	520
ROHet9	1	12	WU_10.2_12_16118450	H3GA0033801	16228582	19071306	2842.72	64	503
ROHet10	1	12	WU_10.2_12_16118450	H3GA0033801	16228582	19071306	2842.72	64	494
ROHet11	1	12	WU_10.2_12_16118450	H3GA0033801	16228582	19071306	2842.72	64	488
ROHet12	1	12	WU_10.2_12_16118450	H3GA0033801	16228582	19071306	2842.72	64	487
ROHet15	1	19	MARC0058079	WU_10.2_X_42513319	36529963	38284458	1754.5	47	421
ROHet18	1	6	ASGA0083637	ASGA0101351	151742080	152870747	1128.67	32	410
ROHet19	1	6	ASGA0083637	ASGA0101351	151742080	152870747	1128.67	32	400
ROHet20	1	6	ASGA0083637	ASGA0101351	151742080	152870747	1128.67	32	394
ROHet27	1	1	ALGA0123303	ALGA0009695	255237347	257160647	1923.3	55	377
ROHet28	1	14	ALGA0077380	ASGA0063291	45859200	48117875	2258.68	49	374
ROHet31	1	4	WU_10.2_4_106851436	WU_10.2_4_110156383	97702652	100326804	2624.15	61	369
ROHet33	1	9	ALGA0053342	MARC0044755	58066659	59407731	1341.07	31	359
ROHet35	1	7	MARC0036274	ASGA0033742	46758293	48218972	1460.68	33	343
ROHet36	1	19	MARC0058079	WU_10.2_X_42513319	36529963	38284458	1754.5	47	342
ROHet38	1	14	ALGA0077312	DRGA0013807	44053463	45727087	1673.62	37	340
ROHet42	1	7	MARC0036274	ASGA0033742	46758293	48218972	1460.68	33	320
ROHet50	1	9	MARC0050537	ALGA0050463	842276	2225748	1383.47	33	308
ROHet61	1	4	WU_10.2_4_106851436	WU_10.2_4_110156383	97702652	100326804	2624.15	61	296
ROHet62	1	7	ASGA0100868	ALGA0040094	27487944	29122742	1634.8	40	292
ROHet64	1	4	WU_10.2_4_106851436	WU_10.2_4_110156383	97702652	100326804	2624.15	61	279
ROHet66	1	4	WU_10.2_4_14090773	MARC0030863	13661343	14758898	1097.56	31	273
ROHet69	1	15	MARC0070665	WU_10.2_15_133369010	119181220	120409082	1227.86	48	261
ROHet73	1	15	MARC0070665	WU_10.2_15_133369010	119181220	120409082	1227.86	48	255
ROHet74	1	10	WU_10.2_10_17231435	ASGA0046788	14911726	16152677	1240.95	28	254
ROHet78	1	15	ASGA0069923	WU_10.2_15_88616127	78210641	79301875	1091.23	26	253
ROHet79	1	4	WU_10.2_4_106851436	WU_10.2_4_110156383	97702652	100326804	2624.15	61	252
ROHet80	1	4	WU_10.2_4_106851436	WU_10.2_4_110156383	97702652	100326804	2624.15	61	250
ROHet82	1	7	ALGA0043118	ASGA0035000	85149447	86623643	1474.2	34	245
ROHet83	1	6	DIAS0004429	WU_10.2_6_83119498	87847017	89092605	1245.59	30	243
ROHet90	1	14	DIAS0001667	DIAS0003591	72025065	73054598	1029.53	21	226
ROHet95	1	6	ALGA0106326	ALGA0113112	64407960	66475413	2067.45	53	218
ROHet98	1	6	ALGA0106326	ALGA0113112	64407960	66475413	2067.45	53	215
ROHet99	1	6	ASGA0083637	ASGA0101351	151742080	152870747	1128.67	32	213
ROHet109	1	4	WU_10.2_4_111470362	MARC0035800	101480020	103104308	1624.29	37	198
ROHet119	1	9	ALGA0118446	MARC0068822	20677551	21971025	1293.47	30	188
ROHet125	1	9	ALGA0118446	MARC0068822	20677551	21971025	1293.47	30	181
ROHet126	1	6	ALGA0106326	ALGA0113112	64407960	66475413	2067.45	53	180
ROHet127	1	17	MARC0043604	MARC0086531	1829414	2955426	1126.01	29	180
ROHet131	1	17	MARC0043604	MARC0086531	1829414	2955426	1126.01	29	178
ROHet133	1	17	MARC0043604	MARC0086531	1829414	2955426	1126.01	29	177
ROHet147	1	9	DRGA0009237	MARC0017753	24033332	25217369	1184.04	38	167
ROHet148	1	14	ASGA0092792	INRA0042864	14909953	16186534	1276.58	31	167
ROHet151	1	9	DRGA0009237	MARC0017753	24033332	25217369	1184.04	38	166
ROHet152	1	7	ALGA0041790	MARC0028399	49134860	52177010	3042.15	64	165
ROHet154	1	4	WU_10.2_4_111470362	MARC0035800	101480020	103104308	1624.29	37	163
ROHet157	1	9	ALGA0118446	MARC0068822	20677551	21971025	1293.47	30	160
ROHet158	1	9	DRGA0009237	MARC0017753	24033332	25217369	1184.04	38	160
ROHet160	1	14	ASGA0061022	H3GA0038804	8587185	9637536	1050.35	36	159
ROHet161	1	4	WU_10.2_4_111470362	MARC0035800	101480020	103104308	1624.29	37	158
ROHet162	1	4	WU_10.2_4_111470362	MARC0035800	101480020	103104308	1624.29	37	158
ROHet167	1	9	ALGA0118446	MARC0068822	20677551	21971025	1293.47	30	157
ROHet168	1	14	ASGA0061022	H3GA0038804	8587185	9637536	1050.35	36	157
ROHet177	1	14	ASGA0092792	INRA0042864	14909953	16186534	1276.58	31	151
ROHet180	1	16	WU_10.2_16_56340252	ALGA0090831	52092180	53941122	1848.94	37	148
ROHet196	1	7	WU_10.2_7_37764112	M1GA0010063	32860742	33964390	1103.65	25	137
ROHet208	1	7	WU_10.2_7_37764112	M1GA0010063	32860742	33964390	1103.65	25	132
ROHet209	1	7	WU_10.2_7_37764112	M1GA0010063	32860742	33964390	1103.65	25	132
ROHet211	1	1	ALGA0003112	ALGA0105914	47055412	49592586	2537.18	53	131
ROHet223	1	14	ASGA0092792	INRA0042864	14909953	16186534	1276.58	31	125
ROHet225	1	11	DRGA0010767	ASGA0049601	7306120	8575964	1269.85	27	124
ROHet228	1	7	ALGA0040539	MARC0015804	34374642	35436469	1061.83	22	123
ROHet231	1	7	ALGA0040539	MARC0015804	34374642	35436469	1061.83	22	122
ROHet248	1	15	H3GA0043981	MARC0113946	23595131	25225458	1630.33	37	113
ROHet251	1	7	ALGA0040539	MARC0015804	34374642	35436469	1061.83	22	112
ROHet260	1	15	H3GA0043981	MARC0113946	23595131	25225458	1630.33	37	108
ROHet266	1	14	WU_10.2_14_10890718	ASGA0061298	9725740	10863262	1137.52	33	106
ROHet271	1	1	ALGA0003112	ALGA0105914	47055412	49592586	2537.18	53	103
ROHet274	1	14	WU_10.2_14_10890718	ASGA0061298	9725740	10863262	1137.52	33	102
ROHet275	1	14	WU_10.2_14_10890718	ASGA0061298	9725740	10863262	1137.52	33	102
ROHet283	1	7	ALGA0040539	MARC0015804	34374642	35436469	1061.83	22	99
ROHet286	1	7	ALGA0040539	MARC0015804	34374642	35436469	1061.83	22	98
ROHet287	1	7	ALGA0041790	MARC0028399	49134860	52177010	3042.15	64	98
ROHet297	1	11	DRGA0010767	ASGA0049601	7306120	8575964	1269.85	27	96
ROHet304	1	1	ALGA0003112	ALGA0105914	47055412	49592586	2537.18	53	93
ROHet324	1	17	WU_10.2_17_39020020	ASGA0076692	34317071	35383659	1066.59	23	90
ROHet327	1	10	WU_10.2_10_25169206	WU_10.2_10_26470205	20493941	21739709	1245.77	29	89
ROHet339	1	7	DRGA0008026	ASGA0035543	97195350	98469335	1273.99	28	85
ROHet342	1	17	WU_10.2_17_39020020	ASGA0076692	34317071	35383659	1066.59	23	85
ROHet346	1	2	MARC0055537	ALGA0014367	87768647	89377878	1609.23	34	84
ROHet349	1	14	WU_10.2_14_10890718	ASGA0061298	9725740	10863262	1137.52	33	84
ROHet387	1	2	H3GA0007027	ASGA0010772	86483003	87745745	1262.74	27	71
ROHet394	1	11	DRGA0010767	ASGA0049601	7306120	8575964	1269.85	27	69
ROHet411	1	15	H3GA0043981	MARC0113946	23595131	25225458	1630.33	37	66
ROHet412	1	2	H3GA0007027	ASGA0010772	86483003	87745745	1262.74	27	65
ROHet413	1	3	M1GA0004285	ASGA0014250	34105285	35404289	1299.01	26	65
ROHet551	1	3	WU_10.2_3_108307418	MARC0092510	102136805	103479954	1343.15	30	35
ROHet588	1	3	WU_10.2_3_108307418	MARC0092510	102136805	103479954	1343.15	30	30
ROHet611	1	7	ALGA0041790	MARC0028399	49134860	52177010	3042.15	64	27
ROHet863	1	1	H3GA0000945	DRGA0000182	15746522	16775912	1029.39	29	3
ROHet864	1	1	H3GA0000945	DRGA0000182	15746522	16775912	1029.39	29	3
ROHet2	2	7	ALGA0039910	ASGA0032257	26714942	27905935	1190.99	30	540
ROHet4	2	7	ALGA0039910	ASGA0032257	26714942	27905935	1190.99	30	538
ROHet5	2	7	ALGA0039910	ASGA0032257	26714942	27905935	1190.99	30	534
ROHet15	2	19	WU_10.2_X_41333759	WU_10.2_X_42743814	37114736	38465386	1350.65	39	421
ROHet22	2	5	DRGA0006447	ALGA0034268	102362191	103399392	1037.2	24	386
ROHet25	2	7	ALGA0040220	H3GA0021033	30116227	34899140	4782.91	100	384
ROHet28	2	14	ALGA0077380	ASGA0063291	45859200	48117875	2258.68	49	374
ROHet30	2	10	ASGA0047222	WU_10.2_10_32348084	26064777	28144348	2079.57	43	370
ROHet35	2	7	WU_10.2_7_134095375	ALGA0041552	46374254	47820035	1445.78	32	343
ROHet38	2	14	INRA0043884	DRGA0013807	43830333	45727087	1896.76	42	340
ROHet40	2	10	ASGA0047222	WU_10.2_10_32348084	26064777	28144348	2079.57	43	332
ROHet44	2	8	WU_10.2_8_143670150	MARC0065298	134224375	135689152	1464.78	32	317
ROHet46	2	8	WU_10.2_8_143670150	MARC0065298	134224375	135689152	1464.78	32	313
ROHet49	2	1	M1GA0000722	WU_10.2_1_13558315	9832888	11584227	1751.34	52	308
ROHet51	2	17	WU_10.2_17_29814432	ALGA0094080	26269281	27371094	1101.81	26	308
ROHet52	2	10	ASGA0047222	WU_10.2_10_32348084	26064777	28144348	2079.57	43	307
ROHet53	2	7	ALGA0040220	H3GA0021033	30116227	34899140	4782.91	100	304
ROHet54	2	1	M1GA0000722	WU_10.2_1_13558315	9832888	11584227	1751.34	52	303
ROHet55	2	1	M1GA0000722	WU_10.2_1_13558315	9832888	11584227	1751.34	52	302
ROHet63	2	2	WU_10.2_2_128580292	WU_10.2_2_129597629	123177514	124185562	1008.05	29	279
ROHet69	2	15	MARC0070665	WU_10.2_15_134415033	119181220	121381645	2200.43	71	261
ROHet73	2	15	MARC0070665	WU_10.2_15_134415033	119181220	121381645	2200.43	71	255
ROHet83	2	6	DIAS0004429	WU_10.2_6_83119498	87847017	89092605	1245.59	30	243
ROHet87	2	8	WU_10.2_8_143670150	MARC0065298	134224375	135689152	1464.78	32	232
ROHet96	2	9	ALGA0054518	WU_10.2_9_119287942	106905450	108588559	1683.11	35	218
ROHet97	2	9	ALGA0054518	WU_10.2_9_119287942	106905450	108588559	1683.11	35	217
ROHet104	2	13	ASGA0057142	M1GA0025601	32709504	34117528	1408.03	29	207
ROHet108	2	7	MARC0054806	ASGA0034741	81612264	83325262	1713	38	202
ROHet122	2	8	ALGA0124080	ALGA0048594	87021426	88127628	1106.2	24	185
ROHet142	2	7	ALGA0040220	H3GA0021033	30116227	34899140	4782.91	100	170
ROHet163	2	9	ALGA0054518	WU_10.2_9_119287942	106905450	108588559	1683.11	35	158
ROHet164	2	9	ALGA0054518	WU_10.2_9_119287942	106905450	108588559	1683.11	35	158
ROHet170	2	9	ALGA0054518	WU_10.2_9_119287942	106905450	108588559	1683.11	35	156
ROHet175	2	2	WU_10.2_2_130392104	WU_10.2_2_131150220	124910515	125987322	1076.81	23	152
ROHet179	2	10	WU_10.2_10_63006355	H3GA0030509	57475586	58620026	1144.44	25	150
ROHet180	2	16	H3GA0046657	ALGA0090831	52740432	53941122	1200.69	30	148
ROHet196	2	7	ALGA0040220	H3GA0021033	30116227	34899140	4782.91	100	137
ROHet203	2	7	ALGA0040220	H3GA0021033	30116227	34899140	4782.91	100	135
ROHet204	2	10	WU_10.2_10_63006355	H3GA0030509	57475586	58620026	1144.44	25	135
ROHet206	2	7	ALGA0040220	H3GA0021033	30116227	34899140	4782.91	100	134
ROHet208	2	7	ALGA0040220	H3GA0021033	30116227	34899140	4782.91	100	132
ROHet209	2	7	ALGA0040220	H3GA0021033	30116227	34899140	4782.91	100	132
ROHet211	2	1	DRGA0000805	DRGA0000839	48018606	49428041	1409.44	32	131
ROHet213	2	7	MARC0096584	WU_10.2_7_16877132	14474222	15967820	1493.6	41	131
ROHet219	2	7	MARC0096584	WU_10.2_7_16877132	14474222	15967820	1493.6	41	127
ROHet220	2	8	MARC0070804	ASGA0092142	85561491	86950848	1389.36	32	127
ROHet228	2	7	ALGA0040220	H3GA0021033	30116227	34899140	4782.91	100	123
ROHet231	2	7	ALGA0040220	H3GA0021033	30116227	34899140	4782.91	100	122
ROHet251	2	7	ALGA0040220	H3GA0021033	30116227	34899140	4782.91	100	112
ROHet271	2	1	DRGA0000805	DRGA0000839	48018606	49428041	1409.44	32	103
ROHet303	2	12	WU_10.2_3_139897907	WU_10.2_12_56524016	52622697	53773836	1151.14	28	94
ROHet307	2	12	WU_10.2_3_139897907	WU_10.2_12_56524016	52622697	53773836	1151.14	28	93
ROHet308	2	12	WU_10.2_3_139897907	WU_10.2_12_56524016	52622697	53773836	1151.14	28	93
ROHet312	2	7	MARC0096584	WU_10.2_7_16877132	14474222	15967820	1493.6	41	92
ROHet313	2	7	ALGA0040220	H3GA0021033	30116227	34899140	4782.91	100	92
ROHet317	2	9	ASGA0041968	MARC0113003	18615236	19720085	1104.85	26	91
ROHet318	2	10	WU_10.2_10_63006355	H3GA0030509	57475586	58620026	1144.44	25	91
ROHet340	2	9	ASGA0041968	MARC0113003	18615236	19720085	1104.85	26	85
ROHet341	2	10	WU_10.2_10_63006355	H3GA0030509	57475586	58620026	1144.44	25	85
ROHet346	2	2	MARC0055537	ALGA0014367	87768647	89377878	1609.23	34	84
ROHet356	2	17	ASGA0077260	ALGA0095491	46777628	48086237	1308.61	28	80
ROHet375	2	9	ALGA0055972	ASGA0083137	137409907	138505307	1095.4	28	75
ROHet381	2	7	MARC0096584	WU_10.2_7_16877132	14474222	15967820	1493.6	41	73
ROHet387	2	2	H3GA0007027	ASGA0010772	86483003	87745745	1262.74	27	71
ROHet392	2	12	WU_10.2_3_139897907	WU_10.2_12_56524016	52622697	53773836	1151.14	28	70
ROHet412	2	2	H3GA0007027	ASGA0010772	86483003	87745745	1262.74	27	65
ROHet449	2	1	DRGA0000717	MARC0056989	43669889	45159055	1489.17	30	56
ROHet476	2	9	ALGA0053221	MARC0059326	55054349	56474976	1420.63	36	51
ROHet482	2	9	ALGA0053221	MARC0059326	55054349	56474976	1420.63	36	50
ROHet483	2	3	M1GA0004238	ASGA0101575	29761245	31073548	1312.3	27	49
ROHet623	2	3	ASGA0099584	WU_10.2_3_98684410	91685569	92766052	1080.48	25	26
ROHet648	2	3	ASGA0099584	WU_10.2_3_98684410	91685569	92766052	1080.48	25	23
ROHet714	2	10	WU_10.2_10_68783611	WU_10.2_10_69732876	62548189	63651679	1103.49	23	16
ROHet872	2	7	WU_10.2_7_104723892	H3GA0022723	98843815	99847007	1003.19	21	3
ROHet2	3	7	BGIS0008247	ALGA0040094	26522116	29122742	2600.63	59	540
ROHet4	3	7	BGIS0008247	ALGA0040094	26522116	29122742	2600.63	59	538
ROHet5	3	7	BGIS0008247	ALGA0040094	26522116	29122742	2600.63	59	534
ROHet9	3	12	WU_10.2_12_18228133	H3GA0033801	18061396	19071306	1009.91	22	503
ROHet11	3	12	WU_10.2_12_18228133	H3GA0033801	18061396	19071306	1009.91	22	488
ROHet12	3	12	WU_10.2_12_18228133	H3GA0033801	18061396	19071306	1009.91	22	487
ROHet15	3	19	WU_10.2_X_41333759	WU_10.2_X_42743814	37114736	38465386	1350.65	39	421
ROHet22	3	5	DRGA0006447	ALGA0034268	102362191	103399392	1037.2	24	386
ROHet25	3	7	ALGA0040220	H3GA0021033	30116227	34899140	4782.91	100	384
ROHet27	3	1	ALGA0123303	ALGA0009695	255237347	257160647	1923.3	55	377
ROHet30	3	10	ASGA0047222	WU_10.2_10_32348084	26064777	28144348	2079.57	43	370
ROHet31	3	4	ALGA0027176	ASGA0021351	97741445	99131407	1389.96	33	369
ROHet37	3	2	DIAS0003985	MARC0064843	133473098	135611363	2138.27	73	341
ROHet39	3	2	DIAS0003985	MARC0064843	133473098	135611363	2138.27	73	334
ROHet40	3	10	ASGA0047222	WU_10.2_10_32348084	26064777	28144348	2079.57	43	332
ROHet41	3	2	DIAS0003985	MARC0064843	133473098	135611363	2138.27	73	325
ROHet47	3	2	DIAS0003985	MARC0064843	133473098	135611363	2138.27	73	312
ROHet49	3	1	M1GA0000722	WU_10.2_1_13558315	9832888	11584227	1751.34	52	308
ROHet51	3	17	WU_10.2_17_29814432	ALGA0094080	26269281	27371094	1101.81	26	308
ROHet52	3	10	ASGA0047222	WU_10.2_10_32348084	26064777	28144348	2079.57	43	307
ROHet53	3	7	ALGA0040220	H3GA0021033	30116227	34899140	4782.91	100	304
ROHet54	3	1	M1GA0000722	WU_10.2_1_13558315	9832888	11584227	1751.34	52	303
ROHet55	3	1	M1GA0000722	WU_10.2_1_13558315	9832888	11584227	1751.34	52	302
ROHet61	3	4	ALGA0027176	ASGA0021351	97741445	99131407	1389.96	33	296
ROHet62	3	7	BGIS0008247	ALGA0040094	26522116	29122742	2600.63	59	292
ROHet66	3	4	WU_10.2_4_14090773	WU_10.2_4_15710229	13661343	15248649	1587.31	44	273
ROHet69	3	15	MARC0070665	WU_10.2_15_134415033	119181220	121381645	2200.43	71	261
ROHet73	3	15	MARC0070665	WU_10.2_15_134415033	119181220	121381645	2200.43	71	255
ROHet83	3	6	DIAS0004429	WU_10.2_6_83119498	87847017	89092605	1245.59	30	243
ROHet96	3	9	ALGA0054518	WU_10.2_9_119287942	106905450	108588559	1683.11	35	218
ROHet97	3	9	ALGA0054518	WU_10.2_9_119287942	106905450	108588559	1683.11	35	217
ROHet101	3	2	DIAS0003985	MARC0064843	133473098	135611363	2138.27	73	209
ROHet104	3	13	ASGA0057142	M1GA0025601	32709504	34117528	1408.03	29	207
ROHet108	3	7	MARC0054806	ASGA0034741	81612264	83325262	1713	38	202
ROHet109	3	4	WU_10.2_4_110644040	H3GA0013823	100877074	102535451	1658.38	35	198
ROHet111	3	2	MARC0054923	H3GA0054148	149192831	150317009	1124.18	37	195
ROHet127	3	17	MARC0013855	WU_10.2_17_3080506	1244771	3053002	1808.23	43	180
ROHet130	3	1	H3GA0004197	MARC0055037	248617370	249885559	1268.19	37	178
ROHet131	3	17	MARC0013855	WU_10.2_17_3080506	1244771	3053002	1808.23	43	178
ROHet133	3	17	MARC0013855	WU_10.2_17_3080506	1244771	3053002	1808.23	43	177
ROHet142	3	7	ALGA0040220	H3GA0021033	30116227	34899140	4782.91	100	170
ROHet152	3	7	DIAS0004279	MARC0060380	49021614	51118651	2097.04	45	165
ROHet154	3	4	WU_10.2_4_110644040	H3GA0013823	100877074	102535451	1658.38	35	163
ROHet159	3	8	MARC0019146	ALGA0047511	32279946	33543822	1263.88	27	159
ROHet163	3	9	ALGA0054518	WU_10.2_9_119287942	106905450	108588559	1683.11	35	158
ROHet164	3	9	ALGA0054518	WU_10.2_9_119287942	106905450	108588559	1683.11	35	158
ROHet170	3	9	ALGA0054518	WU_10.2_9_119287942	106905450	108588559	1683.11	35	156
ROHet179	3	10	WU_10.2_10_63006355	H3GA0030509	57475586	58620026	1144.44	25	150
ROHet196	3	7	ALGA0040220	H3GA0021033	30116227	34899140	4782.91	100	137
ROHet203	3	7	ALGA0040220	H3GA0021033	30116227	34899140	4782.91	100	135
ROHet204	3	10	WU_10.2_10_63006355	H3GA0030509	57475586	58620026	1144.44	25	135
ROHet206	3	7	ALGA0040220	H3GA0021033	30116227	34899140	4782.91	100	134
ROHet208	3	7	ALGA0040220	H3GA0021033	30116227	34899140	4782.91	100	132
ROHet209	3	7	ALGA0040220	H3GA0021033	30116227	34899140	4782.91	100	132
ROHet228	3	7	ALGA0040220	H3GA0021033	30116227	34899140	4782.91	100	123
ROHet231	3	7	ALGA0040220	H3GA0021033	30116227	34899140	4782.91	100	122
ROHet251	3	7	ALGA0040220	H3GA0021033	30116227	34899140	4782.91	100	112
ROHet279	3	4	WU_10.2_4_110644040	H3GA0013823	100877074	102535451	1658.38	35	100
ROHet287	3	7	DIAS0004279	MARC0060380	49021614	51118651	2097.04	45	98
ROHet303	3	12	WU_10.2_3_139897907	WU_10.2_12_56524016	52622697	53773836	1151.14	28	94
ROHet307	3	12	WU_10.2_3_139897907	WU_10.2_12_56524016	52622697	53773836	1151.14	28	93
ROHet308	3	12	WU_10.2_3_139897907	WU_10.2_12_56524016	52622697	53773836	1151.14	28	93
ROHet313	3	7	ALGA0040220	H3GA0021033	30116227	34899140	4782.91	100	92
ROHet318	3	10	WU_10.2_10_63006355	H3GA0030509	57475586	58620026	1144.44	25	91
ROHet341	3	10	WU_10.2_10_63006355	H3GA0030509	57475586	58620026	1144.44	25	85
ROHet346	3	2	MARC0055537	ALGA0014367	87768647	89377878	1609.23	34	84
ROHet356	3	17	M1GA0022112	ALGA0095491	45741707	48086237	2344.53	48	80
ROHet363	3	1	H3GA0004197	MARC0055037	248617370	249885559	1268.19	37	77
ROHet366	3	17	M1GA0022112	ALGA0095491	45741707	48086237	2344.53	48	77
ROHet387	3	2	H3GA0007027	ASGA0010772	86483003	87745745	1262.74	27	71
ROHet392	3	12	WU_10.2_3_139897907	WU_10.2_12_56524016	52622697	53773836	1151.14	28	70
ROHet412	3	2	H3GA0007027	ASGA0010772	86483003	87745745	1262.74	27	65
ROHet468	3	17	H3GA0048928	ALGA0095137	39622354	41286497	1664.14	34	53
ROHet496	3	6	MARC0082589	H3GA0018217	74814601	76510963	1696.36	34	47
ROHet513	3	9	WU_10.2_9_42529952	WU_10.2_9_44172911	38083526	39274325	1190.8	27	45
ROHet530	3	6	MARC0082589	H3GA0018217	74814601	76510963	1696.36	34	40
ROHet557	3	11	WU_10.2_11_87019542	M1GA0014544	504717	1700160	1195.44	27	35
ROHet580	3	9	WU_10.2_9_42529952	WU_10.2_9_44172911	38083526	39274325	1190.8	27	31
ROHet606	3	6	MARC0082589	H3GA0018217	74814601	76510963	1696.36	34	28
ROHet611	3	7	DIAS0004279	MARC0060380	49021614	51118651	2097.04	45	27
ROHet641	3	17	H3GA0048928	ALGA0095137	39622354	41286497	1664.14	34	24
ROHet647	3	1	WU_10.2_1_304414777	ALGA0010898	270492246	271534151	1041.91	21	23
ROHet653	3	7	WU_10.2_7_45650127	ALGA0041024	39728172	40820005	1091.83	24	22
ROHet818	3	3	DIAS0001014	ALGA0018830	46017895	47174278	1156.38	24	6
ROHet872	3	7	WU_10.2_7_104723892	H3GA0022723	98843815	99847007	1003.19	21	3
ROHet2	4	7	ALGA0039910	ASGA0032257	26714942	27905935	1190.99	30	540
ROHet3	4	12	WU_10.2_12_16118450	ALGA0065479	16228582	18515774	2287.19	53	539
ROHet4	4	7	ALGA0039910	ASGA0032257	26714942	27905935	1190.99	30	538
ROHet5	4	7	ALGA0039910	ASGA0032257	26714942	27905935	1190.99	30	534
ROHet6	4	12	WU_10.2_12_16118450	ALGA0065479	16228582	18515774	2287.19	53	534
ROHet7	4	12	WU_10.2_12_16118450	ALGA0065479	16228582	18515774	2287.19	53	520
ROHet8	4	16	WU_10.2_16_78307851	WU_10.2_16_78907155	71963558	72978738	1015.18	22	514
ROHet9	4	12	WU_10.2_12_16118450	ALGA0065479	16228582	18515774	2287.19	53	503
ROHet10	4	12	WU_10.2_12_16118450	ALGA0065479	16228582	18515774	2287.19	53	494
ROHet11	4	12	WU_10.2_12_16118450	ALGA0065479	16228582	18515774	2287.19	53	488
ROHet12	4	12	WU_10.2_12_16118450	ALGA0065479	16228582	18515774	2287.19	53	487
ROHet14	4	11	ALGA0060793	WU_10.2_11_12036085	10681422	12026583	1345.16	31	425
ROHet15	4	19	H3GA0051743	WU_10.2_X_42886283	36985326	38611957	1626.63	47	421
ROHet21	4	11	ALGA0060793	WU_10.2_11_12036085	10681422	12026583	1345.16	31	388
ROHet22	4	5	H3GA0056316	MARC0030655	103099218	104477606	1378.39	39	386
ROHet25	4	7	INRA0024788	M1GA0010063	30317219	33964390	3647.17	74	384
ROHet27	4	1	ALGA0123303	ALGA0009695	255237347	257160647	1923.3	55	377
ROHet28	4	14	ALGA0077380	ASGA0063291	45859200	48117875	2258.68	49	374
ROHet30	4	10	ASGA0047222	ASGA0047254	26064777	27364955	1300.18	29	370
ROHet32	4	12	WU_10.2_12_884330	WU_10.2_12_2601965	765521	2531698	1766.18	38	364
ROHet33	4	9	ASGA0043377	MARC0044755	57970969	59407731	1436.76	33	359
ROHet34	4	14	ASGA0105517	WU_10.2_14_153506593	139937860	141719266	1781.41	38	356
ROHet38	4	14	ALGA0077312	DRGA0013807	44053463	45727087	1673.62	37	340
ROHet40	4	10	ASGA0047222	ASGA0047254	26064777	27364955	1300.18	29	332
ROHet43	4	12	WU_10.2_12_884330	WU_10.2_12_2601965	765521	2531698	1766.18	38	319
ROHet50	4	9	MARC0050537	ALGA0050463	842276	2225748	1383.47	33	308
ROHet51	4	17	DRGA0016673	MARC0075481	26425740	27615353	1189.61	29	308
ROHet52	4	10	ASGA0047222	ASGA0047254	26064777	27364955	1300.18	29	307
ROHet63	4	2	WU_10.2_2_128580292	WU_10.2_2_129597629	123177514	124185562	1008.05	29	279
ROHet74	4	10	WU_10.2_10_17231435	ASGA0046788	14911726	16152677	1240.95	28	254
ROHet78	4	15	ASGA0069923	WU_10.2_15_88616127	78210641	79301875	1091.23	26	253
ROHet82	4	7	ALGA0043127	ASGA0035000	85618238	86623643	1005.41	27	245
ROHet83	4	6	DIAS0004429	WU_10.2_6_83119498	87847017	89092605	1245.59	30	243
ROHet84	4	12	WU_10.2_12_884330	WU_10.2_12_2601965	765521	2531698	1766.18	38	242
ROHet96	4	9	M1GA0013141	ASGA0096137	105739861	107493831	1753.97	40	218
ROHet97	4	9	M1GA0013141	ASGA0096137	105739861	107493831	1753.97	40	217
ROHet102	4	17	ASGA0077572	ASGA0077707	52490327	53492314	1001.99	23	209
ROHet106	4	18	M1GA0023069	ASGA0078927	11881605	13122721	1241.12	26	205
ROHet117	4	9	M1GA0013141	ASGA0096137	105739861	107493831	1753.97	40	189
ROHet118	4	14	ASGA0065097	ALGA0079905	88924048	91214729	2290.68	49	189
ROHet120	4	12	WU_10.2_12_884330	WU_10.2_12_2601965	765521	2531698	1766.18	38	187
ROHet122	4	8	ALGA0124080	ALGA0048594	87021426	88127628	1106.2	24	185
ROHet133	4	17	ASGA0074951	WU_10.2_17_2784259	1357563	2831267	1473.7	35	177
ROHet135	4	12	WU_10.2_12_884330	WU_10.2_12_2601965	765521	2531698	1766.18	38	174
ROHet136	4	3	WU_10.2_3_119893069	WU_10.2_3_121212773	112907842	113981918	1074.08	25	173
ROHet140	4	14	ASGA0065097	ALGA0079905	88924048	91214729	2290.68	49	171
ROHet142	4	7	INRA0024788	M1GA0010063	30317219	33964390	3647.17	74	170
ROHet144	4	9	M1GA0013141	ASGA0096137	105739861	107493831	1753.97	40	169
ROHet148	4	14	MARC0043274	ASGA0061721	14701698	15721056	1019.36	31	167
ROHet149	4	5	DRGA0005998	WU_10.2_5_74315950	70616468	71643337	1026.87	21	166
ROHet179	4	10	ALGA0059531	MARC0031738	57413842	58522587	1108.75	23	150
ROHet184	4	14	ASGA0065097	ALGA0079905	88924048	91214729	2290.68	49	143
ROHet187	4	8	ALGA0047107	ASGA0100258	27619032	28808232	1189.2	31	142
ROHet193	4	14	ASGA0065097	ALGA0079905	88924048	91214729	2290.68	49	140
ROHet196	4	7	INRA0024788	M1GA0010063	30317219	33964390	3647.17	74	137
ROHet203	4	7	INRA0024788	M1GA0010063	30317219	33964390	3647.17	74	135
ROHet204	4	10	ALGA0059531	MARC0031738	57413842	58522587	1108.75	23	135
ROHet206	4	7	INRA0024788	M1GA0010063	30317219	33964390	3647.17	74	134
ROHet208	4	7	INRA0024788	M1GA0010063	30317219	33964390	3647.17	74	132
ROHet209	4	7	INRA0024788	M1GA0010063	30317219	33964390	3647.17	74	132
ROHet211	4	1	ALGA0003112	INRA0002177	47055412	48304919	1249.51	30	131
ROHet223	4	14	MARC0043274	ASGA0061721	14701698	15721056	1019.36	31	125
ROHet236	4	5	WU_10.2_5_12259315	DRGA0005461	12473396	13725870	1252.47	38	120
ROHet237	4	5	WU_10.2_5_12259315	DRGA0005461	12473396	13725870	1252.47	38	120
ROHet240	4	5	DRGA0005998	WU_10.2_5_74315950	70616468	71643337	1026.87	21	118
ROHet241	4	13	ASGA0056378	ALGA0068552	15650700	16711496	1060.8	26	118
ROHet254	4	3	MARC0009862	MARC0066361	131225341	132297223	1071.88	28	110
ROHet261	4	12	MARC0110971	MARC0010590	23505782	24880435	1374.65	30	107
ROHet263	4	5	WU_10.2_5_12259315	DRGA0005461	12473396	13725870	1252.47	38	106
ROHet296	4	9	M1GA0013141	ASGA0096137	105739861	107493831	1753.97	40	96
ROHet309	4	12	WU_10.2_12_58006745	MARC0094338	55252916	56959881	1706.97	41	93
ROHet310	4	12	WU_10.2_12_58006745	MARC0094338	55252916	56959881	1706.97	41	93
ROHet314	4	12	WU_10.2_12_58006745	MARC0094338	55252916	56959881	1706.97	41	92
ROHet318	4	10	ALGA0059531	MARC0031738	57413842	58522587	1108.75	23	91
ROHet337	4	12	WU_10.2_12_58006745	MARC0094338	55252916	56959881	1706.97	41	86
ROHet341	4	10	ALGA0059531	MARC0031738	57413842	58522587	1108.75	23	85
ROHet369	4	4	WU_10.2_4_11394029	MARC0085656	11105788	12149395	1043.61	28	76
ROHet398	4	14	WU_10.2_14_136282203	WU_10.2_14_138001019	125159372	126755162	1595.79	49	69
ROHet406	4	1	ALGA0001145	MARC0039402	13465641	14785944	1320.3	54	67
ROHet448	4	1	ALGA0001145	MARC0039402	13465641	14785944	1320.3	54	56
ROHet475	4	8	ALGA0047107	ASGA0100258	27619032	28808232	1189.2	31	51
ROHet547	4	5	DIAS0001069	WU_10.2_5_16547127	15095426	16155276	1059.85	25	36
ROHet558	4	12	WU_10.2_12_58006745	MARC0094338	55252916	56959881	1706.97	41	35
ROHet569	4	8	ASGA0038230	ALGA0047048	24950902	26133826	1182.92	26	33
ROHet576	4	12	WU_10.2_12_58006745	MARC0094338	55252916	56959881	1706.97	41	32
ROHet586	4	17	INRA0052888	WU_10.2_17_35358233	17740562	18881934	1141.37	25	31
ROHet597	4	13	WU_10.2_13_26220832	ISU10000647	23960342	25200986	1240.64	36	30
ROHet617	4	15	WU_10.2_15_135856391	H3GA0045092	122539331	123544452	1005.12	47	27
ROHet626	4	15	WU_10.2_15_135856391	H3GA0045092	122539331	123544452	1005.12	47	26
ROHet639	4	13	WU_10.2_13_26220832	ISU10000647	23960342	25200986	1240.64	36	24
ROHet663	4	13	WU_10.2_13_26220832	ISU10000647	23960342	25200986	1240.64	36	21
ROHet681	4	11	WU_10.2_11_18377880	ALGA0061195	17943956	19085335	1141.38	27	19
ROHet697	4	14	WU_10.2_14_136282203	WU_10.2_14_138001019	125159372	126755162	1595.79	49	18
ROHet2	5	7	BGIS0008247	M1GA0009879	26522116	29268803	2746.69	62	540
ROHet3	5	12	WU_10.2_12_16118450	H3GA0033801	16228582	19071306	2842.72	64	539
ROHet4	5	7	BGIS0008247	M1GA0009879	26522116	29268803	2746.69	62	538
ROHet5	5	7	BGIS0008247	M1GA0009879	26522116	29268803	2746.69	62	534
ROHet6	5	12	WU_10.2_12_16118450	H3GA0033801	16228582	19071306	2842.72	64	534
ROHet7	5	12	WU_10.2_12_16118450	H3GA0033801	16228582	19071306	2842.72	64	520
ROHet8	5	16	WU_10.2_16_78286281	WU_10.2_16_78925811	71985082	72998820	1013.74	22	514
ROHet9	5	12	WU_10.2_12_16118450	H3GA0033801	16228582	19071306	2842.72	64	503
ROHet10	5	12	WU_10.2_12_16118450	H3GA0033801	16228582	19071306	2842.72	64	494
ROHet11	5	12	WU_10.2_12_16118450	H3GA0033801	16228582	19071306	2842.72	64	488
ROHet12	5	12	WU_10.2_12_16118450	H3GA0033801	16228582	19071306	2842.72	64	487
ROHet13	5	16	MARC0079772	WU_10.2_16_20405370	18298109	19586864	1288.76	29	443
ROHet15	5	19	WU_10.2_X_40490342	WU_10.2_X_42325730	36392095	38097217	1705.12	38	421
ROHet16	5	18	ALGA0122014	H3GA0050980	44123206	45357970	1234.77	28	419
ROHet17	5	18	ALGA0122014	H3GA0050980	44123206	45357970	1234.77	28	413
ROHet22	5	5	WU_10.2_5_108166263	MARC0030655	103118745	104477606	1358.86	38	386
ROHet25	5	7	ALGA0040260	ASGA0032589	30342161	31450019	1107.86	25	384
ROHet28	5	14	ALGA0077380	DIAS0004694	45859200	48033173	2173.97	46	374
ROHet31	5	4	WU_10.2_4_106851436	ALGA0027243	97702652	98978893	1276.24	33	369
ROHet34	5	14	ASGA0068172	WU_10.2_14_153621930	139248582	141440085	2191.5	46	356
ROHet35	5	7	WU_10.2_7_134348832	ASGA0033742	46604123	48218972	1614.85	38	343
ROHet36	5	19	WU_10.2_X_40490342	WU_10.2_X_42325730	36392095	38097217	1705.12	38	342
ROHet42	5	7	WU_10.2_7_134348832	ASGA0033742	46604123	48218972	1614.85	38	320
ROHet50	5	9	MARC0050537	ALGA0050463	842276	2225748	1383.47	33	308
ROHet51	5	17	DRGA0016673	MARC0075481	26425740	27615353	1189.61	29	308
ROHet62	5	7	BGIS0008247	M1GA0009879	26522116	29268803	2746.69	62	292
ROHet67	5	1	ALGA0003587	H3GA0001822	55550351	57698755	2148.41	47	270
ROHet74	5	10	WU_10.2_10_17231435	ASGA0046788	14911726	16152677	1240.95	28	254
ROHet75	5	1	ALGA0003587	H3GA0001822	55550351	57698755	2148.41	47	253
ROHet76	5	1	ALGA0003587	H3GA0001822	55550351	57698755	2148.41	47	253
ROHet78	5	15	ASGA0069923	WU_10.2_15_88616127	78210641	79301875	1091.23	26	253
ROHet82	5	7	ALGA0043118	ASGA0035000	85149447	86623643	1474.2	34	245
ROHet85	5	9	ALGA0118777	ALGA0055364	125868947	127178495	1309.55	35	234
ROHet92	5	1	ALGA0003587	H3GA0001822	55550351	57698755	2148.41	47	224
ROHet102	5	17	WU_10.2_17_59360910	WU_10.2_17_60711306	52919139	54085854	1166.72	30	209
ROHet104	5	13	ASGA0057142	WU_10.2_13_37669882	32709504	34456191	1746.69	35	207
ROHet108	5	7	ALGA0042964	ALGA0043037	82044933	83487468	1442.54	33	202
ROHet111	5	2	WU_10.2_2_155851895	H3GA0054148	149296511	150317009	1020.5	33	195
ROHet112	5	1	ALGA0002334	ALGA0002480	31162256	33018616	1856.36	40	193
ROHet113	5	19	WU_10.2_X_40490342	WU_10.2_X_42325730	36392095	38097217	1705.12	38	193
ROHet115	5	1	WU_10.2_1_25984481	WU_10.2_1_29464181	23156922	26307432	3150.51	74	190
ROHet116	5	1	WU_10.2_1_25984481	WU_10.2_1_29464181	23156922	26307432	3150.51	74	190
ROHet129	5	14	ASGA0063738	ASGA0063815	58105222	59277912	1172.69	26	179
ROHet130	5	1	INRA0006975	MARC0055037	248536491	249885559	1349.07	38	178
ROHet147	5	9	ALGA0051919	ASGA0098400	23444571	24701518	1256.95	37	167
ROHet150	5	7	WU_10.2_7_113710999	WU_10.2_7_114901672	107256824	108500205	1243.38	40	166
ROHet151	5	9	ALGA0051919	ASGA0098400	23444571	24701518	1256.95	37	166
ROHet160	5	14	H3GA0038723	H3GA0038804	8095843	9637536	1541.69	52	159
ROHet168	5	14	H3GA0038723	H3GA0038804	8095843	9637536	1541.69	52	157
ROHet173	5	5	ASGA0099133	WU_10.2_5_65091387	60867432	62254887	1387.46	46	154
ROHet176	5	8	ALGA0046587	WU_10.2_8_17138950	15572432	16806435	1234	51	152
ROHet181	5	9	WU_10.2_9_24587942	ASGA0042099	22160510	23387222	1226.71	30	146
ROHet190	5	5	ASGA0099133	WU_10.2_5_65091387	60867432	62254887	1387.46	46	140
ROHet197	5	9	WU_10.2_9_24587942	ASGA0042099	22160510	23387222	1226.71	30	137
ROHet200	5	5	ASGA0099133	WU_10.2_5_65091387	60867432	62254887	1387.46	46	136
ROHet226	5	1	WU_10.2_1_25984481	WU_10.2_1_29464181	23156922	26307432	3150.51	74	123
ROHet232	5	1	ASGA0003630	ASGA0003669	80818202	82016483	1198.28	28	121
ROHet242	5	1	ALGA0002334	ALGA0002480	31162256	33018616	1856.36	40	117
ROHet257	5	1	WU_10.2_1_25984481	WU_10.2_1_29464181	23156922	26307432	3150.51	74	109
ROHet264	5	9	ALGA0051919	ASGA0098400	23444571	24701518	1256.95	37	106
ROHet266	5	14	WU_10.2_14_10890718	ASGA0061298	9725740	10863262	1137.52	33	106
ROHet274	5	14	WU_10.2_14_10890718	ASGA0061298	9725740	10863262	1137.52	33	102
ROHet275	5	14	WU_10.2_14_10890718	ASGA0061298	9725740	10863262	1137.52	33	102
ROHet277	5	1	WU_10.2_1_25984481	WU_10.2_1_29464181	23156922	26307432	3150.51	74	101
ROHet329	5	4	ALGA0026491	ALGA0026572	87478915	88516456	1037.54	26	88
ROHet332	5	16	H3GA0046858	ALGA0116947	61590532	62886742	1296.21	26	88
ROHet346	5	2	MARC0085122	ALGA0014367	87708844	89377878	1669.04	38	84
ROHet349	5	14	WU_10.2_14_10890718	ASGA0061298	9725740	10863262	1137.52	33	84
ROHet355	5	3	WU_10.2_3_116029222	INRA0011509	109343628	110539595	1195.97	32	80
ROHet363	5	1	INRA0006975	MARC0055037	248536491	249885559	1349.07	38	77
ROHet376	5	14	ALGA0080776	H3GA0041918	106750452	107848123	1097.67	26	75
ROHet398	5	14	WU_10.2_14_136282203	ALGA0082044	125159372	126495169	1335.8	43	69
ROHet412	5	2	MARC0085122	ALGA0014367	87708844	89377878	1669.04	38	65
ROHet487	5	17	WU_10.2_17_59360910	WU_10.2_17_60711306	52919139	54085854	1166.72	30	49
ROHet504	5	11	WU_10.2_11_15188437	MARC0098788	14909631	16507451	1597.82	37	46
ROHet579	5	5	ALGA0124140	MARC0104982	86064649	87337099	1272.45	27	31
ROHet595	5	11	WU_10.2_11_15188437	MARC0098788	14909631	16507451	1597.82	37	30
ROHet662	5	12	M1GA0017170	WU_10.2_12_61987600	57764220	58802862	1038.64	21	21
ROHet2	6	7	BGIS0008247	M1GA0009879	26522116	29268803	2746.69	62	540
ROHet4	6	7	BGIS0008247	M1GA0009879	26522116	29268803	2746.69	62	538
ROHet5	6	7	BGIS0008247	M1GA0009879	26522116	29268803	2746.69	62	534
ROHet8	6	16	WU_10.2_16_78346044	WU_10.2_16_78925811	71925475	72998820	1073.35	25	514
ROHet13	6	16	MARC0079772	WU_10.2_16_20405370	18298109	19586864	1288.76	29	443
ROHet15	6	19	MARC0058079	ASGA0081117	36529963	38686556	2156.59	57	421
ROHet25	6	7	ALGA0040260	ASGA0032589	30342161	31450019	1107.86	25	384
ROHet31	6	4	WU_10.2_4_106851436	ALGA0027243	97702652	98978893	1276.24	33	369
ROHet34	6	14	H3GA0043574	WU_10.2_14_153506593	139591715	141719266	2127.55	45	356
ROHet35	6	7	MARC0036274	ASGA0033742	46758293	48218972	1460.68	33	343
ROHet36	6	19	MARC0058079	ASGA0081117	36529963	38686556	2156.59	57	342
ROHet42	6	7	MARC0036274	ASGA0033742	46758293	48218972	1460.68	33	320
ROHet48	6	6	WU_10.2_6_14395315	MARC0041561	14779723	16171435	1391.71	28	311
ROHet49	6	1	ALGA0000882	WU_10.2_1_12995664	9778686	10811180	1032.49	34	308
ROHet50	6	9	MARC0050537	ALGA0050463	842276	2225748	1383.47	33	308
ROHet51	6	17	WU_10.2_17_29814432	ALGA0094080	26269281	27371094	1101.81	26	308
ROHet54	6	1	ALGA0000882	WU_10.2_1_12995664	9778686	10811180	1032.49	34	303
ROHet55	6	1	ALGA0000882	WU_10.2_1_12995664	9778686	10811180	1032.49	34	302
ROHet56	6	6	WU_10.2_6_14395315	MARC0041561	14779723	16171435	1391.71	28	302
ROHet62	6	7	BGIS0008247	M1GA0009879	26522116	29268803	2746.69	62	292
ROHet67	6	1	ALGA0003587	H3GA0001822	55550351	57698755	2148.41	47	270
ROHet74	6	10	WU_10.2_10_17231435	ASGA0046788	14911726	16152677	1240.95	28	254
ROHet75	6	1	ALGA0003587	H3GA0001822	55550351	57698755	2148.41	47	253
ROHet76	6	1	ALGA0003587	H3GA0001822	55550351	57698755	2148.41	47	253
ROHet77	6	1	H3GA0001828	ALGA0003800	58120392	59299924	1179.53	26	253
ROHet78	6	15	ASGA0069923	WU_10.2_15_88616127	78210641	79301875	1091.23	26	253
ROHet82	6	7	ALGA0043118	ASGA0035000	85149447	86623643	1474.2	34	245
ROHet85	6	9	ALGA0118777	ALGA0055364	125868947	127178495	1309.55	35	234
ROHet86	6	12	WU_10.2_12_46097409	WU_10.2_12_48272702	44249825	46225901	1976.08	43	234
ROHet88	6	12	WU_10.2_12_46097409	WU_10.2_12_48272702	44249825	46225901	1976.08	43	230
ROHet91	6	12	WU_10.2_12_46097409	WU_10.2_12_48272702	44249825	46225901	1976.08	43	225
ROHet92	6	1	ALGA0003587	H3GA0001822	55550351	57698755	2148.41	47	224
ROHet104	6	13	ASGA0057142	M1GA0025601	32709504	34117528	1408.03	29	207
ROHet108	6	7	ALGA0042964	ALGA0043037	82044933	83487468	1442.54	33	202
ROHet112	6	1	ALGA0002350	ALGA0002480	31338808	33018616	1679.81	36	193
ROHet127	6	17	MARC0013855	MARC0086531	1244771	2955426	1710.66	39	180
ROHet131	6	17	MARC0013855	MARC0086531	1244771	2955426	1710.66	39	178
ROHet133	6	17	MARC0013855	MARC0086531	1244771	2955426	1710.66	39	177
ROHet152	6	7	H3GA0055560	MARC0028399	49488468	52177010	2688.54	58	165
ROHet153	6	18	ALGA0115518	ASGA0095161	35186518	36347400	1160.88	24	164
ROHet160	6	14	WU_10.2_14_8931210	MARC0102822	8053108	9551827	1498.72	51	159
ROHet168	6	14	WU_10.2_14_8931210	MARC0102822	8053108	9551827	1498.72	51	157
ROHet173	6	5	ASGA0099133	WU_10.2_5_65091387	60867432	62254887	1387.46	46	154
ROHet176	6	8	ALGA0046587	WU_10.2_8_17138950	15572432	16806435	1234	51	152
ROHet190	6	5	ASGA0099133	WU_10.2_5_65091387	60867432	62254887	1387.46	46	140
ROHet200	6	5	ASGA0099133	WU_10.2_5_65091387	60867432	62254887	1387.46	46	136
ROHet213	6	7	WU_10.2_7_15417087	WU_10.2_7_16672276	14521885	15762851	1240.97	34	131
ROHet219	6	7	WU_10.2_7_15417087	WU_10.2_7_16672276	14521885	15762851	1240.97	34	127
ROHet232	6	1	ASGA0003630	DRGA0001262	80818202	82324692	1506.49	31	121
ROHet287	6	7	H3GA0055560	MARC0028399	49488468	52177010	2688.54	58	98
ROHet306	6	6	ASGA0028541	ALGA0119811	76521350	78936172	2414.82	52	93
ROHet323	6	6	ASGA0028541	ALGA0119811	76521350	78936172	2414.82	52	90
ROHet329	6	4	ALGA0026491	ALGA0026572	87478915	88516456	1037.54	26	88
ROHet332	6	16	H3GA0046858	ALGA0116947	61590532	62886742	1296.21	26	88
ROHet346	6	2	MARC0085122	ALGA0014367	87708844	89377878	1669.04	38	84
ROHet355	6	3	WU_10.2_3_116029222	INRA0011509	109343628	110539595	1195.97	32	80
ROHet376	6	14	ALGA0080776	H3GA0041936	106750452	108211534	1461.08	32	75
ROHet396	6	12	WU_10.2_12_46097409	WU_10.2_12_48272702	44249825	46225901	1976.08	43	69
ROHet412	6	2	MARC0085122	ALGA0014367	87708844	89377878	1669.04	38	65
ROHet415	6	6	ASGA0028541	ALGA0119811	76521350	78936172	2414.82	52	65
ROHet455	6	7	WU_10.2_7_122599024	WU_10.2_7_123880372	115587211	116665526	1078.32	35	55
ROHet483	6	3	MARC0038618	ALGA0114830	29232673	30276679	1044.01	22	49
ROHet521	6	7	WU_10.2_7_122599024	WU_10.2_7_123880372	115587211	116665526	1078.32	35	43
ROHet553	6	7	WU_10.2_7_122599024	WU_10.2_7_123880372	115587211	116665526	1078.32	35	35
ROHet568	6	7	WU_10.2_7_122599024	WU_10.2_7_123880372	115587211	116665526	1078.32	35	33
ROHet579	6	5	ALGA0124140	MARC0104982	86064649	87337099	1272.45	27	31
ROHet613	6	10	WU_10.2_10_4209860	WU_10.2_10_5459685	2564763	3692446	1127.68	27	27
ROHet657	6	19	WU_10.2_X_4194079	WU_10.2_X_5226900	4016098	5026620	1010.52	52	22
ROHet749	6	2	WU_10.2_2_45553914	ALGA0013564	42572080	43603656	1031.58	21	12
ROHet1	7	8	MARC0034664	ALGA0122175	136685714	138876853	2191.14	63	619
ROHet2	7	7	ALGA0039917	ASGA0032257	26737102	27905935	1168.83	29	540
ROHet4	7	7	ALGA0039917	ASGA0032257	26737102	27905935	1168.83	29	538
ROHet5	7	7	ALGA0039917	ASGA0032257	26737102	27905935	1168.83	29	534
ROHet14	7	11	ASGA0049736	H3GA0031331	10399072	11908767	1509.7	35	425
ROHet18	7	6	WU_10.2_6_138952874	ASGA0101351	151018110	152870747	1852.64	48	410
ROHet19	7	6	WU_10.2_6_138952874	ASGA0101351	151018110	152870747	1852.64	48	400
ROHet20	7	6	WU_10.2_6_138952874	ASGA0101351	151018110	152870747	1852.64	48	394
ROHet21	7	11	ASGA0049736	H3GA0031331	10399072	11908767	1509.7	35	388
ROHet25	7	7	ALGA0040220	M1GA0010063	30116227	33964390	3848.16	80	384
ROHet27	7	1	WU_10.2_1_286392155	DRGA0002388	255280235	256499525	1219.29	33	377
ROHet28	7	14	INRA0043884	ASGA0063291	43830333	48117875	4287.54	93	374
ROHet31	7	4	WU_10.2_4_106851436	ALGA0027243	97702652	98978893	1276.24	33	369
ROHet32	7	12	WU_10.2_12_815170	WU_10.2_12_1383921	146373	1490573	1344.2	28	364
ROHet33	7	9	ASGA0043377	MARC0044755	57970969	59407731	1436.76	33	359
ROHet35	7	7	WU_10.2_7_134348832	ASGA0033742	46604123	48218972	1614.85	38	343
ROHet37	7	2	DIAS0003985	MARC0064843	133473098	135611363	2138.27	73	341
ROHet38	7	14	INRA0043884	ASGA0063291	43830333	48117875	4287.54	93	340
ROHet39	7	2	DIAS0003985	MARC0064843	133473098	135611363	2138.27	73	334
ROHet41	7	2	DIAS0003985	MARC0064843	133473098	135611363	2138.27	73	325
ROHet42	7	7	WU_10.2_7_134348832	ASGA0033742	46604123	48218972	1614.85	38	320
ROHet43	7	12	WU_10.2_12_815170	WU_10.2_12_1383921	146373	1490573	1344.2	28	319
ROHet44	7	8	ASGA0040340	MARC0065298	134104203	135689152	1584.95	36	317
ROHet46	7	8	ASGA0040340	MARC0065298	134104203	135689152	1584.95	36	313
ROHet47	7	2	DIAS0003985	MARC0064843	133473098	135611363	2138.27	73	312
ROHet49	7	1	M1GA0000722	MARC0018001	9832888	11396506	1563.62	50	308
ROHet50	7	9	MARC0050262	ALGA0050463	813959	2225748	1411.79	35	308
ROHet53	7	7	ALGA0040220	M1GA0010063	30116227	33964390	3848.16	80	304
ROHet54	7	1	M1GA0000722	MARC0018001	9832888	11396506	1563.62	50	303
ROHet55	7	1	M1GA0000722	MARC0018001	9832888	11396506	1563.62	50	302
ROHet63	7	2	WU_10.2_2_128580292	WU_10.2_2_129597629	123177514	124185562	1008.05	29	279
ROHet69	7	15	MARC0070665	WU_10.2_15_133538397	119181220	120524370	1343.15	52	261
ROHet73	7	15	MARC0070665	WU_10.2_15_133538397	119181220	120524370	1343.15	52	255
ROHet74	7	10	WU_10.2_10_17231435	ASGA0046788	14911726	16152677	1240.95	28	254
ROHet77	7	1	H3GA0001828	ALGA0003800	58120392	59299924	1179.53	26	253
ROHet82	7	7	H3GA0022376	MARC0089086	85668324	86773430	1105.11	29	245
ROHet86	7	12	WU_10.2_12_47089643	ASGA0090672	45178482	46772050	1593.57	33	234
ROHet87	7	8	ASGA0040340	MARC0065298	134104203	135689152	1584.95	36	232
ROHet88	7	12	WU_10.2_12_47089643	ASGA0090672	45178482	46772050	1593.57	33	230
ROHet91	7	12	WU_10.2_12_47089643	ASGA0090672	45178482	46772050	1593.57	33	225
ROHet93	7	14	ALGA0075810	WU_10.2_14_20071082	16901384	18775581	1874.2	42	219
ROHet96	7	9	DRGA0009668	WU_10.2_9_119287942	106963764	108588559	1624.8	34	218
ROHet97	7	9	DRGA0009668	WU_10.2_9_119287942	106963764	108588559	1624.8	34	217
ROHet99	7	6	WU_10.2_6_138952874	ASGA0101351	151018110	152870747	1852.64	48	213
ROHet101	7	2	DIAS0003985	MARC0064843	133473098	135611363	2138.27	73	209
ROHet104	7	13	ASGA0057142	MARC0064610	32709504	33711625	1002.12	24	207
ROHet112	7	1	ALGA0002350	ALGA0122836	31338808	33137960	1799.15	38	193
ROHet114	7	14	ALGA0075810	WU_10.2_14_20071082	16901384	18775581	1874.2	42	191
ROHet119	7	9	ALGA0051846	ALGA0051877	19797096	21175401	1378.31	35	188
ROHet122	7	8	ASGA0092142	ALGA0048594	86950848	88127628	1176.78	26	185
ROHet125	7	9	ALGA0051846	ALGA0051877	19797096	21175401	1378.31	35	181
ROHet127	7	17	WU_10.2_17_1567203	WU_10.2_17_4770463	1797169	4475273	2678.11	70	180
ROHet131	7	17	WU_10.2_17_1567203	WU_10.2_17_4770463	1797169	4475273	2678.11	70	178
ROHet133	7	17	WU_10.2_17_1567203	WU_10.2_17_4770463	1797169	4475273	2678.11	70	177
ROHet134	7	1	WU_10.2_1_266158	MARC0076778	184558	1448659	1264.1	48	176
ROHet136	7	3	WU_10.2_3_119921661	WU_10.2_3_121212773	112936435	113981918	1045.48	24	173
ROHet142	7	7	ALGA0040220	M1GA0010063	30116227	33964390	3848.16	80	170
ROHet163	7	9	DRGA0009668	WU_10.2_9_119287942	106963764	108588559	1624.8	34	158
ROHet164	7	9	DRGA0009668	WU_10.2_9_119287942	106963764	108588559	1624.8	34	158
ROHet169	7	14	ALGA0075810	WU_10.2_14_20071082	16901384	18775581	1874.2	42	157
ROHet170	7	9	DRGA0009668	WU_10.2_9_119287942	106963764	108588559	1624.8	34	156
ROHet171	7	14	ALGA0075810	WU_10.2_14_20071082	16901384	18775581	1874.2	42	156
ROHet174	7	9	ALGA0051846	ALGA0051877	19797096	21175401	1378.31	35	154
ROHet178	7	1	WU_10.2_1_266158	MARC0076778	184558	1448659	1264.1	48	150
ROHet185	7	1	WU_10.2_1_266158	MARC0076778	184558	1448659	1264.1	48	142
ROHet187	7	8	DRGA0008472	WU_10.2_8_30159905	26897969	28748429	1850.46	41	142
ROHet192	7	14	ALGA0075810	WU_10.2_14_20071082	16901384	18775581	1874.2	42	140
ROHet194	7	9	ALGA0051846	ALGA0051877	19797096	21175401	1378.31	35	139
ROHet196	7	7	ALGA0040220	M1GA0010063	30116227	33964390	3848.16	80	137
ROHet198	7	14	ALGA0080413	DRGA0014421	100777158	102326874	1549.72	36	137
ROHet203	7	7	ALGA0040220	M1GA0010063	30116227	33964390	3848.16	80	135
ROHet206	7	7	ALGA0040220	M1GA0010063	30116227	33964390	3848.16	80	134
ROHet208	7	7	ALGA0040220	M1GA0010063	30116227	33964390	3848.16	80	132
ROHet209	7	7	ALGA0040220	M1GA0010063	30116227	33964390	3848.16	80	132
ROHet211	7	1	DRGA0000805	DRGA0000839	48018606	49428041	1409.44	32	131
ROHet216	7	1	WU_10.2_1_5836697	WU_10.2_1_7122813	4272698	5594127	1321.43	41	129
ROHet220	7	8	ASGA0092142	ALGA0048594	86950848	88127628	1176.78	26	127
ROHet226	7	1	WU_10.2_1_24786834	M1GA0000866	22280467	23753955	1473.49	30	123
ROHet228	7	7	ALGA0040539	MARC0015804	34374642	35436469	1061.83	22	123
ROHet231	7	7	ALGA0040539	MARC0015804	34374642	35436469	1061.83	22	122
ROHet246	7	17	WU_10.2_17_1567203	WU_10.2_17_4770463	1797169	4475273	2678.11	70	114
ROHet251	7	7	ALGA0040539	MARC0015804	34374642	35436469	1061.83	22	112
ROHet255	7	5	ASGA0026847	WU_10.2_5_101405061	95570536	96603933	1033.4	24	110
ROHet259	7	3	ALGA0020662	ASGA0015834	106551256	108098769	1547.51	36	108
ROHet261	7	12	WU_10.2_12_23896898	ASGA0096309	24026238	25189720	1163.48	25	107
ROHet271	7	1	DRGA0000805	DRGA0000839	48018606	49428041	1409.44	32	103
ROHet283	7	7	ALGA0040539	MARC0015804	34374642	35436469	1061.83	22	99
ROHet286	7	7	ALGA0040539	MARC0015804	34374642	35436469	1061.83	22	98
ROHet291	7	1	WU_10.2_1_24786834	M1GA0000866	22280467	23753955	1473.49	30	96
ROHet301	7	7	H3GA0022376	MARC0089086	85668324	86773430	1105.11	29	94
ROHet304	7	1	ALGA0103591	ALGA0003346	49567930	51502130	1934.2	39	93
ROHet305	7	3	ALGA0020662	ASGA0015834	106551256	108098769	1547.51	36	93
ROHet316	7	3	ALGA0020662	ASGA0015834	106551256	108098769	1547.51	36	91
ROHet319	7	16	MARC0035689	ALGA0103104	4216264	5443024	1226.76	37	91
ROHet320	7	1	WU_10.2_1_5836697	WU_10.2_1_7122813	4272698	5594127	1321.43	41	90
ROHet321	7	3	ALGA0020662	ASGA0015834	106551256	108098769	1547.51	36	90
ROHet328	7	1	MARC0076289	H3GA0004054	238537596	239618615	1081.02	26	88
ROHet351	7	16	MARC0035689	ALGA0103104	4216264	5443024	1226.76	37	84
ROHet361	7	3	ALGA0020662	ASGA0015834	106551256	108098769	1547.51	36	78
ROHet365	7	5	ALGA0121100	ALGA0116381	65058807	66474878	1416.07	29	77
ROHet370	7	4	ASGA0023226	INRA0017729	126250406	127329631	1079.23	30	76
ROHet378	7	1	WU_10.2_1_5836697	WU_10.2_1_7122813	4272698	5594127	1321.43	41	74
ROHet380	7	4	ASGA0023226	INRA0017729	126250406	127329631	1079.23	30	73
ROHet383	7	12	ALGA0066446	WU_10.2_12_44365069	41438450	42605268	1166.82	27	73
ROHet395	7	12	ALGA0066446	WU_10.2_12_44365069	41438450	42605268	1166.82	27	69
ROHet402	7	1	WU_10.2_1_24786834	M1GA0000866	22280467	23753955	1473.49	30	68
ROHet446	7	1	ALGA0103591	ALGA0003346	49567930	51502130	1934.2	39	57
ROHet449	7	1	DRGA0000717	MARC0056989	43669889	45159055	1489.17	30	56
ROHet451	7	4	ASGA0023226	INRA0017729	126250406	127329631	1079.23	30	56
ROHet455	7	7	MARC0056372	WU_10.2_7_123337647	115128823	116204637	1075.82	27	55
ROHet466	7	5	ALGA0121100	ALGA0116381	65058807	66474878	1416.07	29	53
ROHet498	7	14	ALGA0077202	ALGA0077260	42508091	43646076	1137.99	23	47
ROHet501	7	4	ASGA0023226	INRA0017729	126250406	127329631	1079.23	30	46
ROHet505	7	12	ALGA0065740	DIAS0004287	25979646	27031621	1051.98	23	46
ROHet519	7	10	WU_10.2_10_11940163	ASGA0046497	9727685	10867890	1140.21	26	44
ROHet520	7	10	WU_10.2_10_11940163	ASGA0046497	9727685	10867890	1140.21	26	44
ROHet524	7	1	ALGA0103591	ALGA0003346	49567930	51502130	1934.2	39	41
ROHet532	7	18	M1GA0023425	WU_10.2_18_58526527	52223641	53366998	1143.36	24	40
ROHet540	7	16	WU_10.2_16_79856609	WU_10.2_16_81587498	73997804	75222165	1224.36	37	38
ROHet599	7	18	M1GA0023425	WU_10.2_18_58526527	52223641	53366998	1143.36	24	30
ROHet661	7	12	ALGA0066446	WU_10.2_12_44365069	41438450	42605268	1166.82	27	21
ROHet832	7	2	ALGA0116344	ALGA0011377	2851951	3985548	1133.6	40	5
ROHet858	7	11	WU_10.2_11_2859479	H3GA0031036	3553107	4794886	1241.78	31	4
ROHet859	7	11	WU_10.2_11_2859479	H3GA0031036	3553107	4794886	1241.78	31	4
ROHet2	8	7	MARC0051947	ASGA0032257	26313087	27905935	1592.85	38	540
ROHet4	8	7	MARC0051947	ASGA0032257	26313087	27905935	1592.85	38	538
ROHet5	8	7	MARC0051947	ASGA0032257	26313087	27905935	1592.85	38	534
ROHet14	8	11	ASGA0049736	H3GA0031331	10399072	11908767	1509.7	35	425
ROHet16	8	18	WU_10.2_18_48682315	H3GA0050980	44264188	45357970	1093.78	24	419
ROHet17	8	18	WU_10.2_18_48682315	H3GA0050980	44264188	45357970	1093.78	24	413
ROHet21	8	11	ASGA0049736	H3GA0031331	10399072	11908767	1509.7	35	388
ROHet25	8	7	ALGA0040220	MARC0015804	30116227	35436469	5320.24	110	384
ROHet27	8	1	ALGA0123303	ALGA0009672	255237347	256871050	1633.7	47	377
ROHet28	8	14	INRA0043884	ASGA0063291	43830333	48117875	4287.54	93	374
ROHet35	8	7	WU_10.2_7_134348832	ASGA0033742	46604123	48218972	1614.85	38	343
ROHet37	8	2	DIAS0003985	MARC0064843	133473098	135611363	2138.27	73	341
ROHet38	8	14	INRA0043884	ASGA0063291	43830333	48117875	4287.54	93	340
ROHet39	8	2	DIAS0003985	MARC0064843	133473098	135611363	2138.27	73	334
ROHet41	8	2	DIAS0003985	MARC0064843	133473098	135611363	2138.27	73	325
ROHet42	8	7	WU_10.2_7_134348832	ASGA0033742	46604123	48218972	1614.85	38	320
ROHet47	8	2	DIAS0003985	MARC0064843	133473098	135611363	2138.27	73	312
ROHet49	8	1	M1GA0000722	MARC0018001	9832888	11396506	1563.62	50	308
ROHet50	8	9	MARC0050262	ALGA0050463	813959	2225748	1411.79	35	308
ROHet51	8	17	ASGA0075935	MARC0075481	26404193	27615353	1211.16	30	308
ROHet53	8	7	ALGA0040220	MARC0015804	30116227	35436469	5320.24	110	304
ROHet54	8	1	M1GA0000722	MARC0018001	9832888	11396506	1563.62	50	303
ROHet55	8	1	M1GA0000722	MARC0018001	9832888	11396506	1563.62	50	302
ROHet63	8	2	WU_10.2_2_128580292	WU_10.2_2_129597629	123177514	124185562	1008.05	29	279
ROHet67	8	1	ALGA0003587	H3GA0001822	55550351	57698755	2148.41	47	270
ROHet69	8	15	MARC0070665	WU_10.2_15_133369010	119181220	120409082	1227.86	48	261
ROHet73	8	15	MARC0070665	WU_10.2_15_133369010	119181220	120409082	1227.86	48	255
ROHet75	8	1	ALGA0003587	H3GA0001822	55550351	57698755	2148.41	47	253
ROHet76	8	1	ALGA0003587	H3GA0001822	55550351	57698755	2148.41	47	253
ROHet77	8	1	H3GA0001828	ALGA0003800	58120392	59299924	1179.53	26	253
ROHet82	8	7	ALGA0043127	ASGA0035000	85618238	86623643	1005.41	27	245
ROHet83	8	6	DIAS0004429	WU_10.2_6_83119498	87847017	89092605	1245.59	30	243
ROHet86	8	12	WU_10.2_12_47089643	ASGA0090672	45178482	46772050	1593.57	33	234
ROHet88	8	12	WU_10.2_12_47089643	ASGA0090672	45178482	46772050	1593.57	33	230
ROHet91	8	12	WU_10.2_12_47089643	ASGA0090672	45178482	46772050	1593.57	33	225
ROHet92	8	1	ALGA0003587	H3GA0001822	55550351	57698755	2148.41	47	224
ROHet101	8	2	DIAS0003985	MARC0064843	133473098	135611363	2138.27	73	209
ROHet103	8	7	H3GA0022387	ALGA0043563	88788413	90234248	1445.84	30	207
ROHet104	8	13	ASGA0057142	MARC0064610	32709504	33711625	1002.12	24	207
ROHet110	8	7	H3GA0022387	ALGA0043563	88788413	90234248	1445.84	30	198
ROHet115	8	1	MARC0064190	ALGA0001936	25480655	26904581	1423.93	46	190
ROHet116	8	1	MARC0064190	ALGA0001936	25480655	26904581	1423.93	46	190
ROHet127	8	17	WU_10.2_17_1567203	WU_10.2_17_4770463	1797169	4475273	2678.11	70	180
ROHet131	8	17	WU_10.2_17_1567203	WU_10.2_17_4770463	1797169	4475273	2678.11	70	178
ROHet133	8	17	WU_10.2_17_1567203	WU_10.2_17_4770463	1797169	4475273	2678.11	70	177
ROHet134	8	1	WU_10.2_1_266158	MARC0076778	184558	1448659	1264.1	48	176
ROHet136	8	3	WU_10.2_3_119921661	WU_10.2_3_121212773	112936435	113981918	1045.48	24	173
ROHet142	8	7	ALGA0040220	MARC0015804	30116227	35436469	5320.24	110	170
ROHet146	8	4	WU_10.2_4_100030858	ALGA0026835	91934486	93017369	1082.88	27	167
ROHet156	8	4	WU_10.2_4_100030858	ALGA0026835	91934486	93017369	1082.88	27	162
ROHet166	8	7	H3GA0022387	ALGA0043563	88788413	90234248	1445.84	30	157
ROHet173	8	5	ASGA0099133	WU_10.2_5_65091387	60867432	62254887	1387.46	46	154
ROHet178	8	1	WU_10.2_1_266158	MARC0076778	184558	1448659	1264.1	48	150
ROHet179	8	10	DRGA0010601	ALGA0059679	58290108	59366987	1076.88	28	150
ROHet180	8	16	H3GA0046657	ALGA0090831	52740432	53941122	1200.69	30	148
ROHet182	8	4	WU_10.2_4_100030858	ALGA0026835	91934486	93017369	1082.88	27	144
ROHet185	8	1	WU_10.2_1_266158	MARC0076778	184558	1448659	1264.1	48	142
ROHet186	8	4	MARC0047928	ASGA0087092	112043472	113071236	1027.77	34	142
ROHet187	8	8	WU_10.2_8_28615634	WU_10.2_8_30159905	27238561	28748429	1509.87	37	142
ROHet190	8	5	ASGA0099133	WU_10.2_5_65091387	60867432	62254887	1387.46	46	140
ROHet196	8	7	ALGA0040220	MARC0015804	30116227	35436469	5320.24	110	137
ROHet198	8	14	ALGA0080413	DRGA0014421	100777158	102326874	1549.72	36	137
ROHet200	8	5	ASGA0099133	WU_10.2_5_65091387	60867432	62254887	1387.46	46	136
ROHet203	8	7	ALGA0040220	MARC0015804	30116227	35436469	5320.24	110	135
ROHet204	8	10	DRGA0010601	ALGA0059679	58290108	59366987	1076.88	28	135
ROHet206	8	7	ALGA0040220	MARC0015804	30116227	35436469	5320.24	110	134
ROHet207	8	7	ALGA0043571	ALGA0043670	90619801	91993855	1374.06	30	133
ROHet208	8	7	ALGA0040220	MARC0015804	30116227	35436469	5320.24	110	132
ROHet209	8	7	ALGA0040220	MARC0015804	30116227	35436469	5320.24	110	132
ROHet228	8	7	ALGA0040220	MARC0015804	30116227	35436469	5320.24	110	123
ROHet231	8	7	ALGA0040220	MARC0015804	30116227	35436469	5320.24	110	122
ROHet232	8	1	ASGA0003630	DRGA0001262	80818202	82324692	1506.49	31	121
ROHet234	8	7	MARC0051947	ASGA0032257	26313087	27905935	1592.85	38	121
ROHet246	8	17	WU_10.2_17_1567203	WU_10.2_17_4770463	1797169	4475273	2678.11	70	114
ROHet247	8	17	MARC0113736	ALGA0093898	23163933	24424311	1260.38	27	114
ROHet251	8	7	ALGA0040220	MARC0015804	30116227	35436469	5320.24	110	112
ROHet255	8	5	ASGA0026847	WU_10.2_5_101405061	95570536	96603933	1033.4	24	110
ROHet272	8	4	H3GA0013427	4_99762863	90621957	91727956	1106	27	103
ROHet282	8	17	WU_10.2_17_66549094	WU_10.2_17_67569983	59178676	60289046	1110.37	26	100
ROHet283	8	7	ALGA0040220	MARC0015804	30116227	35436469	5320.24	110	99
ROHet286	8	7	ALGA0040220	MARC0015804	30116227	35436469	5320.24	110	98
ROHet313	8	7	ALGA0040220	MARC0015804	30116227	35436469	5320.24	110	92
ROHet330	8	7	ASGA0030649	WU_10.2_7_5244692	3989324	5140295	1150.97	35	88
ROHet370	8	4	ASGA0023226	INRA0017729	126250406	127329631	1079.23	30	76
ROHet378	8	1	WU_10.2_1_7122813	ALGA0000601	5594127	6633776	1039.65	42	74
ROHet380	8	4	ASGA0023226	INRA0017729	126250406	127329631	1079.23	30	73
ROHet383	8	12	ALGA0066446	WU_10.2_12_44365069	41438450	42605268	1166.82	27	73
ROHet395	8	12	ALGA0066446	WU_10.2_12_44365069	41438450	42605268	1166.82	27	69
ROHet410	8	4	WU_10.2_4_130610321	WU_10.2_4_131846037	119009881	120037917	1028.04	32	66
ROHet438	8	10	DRGA0010601	ALGA0059679	58290108	59366987	1076.88	28	60
ROHet447	8	4	ALGA0028072	WU_10.2_4_121960635	110083524	111464292	1380.77	38	57
ROHet450	8	4	ALGA0028072	WU_10.2_4_121960635	110083524	111464292	1380.77	38	56
ROHet451	8	4	ASGA0023226	INRA0017729	126250406	127329631	1079.23	30	56
ROHet455	8	7	MARC0056372	WU_10.2_7_123337647	115128823	116204637	1075.82	27	55
ROHet461	8	4	ALGA0028072	WU_10.2_4_121960635	110083524	111464292	1380.77	38	54
ROHet463	8	17	WU_10.2_17_66549094	WU_10.2_17_67569983	59178676	60289046	1110.37	26	54
ROHet488	8	4	H3GA0013427	4_99762863	90621957	91727956	1106	27	48
ROHet498	8	14	ALGA0077202	ALGA0077260	42508091	43646076	1137.99	23	47
ROHet501	8	4	ASGA0023226	INRA0017729	126250406	127329631	1079.23	30	46
ROHet505	8	12	ALGA0065740	DIAS0004287	25979646	27031621	1051.98	23	46
ROHet519	8	10	ALGA0056936	ASGA0046497	9066309	10867890	1801.58	40	44
ROHet520	8	10	ALGA0056936	ASGA0046497	9066309	10867890	1801.58	40	44
ROHet531	8	17	WU_10.2_17_63246433	M1GA0022391	56186629	57186675	1000.05	23	40
ROHet543	8	6	WU_10.2_6_27072943	ALGA0123731	29805621	30856620	1051	28	37
ROHet567	8	4	H3GA0013427	4_99762863	90621957	91727956	1106	27	33
ROHet573	8	4	WU_10.2_4_130610321	WU_10.2_4_131846037	119009881	120037917	1028.04	32	32
ROHet577	8	17	WU_10.2_17_66549094	WU_10.2_17_67569983	59178676	60289046	1110.37	26	32
ROHet647	8	1	WU_10.2_1_304414777	ALGA0010898	270492246	271534151	1041.91	21	23
ROHet661	8	12	ALGA0066446	WU_10.2_12_44365069	41438450	42605268	1166.82	27	21
ROHet666	8	4	H3GA0013427	4_99762863	90621957	91727956	1106	27	20
ROHet701	8	19	ALGA0100253	ASGA0081577	120956693	122428682	1471.99	42	18
ROHet711	8	9	H3GA0027092	ALGA0052796	42477843	43838406	1360.56	40	16
ROHet771	8	15	15_35401141	ALGA0084775	30395942	31563125	1167.18	26	10
ROHet851	8	6	MARC0089635	ASGA0029076	99063721	100094186	1030.47	22	4
ROHet858	8	11	WU_10.2_11_2859479	H3GA0031036	3553107	4794886	1241.78	31	4
ROHet859	8	11	WU_10.2_11_2859479	H3GA0031036	3553107	4794886	1241.78	31	4
ROHet1	9	8	MARC0034664	H3GA0025831	136685714	138238585	1552.87	44	619
ROHet13	9	16	MARC0079772	ALGA0122659	18298109	19573048	1274.94	28	443
ROHet14	9	11	ASGA0049736	H3GA0031331	10399072	11908767	1509.7	35	425
ROHet15	9	19	MARC0058079	WU_10.2_X_42743814	36529963	38465386	1935.42	50	421
ROHet16	9	18	H3GA0050944	H3GA0050980	44311008	45357970	1046.96	23	419
ROHet17	9	18	H3GA0050944	H3GA0050980	44311008	45357970	1046.96	23	413
ROHet18	9	6	MARC0062260	ASGA0104579	151324972	153014393	1689.42	45	410
ROHet19	9	6	MARC0062260	ASGA0104579	151324972	153014393	1689.42	45	400
ROHet20	9	6	MARC0062260	ASGA0104579	151324972	153014393	1689.42	45	394
ROHet21	9	11	ASGA0049736	H3GA0031331	10399072	11908767	1509.7	35	388
ROHet22	9	5	WU_10.2_5_107237042	ALGA0034268	102293526	103399392	1105.87	27	386
ROHet25	9	7	ASGA0032514	ASGA0032589	30234691	31450019	1215.33	27	384
ROHet28	9	14	MARC0036724	ASGA0063297	46738288	48340810	1602.52	41	374
ROHet30	9	10	ASGA0047222	ASGA0047254	26064777	27364955	1300.18	29	370
ROHet36	9	19	MARC0058079	WU_10.2_X_42743814	36529963	38465386	1935.42	50	342
ROHet40	9	10	ASGA0047222	ASGA0047254	26064777	27364955	1300.18	29	332
ROHet44	9	8	ASGA0040372	WU_10.2_8_145510823	134978223	136212429	1234.21	42	317
ROHet46	9	8	ASGA0040372	WU_10.2_8_145510823	134978223	136212429	1234.21	42	313
ROHet49	9	1	ALGA0005353	ALGA0000957	9956582	11000101	1043.52	38	308
ROHet50	9	9	M1GA0012285	H3GA0025992	1189700	2332225	1142.53	23	308
ROHet52	9	10	ASGA0047222	ASGA0047254	26064777	27364955	1300.18	29	307
ROHet53	9	7	ASGA0032514	ASGA0032589	30234691	31450019	1215.33	27	304
ROHet54	9	1	ALGA0005353	ALGA0000957	9956582	11000101	1043.52	38	303
ROHet55	9	1	ALGA0005353	ALGA0000957	9956582	11000101	1043.52	38	302
ROHet61	9	4	ALGA0027241	WU_10.2_4_110156383	99009275	100326804	1317.53	28	296
ROHet63	9	2	WU_10.2_2_128580292	WU_10.2_2_129597629	123177514	124185562	1008.05	29	279
ROHet64	9	4	ALGA0027241	WU_10.2_4_110156383	99009275	100326804	1317.53	28	279
ROHet65	9	15	ALGA0086099	ALGA0086152	80154402	81375850	1221.45	26	275
ROHet67	9	1	ALGA0003587	H3GA0001822	55550351	57698755	2148.41	47	270
ROHet74	9	10	WU_10.2_10_17231435	ASGA0046788	14911726	16152677	1240.95	28	254
ROHet75	9	1	ALGA0003587	H3GA0001822	55550351	57698755	2148.41	47	253
ROHet76	9	1	ALGA0003587	H3GA0001822	55550351	57698755	2148.41	47	253
ROHet79	9	4	ALGA0027241	WU_10.2_4_110156383	99009275	100326804	1317.53	28	252
ROHet80	9	4	ALGA0027241	WU_10.2_4_110156383	99009275	100326804	1317.53	28	250
ROHet92	9	1	ALGA0003587	H3GA0001822	55550351	57698755	2148.41	47	224
ROHet94	9	6	ASGA0097575	ALGA0034945	24350482	25911255	1560.77	38	218
ROHet99	9	6	MARC0062260	ASGA0104579	151324972	153014393	1689.42	45	213
ROHet102	9	17	ASGA0077572	WU_10.2_17_60360801	52490327	53785434	1295.11	30	209
ROHet109	9	4	WU_10.2_4_111470362	MARC0035800	101480020	103104308	1624.29	37	198
ROHet120	9	12	WU_10.2_12_2406025	WU_10.2_12_3462115	2335886	3422237	1086.35	25	187
ROHet135	9	12	WU_10.2_12_2406025	WU_10.2_12_3462115	2335886	3422237	1086.35	25	174
ROHet145	9	9	WU_10.2_9_128184696	WU_10.2_9_129901613	116549976	118251676	1701.7	42	169
ROHet150	9	7	WU_10.2_7_113710999	WU_10.2_7_114901672	107256824	108500205	1243.38	40	166
ROHet154	9	4	WU_10.2_4_111470362	MARC0035800	101480020	103104308	1624.29	37	163
ROHet160	9	14	H3GA0038723	MARC0102822	8095843	9551827	1455.98	50	159
ROHet161	9	4	WU_10.2_4_111470362	MARC0035800	101480020	103104308	1624.29	37	158
ROHet162	9	4	WU_10.2_4_111470362	MARC0035800	101480020	103104308	1624.29	37	158
ROHet168	9	14	H3GA0038723	MARC0102822	8095843	9551827	1455.98	50	157
ROHet173	9	5	ASGA0099133	DIAS0000002	60867432	62481418	1613.99	53	154
ROHet175	9	2	WU_10.2_2_130392104	WU_10.2_2_131150220	124910515	125987322	1076.81	23	152
ROHet180	9	16	WU_10.2_16_56340252	ASGA0073467	52092180	53842121	1749.94	35	148
ROHet190	9	5	ASGA0099133	DIAS0000002	60867432	62481418	1613.99	53	140
ROHet191	9	6	WU_10.2_6_1122428	6_2594634	818264	2388292	1570.03	34	140
ROHet200	9	5	ASGA0099133	DIAS0000002	60867432	62481418	1613.99	53	136
ROHet254	9	3	3_140662560	WU_10.2_3_142162319	131453400	132529072	1075.67	32	110
ROHet258	9	12	WU_10.2_12_2406025	WU_10.2_12_3462115	2335886	3422237	1086.35	25	109
ROHet269	9	9	WU_10.2_9_128184696	WU_10.2_9_129901613	116549976	118251676	1701.7	42	105
ROHet300	9	6	ASGA0097575	ALGA0034945	24350482	25911255	1560.77	38	94
ROHet328	9	1	MARC0076289	H3GA0004054	238537596	239618615	1081.02	26	88
ROHet336	9	6	ASGA0097575	ALGA0034945	24350482	25911255	1560.77	38	86
ROHet376	9	14	ALGA0080802	ALGA0080900	106969141	108185625	1216.48	27	75
ROHet389	9	3	WU_10.2_3_111610021	H3GA0010308	104939052	106237712	1298.66	27	70
ROHet415	9	6	MARC0082589	ASGA0101997	74814601	76717088	1902.49	39	65
ROHet445	9	15	INRA0049586	MARC0046839	76603723	77770854	1167.13	28	58
ROHet470	9	11	MARC0081971	MARC0069187	44525596	45602004	1076.41	31	52
ROHet473	9	6	WU_10.2_6_30835563	WU_10.2_6_31903316	35127150	36409381	1282.23	27	51
ROHet484	9	15	ASGA0068430	DRGA0014869	7895355	9255851	1360.5	28	49
ROHet490	9	4	ASGA0023344	ASGA0023418	127547467	128613092	1065.63	22	48
ROHet493	9	15	ASGA0068430	DRGA0014869	7895355	9255851	1360.5	28	48
ROHet496	9	6	MARC0082589	ASGA0101997	74814601	76717088	1902.49	39	47
ROHet502	9	5	WU_10.2_5_107237042	ALGA0034268	102293526	103399392	1105.87	27	46
ROHet509	9	3	WU_10.2_3_111610021	H3GA0010308	104939052	106237712	1298.66	27	45
ROHet516	9	16	WU_10.2_16_7290867	WU_10.2_16_8512963	6878698	7927990	1049.29	21	45
ROHet523	9	4	ASGA0023344	ASGA0023418	127547467	128613092	1065.63	22	42
ROHet530	9	6	MARC0082589	ASGA0101997	74814601	76717088	1902.49	39	40
ROHet538	9	3	WU_10.2_3_111610021	H3GA0010308	104939052	106237712	1298.66	27	38
ROHet606	9	6	MARC0082589	ASGA0101997	74814601	76717088	1902.49	39	28
ROHet609	9	4	ASGA0019192	ASGA0019258	31744342	33381590	1637.25	33	27
ROHet636	9	5	WU_10.2_5_78913119	5_80200432	76027695	77253445	1225.75	29	24
ROHet676	9	4	ASGA0023344	ASGA0023418	127547467	128613092	1065.63	22	19
ROHet701	9	19	ASGA0081564	WU_10.2_X_140301703	121201256	122673832	1472.58	34	18
ROHet737	9	16	H3GA0052870	WU_10.2_16_86024383	78341087	79365542	1024.46	24	14
ROHet920	9	19	ASGA0087691	WU_10.2_X_124161789	107128667	108146291	1017.62	29	1
ROHet1	10	8	MARC0034664	H3GA0025831	136685714	138238585	1552.87	44	619
ROHet13	10	16	MARC0079772	WU_10.2_16_20535121	18298109	19698477	1400.37	34	443
ROHet15	10	19	MARC0058079	WU_10.2_X_42743814	36529963	38465386	1935.42	50	421
ROHet16	10	18	H3GA0050944	H3GA0050980	44311008	45357970	1046.96	23	419
ROHet17	10	18	H3GA0050944	H3GA0050980	44311008	45357970	1046.96	23	413
ROHet23	10	9	ASGA0090058	ASGA0098977	128131736	129224486	1092.75	45	386
ROHet28	10	14	ALGA0077380	DIAS0004694	45859200	48033173	2173.97	46	374
ROHet30	10	10	ASGA0047222	ASGA0047254	26064777	27364955	1300.18	29	370
ROHet36	10	19	MARC0058079	WU_10.2_X_42743814	36529963	38465386	1935.42	50	342
ROHet40	10	10	ASGA0047222	ASGA0047254	26064777	27364955	1300.18	29	332
ROHet44	10	8	ASGA0040372	WU_10.2_8_145510823	134978223	136212429	1234.21	42	317
ROHet46	10	8	ASGA0040372	WU_10.2_8_145510823	134978223	136212429	1234.21	42	313
ROHet49	10	1	ALGA0005353	ALGA0000960	9956582	11039515	1082.93	40	308
ROHet50	10	9	M1GA0012285	H3GA0025992	1189700	2332225	1142.53	23	308
ROHet52	10	10	ASGA0047222	ASGA0047254	26064777	27364955	1300.18	29	307
ROHet54	10	1	ALGA0005353	ALGA0000960	9956582	11039515	1082.93	40	303
ROHet55	10	1	ALGA0005353	ALGA0000960	9956582	11039515	1082.93	40	302
ROHet57	10	9	ASGA0090058	ASGA0098977	128131736	129224486	1092.75	45	302
ROHet58	10	9	ASGA0090058	ASGA0098977	128131736	129224486	1092.75	45	302
ROHet67	10	1	ALGA0003587	H3GA0001822	55550351	57698755	2148.41	47	270
ROHet72	10	14	MARC0104070	ALGA0079549	70974541	72160465	1185.92	27	256
ROHet75	10	1	ALGA0003587	H3GA0001822	55550351	57698755	2148.41	47	253
ROHet76	10	1	ALGA0003587	H3GA0001822	55550351	57698755	2148.41	47	253
ROHet89	10	2	MARC0052388	ALGA0113319	115519841	116768445	1248.61	28	226
ROHet90	10	14	MARC0104070	ALGA0079549	70974541	72160465	1185.92	27	226
ROHet92	10	1	ALGA0003587	H3GA0001822	55550351	57698755	2148.41	47	224
ROHet111	10	2	WU_10.2_2_155851895	H3GA0054148	149296511	150317009	1020.5	33	195
ROHet134	10	1	WU_10.2_1_266158	WU_10.2_1_2391815	184558	1358337	1173.78	44	176
ROHet137	10	16	MARC0079772	WU_10.2_16_20535121	18298109	19698477	1400.37	34	172
ROHet141	10	16	MARC0079772	WU_10.2_16_20535121	18298109	19698477	1400.37	34	171
ROHet147	10	9	DRGA0009237	ALGA0109015	24033332	25104702	1071.37	34	167
ROHet150	10	7	MARC0029373	ALGA0044527	107365206	108789169	1423.96	46	166
ROHet151	10	9	DRGA0009237	ALGA0109015	24033332	25104702	1071.37	34	166
ROHet152	10	7	MARC0055699	MARC0028399	49830515	52177010	2346.5	51	165
ROHet158	10	9	DRGA0009237	ALGA0109015	24033332	25104702	1071.37	34	160
ROHet159	10	8	MARC0019146	WU_10.2_8_35822906	32279946	34193223	1913.28	40	159
ROHet173	10	5	ASGA0099133	DIAS0000002	60867432	62481418	1613.99	53	154
ROHet190	10	5	ASGA0099133	DIAS0000002	60867432	62481418	1613.99	53	140
ROHet191	10	6	WU_10.2_6_1122428	6_2594634	818264	2388292	1570.03	34	140
ROHet199	10	2	ALGA0011938	ALGA0116109	10708321	12209409	1501.09	42	136
ROHet200	10	5	ASGA0099133	DIAS0000002	60867432	62481418	1613.99	53	136
ROHet218	10	2	ALGA0011938	ALGA0116109	10708321	12209409	1501.09	42	127
ROHet224	10	2	ALGA0011938	ALGA0116109	10708321	12209409	1501.09	42	124
ROHet229	10	2	ALGA0011938	ALGA0116109	10708321	12209409	1501.09	42	122
ROHet254	10	3	3_140662560	WU_10.2_3_142162319	131453400	132529072	1075.67	32	110
ROHet265	10	10	WU_10.2_10_58022864	WU_10.2_10_59480407	52367104	53711692	1344.59	29	106
ROHet273	10	2	ALGA0011938	ALGA0116109	10708321	12209409	1501.09	42	102
ROHet323	10	6	ASGA0103250	ASGA0102344	75316566	77616151	2299.59	46	90
ROHet353	10	15	ALGA0086930	15_131513545	117184961	118797586	1612.63	38	83
ROHet389	10	3	WU_10.2_3_111610021	H3GA0010308	104939052	106237712	1298.66	27	70
ROHet415	10	6	ASGA0103250	ASGA0102344	75316566	77616151	2299.59	46	65
ROHet437	10	4	ALGA0029144	MARC0074365	123267670	125193776	1926.11	53	60
ROHet496	10	6	ASGA0103250	ASGA0102344	75316566	77616151	2299.59	46	47
ROHet509	10	3	WU_10.2_3_111610021	H3GA0010308	104939052	106237712	1298.66	27	45
ROHet513	10	9	WU_10.2_9_42529952	WU_10.2_9_44172911	38083526	39274325	1190.8	27	45
ROHet514	10	14	ASGA0062285	ALGA0076539	25944401	27022807	1078.41	24	45
ROHet516	10	16	WU_10.2_16_7290867	WU_10.2_16_8512963	6878698	7927990	1049.29	21	45
ROHet530	10	6	ASGA0103250	ASGA0102344	75316566	77616151	2299.59	46	40
ROHet538	10	3	WU_10.2_3_111610021	H3GA0010308	104939052	106237712	1298.66	27	38
ROHet575	10	10	ALGA0056719	ALGA0056885	7138510	8535390	1396.88	33	32
ROHet580	10	9	WU_10.2_9_42529952	WU_10.2_9_44172911	38083526	39274325	1190.8	27	31
ROHet601	10	6	ASGA0029617	ALGA0109995	139959846	141707663	1747.82	37	29
ROHet609	10	4	ASGA0019192	ASGA0019258	31744342	33381590	1637.25	33	27
ROHet630	10	8	ALGA0111705	H3GA0025237	100783995	101910457	1126.46	23	25
ROHet681	10	11	WU_10.2_11_18126857	ALGA0061195	17979700	19085335	1105.64	25	19
ROHet701	10	19	ASGA0081564	WU_10.2_X_140301703	121201256	122673832	1472.58	34	18
ROHet867	10	4	ALGA0029144	MARC0074365	123267670	125193776	1926.11	53	3
ROHet917	10	10	ALGA0056719	ALGA0056885	7138510	8535390	1396.88	33	1
ROHet920	10	19	ASGA0087691	WU_10.2_X_124161789	107128667	108146291	1017.62	29	1
ROHet1	11	8	ALGA0110269	ALGA0122175	136748773	138876853	2128.08	61	619
ROHet3	11	12	WU_10.2_12_16118450	ALGA0065479	16228582	18515774	2287.19	53	539
ROHet6	11	12	WU_10.2_12_16118450	ALGA0065479	16228582	18515774	2287.19	53	534
ROHet7	11	12	WU_10.2_12_16118450	ALGA0065479	16228582	18515774	2287.19	53	520
ROHet9	11	12	WU_10.2_12_16118450	ALGA0065479	16228582	18515774	2287.19	53	503
ROHet10	11	12	WU_10.2_12_16118450	ALGA0065479	16228582	18515774	2287.19	53	494
ROHet11	11	12	WU_10.2_12_16118450	ALGA0065479	16228582	18515774	2287.19	53	488
ROHet12	11	12	WU_10.2_12_16118450	ALGA0065479	16228582	18515774	2287.19	53	487
ROHet14	11	11	ALGA0060700	WU_10.2_11_10754791	9331911	10758245	1426.34	29	425
ROHet16	11	18	ALGA0122014	ALGA0098482	44123206	45591018	1467.81	34	419
ROHet17	11	18	ALGA0122014	ALGA0098482	44123206	45591018	1467.81	34	413
ROHet19	11	6	WU_10.2_6_138952874	WU_10.2_6_139678738	151018110	152241982	1223.87	27	400
ROHet24	11	9	H3GA0028366	DRGA0009891	126777906	128047578	1269.67	28	385
ROHet25	11	7	ALGA0040260	ASGA0032589	30342161	31450019	1107.86	25	384
ROHet26	11	9	H3GA0028366	DRGA0009891	126777906	128047578	1269.67	28	383
ROHet27	11	1	ASGA0006995	MARC0001718	255387189	256903202	1516.01	45	377
ROHet30	11	10	ASGA0047222	WU_10.2_10_32348084	26064777	28144348	2079.57	43	370
ROHet40	11	10	ASGA0047222	WU_10.2_10_32348084	26064777	28144348	2079.57	43	332
ROHet49	11	1	ALGA0000882	MARC0018001	9778686	11396506	1617.82	52	308
ROHet50	11	9	MARC0050262	ALGA0050463	813959	2225748	1411.79	35	308
ROHet51	11	17	DRGA0016673	WU_10.2_17_31299011	26425740	27790634	1364.89	33	308
ROHet52	11	10	ASGA0047222	WU_10.2_10_32348084	26064777	28144348	2079.57	43	307
ROHet54	11	1	ALGA0000882	MARC0018001	9778686	11396506	1617.82	52	303
ROHet55	11	1	ALGA0000882	MARC0018001	9778686	11396506	1617.82	52	302
ROHet59	11	10	WU_10.2_10_29025680	WU_10.2_10_30073323	24579677	25911585	1331.91	27	302
ROHet60	11	19	ALGA0099889	WU_10.2_X_113797439	93883110	97868219	3985.11	85	302
ROHet62	11	7	ASGA0032266	M1GA0009879	28115845	29268803	1152.96	25	292
ROHet69	11	15	MARC0070665	WU_10.2_15_133538397	119181220	120524370	1343.15	52	261
ROHet73	11	15	MARC0070665	WU_10.2_15_133538397	119181220	120524370	1343.15	52	255
ROHet82	11	7	H3GA0022376	MARC0089086	85668324	86773430	1105.11	29	245
ROHet83	11	6	DIAS0004429	WU_10.2_6_83119498	87847017	89092605	1245.59	30	243
ROHet85	11	9	H3GA0028366	DRGA0009891	126777906	128047578	1269.67	28	234
ROHet86	11	12	WU_10.2_12_46097409	WU_10.2_12_48272702	44249825	46225901	1976.08	43	234
ROHet88	11	12	WU_10.2_12_46097409	WU_10.2_12_48272702	44249825	46225901	1976.08	43	230
ROHet91	11	12	WU_10.2_12_46097409	WU_10.2_12_48272702	44249825	46225901	1976.08	43	225
ROHet100	11	19	ALGA0099889	WU_10.2_X_113797439	93883110	97868219	3985.11	85	211
ROHet102	11	17	ASGA0077572	WU_10.2_17_60039272	52490327	53514125	1023.8	24	209
ROHet122	11	8	H3GA0054057	ASGA0039327	87171630	88242106	1070.48	25	185
ROHet128	11	19	ALGA0099889	WU_10.2_X_113797439	93883110	97868219	3985.11	85	180
ROHet138	11	18	WU_10.2_18_59070360	WU_10.2_18_61134499	53887250	55807287	1920.04	43	172
ROHet148	11	14	MARC0043274	ALGA0075625	14701698	16330225	1628.53	42	167
ROHet155	11	19	ALGA0099889	WU_10.2_X_113797439	93883110	97868219	3985.11	85	163
ROHet177	11	14	MARC0043274	ALGA0075625	14701698	16330225	1628.53	42	151
ROHet181	11	9	ALGA0114854	WU_10.2_9_26606481	22071228	23701332	1630.11	44	146
ROHet197	11	9	ALGA0114854	WU_10.2_9_26606481	22071228	23701332	1630.11	44	137
ROHet205	11	19	WU_10.2_X_107066734	H3GA0053709	92701840	93742118	1040.28	25	135
ROHet211	11	1	ALGA0003112	ALGA0105914	47055412	49592586	2537.18	53	131
ROHet216	11	1	WU_10.2_1_6134135	M1GA0000547	4489670	5744273	1254.6	40	129
ROHet223	11	14	MARC0043274	ALGA0075625	14701698	16330225	1628.53	42	125
ROHet236	11	5	ALGA0030663	ALGA0030734	13224150	14326691	1102.54	40	120
ROHet237	11	5	ALGA0030663	ALGA0030734	13224150	14326691	1102.54	40	120
ROHet239	11	9	ALGA0114854	WU_10.2_9_26606481	22071228	23701332	1630.11	44	119
ROHet243	11	11	ALGA0060930	ALGA0060977	12948679	14390431	1441.75	33	117
ROHet244	11	11	ALGA0060930	ALGA0060977	12948679	14390431	1441.75	33	117
ROHet253	11	10	H3GA0053792	ALGA0057214	11720309	13043205	1322.9	30	111
ROHet256	11	10	H3GA0053792	ALGA0057214	11720309	13043205	1322.9	30	110
ROHet264	11	9	ALGA0114854	WU_10.2_9_26606481	22071228	23701332	1630.11	44	106
ROHet271	11	1	ALGA0003112	ALGA0105914	47055412	49592586	2537.18	53	103
ROHet301	11	7	H3GA0022376	MARC0089086	85668324	86773430	1105.11	29	94
ROHet304	11	1	ALGA0003112	ALGA0105914	47055412	49592586	2537.18	53	93
ROHet334	11	19	ALGA0099889	WU_10.2_X_113797439	93883110	97868219	3985.11	85	88
ROHet346	11	2	MARC0055537	ALGA0014367	87768647	89377878	1609.23	34	84
ROHet348	11	12	WU_10.2_12_42176190	WU_10.2_12_43486946	40596431	41768904	1172.47	25	84
ROHet367	11	19	ALGA0099889	WU_10.2_X_113797439	93883110	97868219	3985.11	85	77
ROHet372	11	12	WU_10.2_12_42176190	WU_10.2_12_43486946	40596431	41768904	1172.47	25	76
ROHet378	11	1	WU_10.2_1_6134135	M1GA0000547	4489670	5744273	1254.6	40	74
ROHet383	11	12	WU_10.2_12_42176190	WU_10.2_12_43486946	40596431	41768904	1172.47	25	73
ROHet384	11	18	ALGA0098509	ASGA0080192	46008675	47495588	1486.91	40	73
ROHet387	11	2	H3GA0007027	ASGA0010772	86483003	87745745	1262.74	27	71
ROHet395	11	12	WU_10.2_12_42176190	WU_10.2_12_43486946	40596431	41768904	1172.47	25	69
ROHet396	11	12	WU_10.2_12_46097409	WU_10.2_12_48272702	44249825	46225901	1976.08	43	69
ROHet400	11	1	WU_10.2_1_2886072	DIAS0001378	1715003	2719245	1004.24	32	68
ROHet412	11	2	H3GA0007027	ASGA0010772	86483003	87745745	1262.74	27	65
ROHet416	11	1	WU_10.2_1_2886072	DIAS0001378	1715003	2719245	1004.24	32	64
ROHet421	11	14	ALGA0081387	WU_10.2_14_130595880	118807221	119823444	1016.22	24	64
ROHet427	11	1	WU_10.2_1_2886072	DIAS0001378	1715003	2719245	1004.24	32	62
ROHet442	11	10	H3GA0053792	ALGA0057214	11720309	13043205	1322.9	30	59
ROHet445	11	15	WU_10.2_15_86319583	Affx-115135418	76936673	77979295	1042.62	21	58
ROHet459	11	13	WU_10.2_13_195425478	ALGA0073335	185589116	186621970	1032.86	22	55
ROHet465	11	2	ALGA0016883	ASGA0012775	146596832	147799017	1202.19	41	53
ROHet478	11	14	ASGA0061565	H3GA0039131	13167794	14319461	1151.67	28	51
ROHet481	11	5	ALGA0030663	ALGA0030734	13224150	14326691	1102.54	40	50
ROHet501	11	4	WU_10.2_4_136752513	ASGA0023234	125219145	126290324	1071.18	32	46
ROHet507	11	3	ALGA0019033	ASGA0085475	53371380	54971647	1600.27	34	45
ROHet597	11	13	ALGA0112365	ISU10000647	24021615	25200986	1179.37	35	30
ROHet635	11	4	WU_10.2_4_136752513	ASGA0023234	125219145	126290324	1071.18	32	24
ROHet662	11	12	M1GA0017170	H3GA0053278	57764220	58840457	1076.24	22	21
ROHet663	11	13	ALGA0112365	ISU10000647	24021615	25200986	1179.37	35	21
ROHet664	11	14	ASGA0061565	H3GA0039131	13167794	14319461	1151.67	28	21
ROHet677	11	5	ASGA0025701	ASGA0025722	59366372	60707636	1341.27	29	19
ROHet688	11	3	WU_10.2_3_13191193	WU_10.2_3_14401396	13237301	14283775	1046.47	44	18
ROHet705	11	13	WU_10.2_13_195425478	ALGA0073335	185589116	186621970	1032.86	22	17
ROHet715	11	13	ASGA0105622	WU_10.2_13_207644918	196749869	197815198	1065.33	29	16
ROHet1	12	8	ASGA0091984	ALGA0122175	136825673	138876853	2051.18	56	619
ROHet2	12	7	BGIS0008247	M1GA0009879	26522116	29268803	2746.69	62	540
ROHet3	12	12	WU_10.2_12_16118450	ALGA0065479	16228582	18515774	2287.19	53	539
ROHet4	12	7	BGIS0008247	M1GA0009879	26522116	29268803	2746.69	62	538
ROHet5	12	7	BGIS0008247	M1GA0009879	26522116	29268803	2746.69	62	534
ROHet6	12	12	WU_10.2_12_16118450	ALGA0065479	16228582	18515774	2287.19	53	534
ROHet7	12	12	WU_10.2_12_16118450	ALGA0065479	16228582	18515774	2287.19	53	520
ROHet9	12	12	WU_10.2_12_16118450	ALGA0065479	16228582	18515774	2287.19	53	503
ROHet10	12	12	WU_10.2_12_16118450	ALGA0065479	16228582	18515774	2287.19	53	494
ROHet11	12	12	WU_10.2_12_16118450	ALGA0065479	16228582	18515774	2287.19	53	488
ROHet12	12	12	WU_10.2_12_16118450	ALGA0065479	16228582	18515774	2287.19	53	487
ROHet14	12	11	ASGA0049710	MARC0068769	9787899	10804618	1016.72	22	425
ROHet16	12	18	ALGA0122014	WU_10.2_18_49885893	44123206	45252761	1129.56	27	419
ROHet17	12	18	ALGA0122014	WU_10.2_18_49885893	44123206	45252761	1129.56	27	413
ROHet27	12	1	ASGA0006995	MARC0001718	255387189	256903202	1516.01	45	377
ROHet33	12	9	ASGA0043377	MARC0044755	57970969	59407731	1436.76	33	359
ROHet38	12	14	MARC0017272	ALGA0077373	43867350	45556841	1689.49	37	340
ROHet45	12	18	WU_10.2_18_8206586	ASGA0078820	8119732	9294609	1174.88	31	314
ROHet49	12	1	M1GA0000722	WU_10.2_1_13558315	9832888	11584227	1751.34	52	308
ROHet50	12	9	MARC0050537	ALGA0050463	842276	2225748	1383.47	33	308
ROHet54	12	1	M1GA0000722	WU_10.2_1_13558315	9832888	11584227	1751.34	52	303
ROHet55	12	1	M1GA0000722	WU_10.2_1_13558315	9832888	11584227	1751.34	52	302
ROHet62	12	7	BGIS0008247	M1GA0009879	26522116	29268803	2746.69	62	292
ROHet66	12	4	WU_10.2_4_14090773	WU_10.2_4_15435005	13661343	14888215	1226.87	34	273
ROHet67	12	1	ALGA0003587	H3GA0001822	55550351	57698755	2148.41	47	270
ROHet70	12	18	WU_10.2_18_8206586	ASGA0078820	8119732	9294609	1174.88	31	257
ROHet75	12	1	ALGA0003587	H3GA0001822	55550351	57698755	2148.41	47	253
ROHet76	12	1	ALGA0003587	H3GA0001822	55550351	57698755	2148.41	47	253
ROHet81	12	18	WU_10.2_18_8206586	ASGA0078820	8119732	9294609	1174.88	31	247
ROHet82	12	7	H3GA0022376	MARC0089086	85668324	86773430	1105.11	29	245
ROHet83	12	6	DIAS0004429	WU_10.2_6_83119498	87847017	89092605	1245.59	30	243
ROHet90	12	14	DIAS0001667	ASGA0064345	72025065	73076159	1051.1	22	226
ROHet92	12	1	ALGA0003587	H3GA0001822	55550351	57698755	2148.41	47	224
ROHet115	12	1	MARC0025847	WU_10.2_1_29330685	24686969	26181399	1494.43	33	190
ROHet116	12	1	MARC0025847	WU_10.2_1_29330685	24686969	26181399	1494.43	33	190
ROHet122	12	8	H3GA0054057	ASGA0039327	87171630	88242106	1070.48	25	185
ROHet129	12	14	ASGA0063738	ASGA0063815	58105222	59277912	1172.69	26	179
ROHet148	12	14	MARC0043274	DRGA0013646	14701698	15933707	1232.01	33	167
ROHet177	12	14	MARC0043274	DRGA0013646	14701698	15933707	1232.01	33	151
ROHet181	12	9	WU_10.2_9_24587942	WU_10.2_9_26359007	22160510	23503679	1343.17	33	146
ROHet186	12	4	ASGA0022254	DRGA0005151	112208693	113354891	1146.2	40	142
ROHet197	12	9	WU_10.2_9_24587942	WU_10.2_9_26359007	22160510	23503679	1343.17	33	137
ROHet199	12	2	ASGA0009032	ASGA0094290	11120517	12656030	1535.51	42	136
ROHet213	12	7	MARC0096584	WU_10.2_7_16877132	14474222	15967820	1493.6	41	131
ROHet218	12	2	ASGA0009032	ASGA0094290	11120517	12656030	1535.51	42	127
ROHet219	12	7	MARC0096584	WU_10.2_7_16877132	14474222	15967820	1493.6	41	127
ROHet223	12	14	MARC0043274	DRGA0013646	14701698	15933707	1232.01	33	125
ROHet224	12	2	ASGA0009032	ASGA0094290	11120517	12656030	1535.51	42	124
ROHet229	12	2	ASGA0009032	ASGA0094290	11120517	12656030	1535.51	42	122
ROHet236	12	5	WU_10.2_5_11768030	MARC0088257	12157755	13733050	1575.3	50	120
ROHet237	12	5	WU_10.2_5_11768030	MARC0088257	12157755	13733050	1575.3	50	120
ROHet238	12	2	ASGA0009032	ASGA0094290	11120517	12656030	1535.51	42	119
ROHet243	12	11	ALGA0060930	ALGA0060977	12948679	14390431	1441.75	33	117
ROHet244	12	11	ALGA0060930	ALGA0060977	12948679	14390431	1441.75	33	117
ROHet252	12	1	ALGA0123970	WU_10.2_1_297042021	261632804	262645160	1012.36	21	111
ROHet253	12	10	H3GA0053792	ASGA0046622	11720309	12981844	1261.54	29	111
ROHet255	12	5	ASGA0026847	WU_10.2_5_101405061	95570536	96603933	1033.4	24	110
ROHet256	12	10	H3GA0053792	ASGA0046622	11720309	12981844	1261.54	29	110
ROHet263	12	5	WU_10.2_5_11768030	MARC0088257	12157755	13733050	1575.3	50	106
ROHet264	12	9	WU_10.2_9_24587942	WU_10.2_9_26359007	22160510	23503679	1343.17	33	106
ROHet273	12	2	ASGA0009032	ASGA0094290	11120517	12656030	1535.51	42	102
ROHet281	12	14	WU_10.2_14_27027253	ALGA0076478	25374812	26467369	1092.56	22	100
ROHet282	12	17	WU_10.2_17_66549094	ASGA0078551	59178676	60848454	1669.78	39	100
ROHet291	12	1	WU_10.2_1_24537768	ALGA0001746	22081346	23143307	1061.96	22	96
ROHet301	12	7	H3GA0022376	MARC0089086	85668324	86773430	1105.11	29	94
ROHet312	12	7	MARC0096584	WU_10.2_7_16877132	14474222	15967820	1493.6	41	92
ROHet314	12	12	WU_10.2_12_55417054	H3GA0034945	55560501	56869918	1309.42	32	92
ROHet337	12	12	WU_10.2_12_55417054	H3GA0034945	55560501	56869918	1309.42	32	86
ROHet343	12	17	WU_10.2_17_66549094	ASGA0078551	59178676	60848454	1669.78	39	85
ROHet375	12	9	ASGA0094029	WU_10.2_9_152283163	137106143	138186709	1080.57	27	75
ROHet381	12	7	MARC0096584	WU_10.2_7_16877132	14474222	15967820	1493.6	41	73
ROHet402	12	1	WU_10.2_1_24537768	ALGA0001746	22081346	23143307	1061.96	22	68
ROHet410	12	4	WU_10.2_4_130610321	MARC0052804	119009881	120580535	1570.65	51	66
ROHet421	12	14	ALGA0081387	WU_10.2_14_130595880	118807221	119823444	1016.22	24	64
ROHet423	12	7	ALGA0045253	WU_10.2_7_125086399	116824012	117826871	1002.86	23	63
ROHet442	12	10	H3GA0053792	ASGA0046622	11720309	12981844	1261.54	29	59
ROHet463	12	17	WU_10.2_17_66549094	ASGA0078551	59178676	60848454	1669.78	39	54
ROHet465	12	2	ALGA0016883	ASGA0012775	146596832	147799017	1202.19	41	53
ROHet489	12	4	H3GA0013562	ASGA0021138	94865512	95927521	1062.01	22	48
ROHet495	12	4	H3GA0013562	ASGA0021138	94865512	95927521	1062.01	22	47
ROHet514	12	14	WU_10.2_14_27027253	ALGA0076478	25374812	26467369	1092.56	22	45
ROHet545	12	14	WU_10.2_14_27027253	ALGA0076478	25374812	26467369	1092.56	22	37
ROHet558	12	12	WU_10.2_12_55417054	H3GA0034945	55560501	56869918	1309.42	32	35
ROHet573	12	4	WU_10.2_4_130610321	MARC0052804	119009881	120580535	1570.65	51	32
ROHet576	12	12	WU_10.2_12_55417054	H3GA0034945	55560501	56869918	1309.42	32	32
ROHet577	12	17	WU_10.2_17_66549094	ASGA0078551	59178676	60848454	1669.78	39	32
ROHet632	12	10	WU_10.2_10_71267122	WU_10.2_10_72823086	65151383	66318483	1167.1	24	25
ROHet662	12	12	M1GA0017170	H3GA0053278	57764220	58840457	1076.24	22	21
ROHet688	12	3	WU_10.2_3_13191193	WU_10.2_3_14401396	13237301	14283775	1046.47	44	18
ROHet689	12	4	ASGA0018882	WU_10.2_4_21676127	19349353	20483931	1134.58	35	18
ROHet715	12	13	ASGA0105622	WU_10.2_13_207644918	196749869	197815198	1065.33	29	16
ROHet764	12	19	WU_10.2_X_104012221	WU_10.2_X_106103950	90454924	91689104	1234.18	43	11
ROHet889	12	3	H3GA0010068	ALGA0020206	93655118	94791933	1136.82	24	2
ROHet1	13	8	DRGA0009008	ALGA0122175	137028829	138876853	1848.03	49	619
ROHet2	13	7	BGIS0008247	ASGA0032514	26522116	30234691	3712.58	88	540
ROHet3	13	12	WU_10.2_12_16118450	ALGA0065479	16228582	18515774	2287.19	53	539
ROHet4	13	7	BGIS0008247	ASGA0032514	26522116	30234691	3712.58	88	538
ROHet5	13	7	BGIS0008247	ASGA0032514	26522116	30234691	3712.58	88	534
ROHet6	13	12	WU_10.2_12_16118450	ALGA0065479	16228582	18515774	2287.19	53	534
ROHet7	13	12	WU_10.2_12_16118450	ALGA0065479	16228582	18515774	2287.19	53	520
ROHet9	13	12	WU_10.2_12_16118450	ALGA0065479	16228582	18515774	2287.19	53	503
ROHet10	13	12	WU_10.2_12_16118450	ALGA0065479	16228582	18515774	2287.19	53	494
ROHet11	13	12	WU_10.2_12_16118450	ALGA0065479	16228582	18515774	2287.19	53	488
ROHet12	13	12	WU_10.2_12_16118450	ALGA0065479	16228582	18515774	2287.19	53	487
ROHet16	13	18	ALGA0098381	ALGA0098482	43933291	45591018	1657.73	38	419
ROHet17	13	18	ALGA0098381	ALGA0098482	43933291	45591018	1657.73	38	413
ROHet22	13	5	H3GA0056316	MARC0030655	103099218	104477606	1378.39	39	386
ROHet23	13	9	WU_10.2_9_139555071	WU_10.2_9_141093213	127263896	128584672	1320.78	40	386
ROHet24	13	9	WU_10.2_9_139555071	WU_10.2_9_141093213	127263896	128584672	1320.78	40	385
ROHet26	13	9	WU_10.2_9_139555071	WU_10.2_9_141093213	127263896	128584672	1320.78	40	383
ROHet29	13	9	WU_10.2_9_139555071	WU_10.2_9_141093213	127263896	128584672	1320.78	40	371
ROHet30	13	10	ASGA0047222	WU_10.2_10_32348084	26064777	28144348	2079.57	43	370
ROHet32	13	12	WU_10.2_12_884330	WU_10.2_12_2601965	765521	2531698	1766.18	38	364
ROHet33	13	9	ALGA0053342	MARC0044755	58066659	59407731	1341.07	31	359
ROHet38	13	14	MARC0017272	ALGA0077373	43867350	45556841	1689.49	37	340
ROHet40	13	10	ASGA0047222	WU_10.2_10_32348084	26064777	28144348	2079.57	43	332
ROHet43	13	12	WU_10.2_12_884330	WU_10.2_12_2601965	765521	2531698	1766.18	38	319
ROHet49	13	1	ASGA0104413	WU_10.2_1_12963736	9344181	10779245	1435.07	46	308
ROHet50	13	9	MARC0050537	ALGA0050463	842276	2225748	1383.47	33	308
ROHet51	13	17	DRGA0016673	MARC0075481	26425740	27615353	1189.61	29	308
ROHet52	13	10	ASGA0047222	WU_10.2_10_32348084	26064777	28144348	2079.57	43	307
ROHet53	13	7	BGIS0008247	ASGA0032514	26522116	30234691	3712.58	88	304
ROHet54	13	1	ASGA0104413	WU_10.2_1_12963736	9344181	10779245	1435.07	46	303
ROHet55	13	1	ASGA0104413	WU_10.2_1_12963736	9344181	10779245	1435.07	46	302
ROHet62	13	7	BGIS0008247	ASGA0032514	26522116	30234691	3712.58	88	292
ROHet68	13	6	ASGA0100740	ASGA0027678	16296112	17443835	1147.72	29	264
ROHet74	13	10	WU_10.2_10_17282890	WU_10.2_10_18738779	14964265	15970974	1006.71	24	254
ROHet84	13	12	WU_10.2_12_884330	WU_10.2_12_2601965	765521	2531698	1766.18	38	242
ROHet86	13	12	WU_10.2_12_47089643	ASGA0090672	45178482	46772050	1593.57	33	234
ROHet88	13	12	WU_10.2_12_47089643	ASGA0090672	45178482	46772050	1593.57	33	230
ROHet90	13	14	DIAS0001667	ASGA0064345	72025065	73076159	1051.1	22	226
ROHet91	13	12	WU_10.2_12_47089643	ASGA0090672	45178482	46772050	1593.57	33	225
ROHet107	13	1	ASGA0104413	WU_10.2_1_12963736	9344181	10779245	1435.07	46	203
ROHet109	13	4	WU_10.2_4_110644040	H3GA0013823	100877074	102535451	1658.38	35	198
ROHet120	13	12	WU_10.2_12_884330	WU_10.2_12_2601965	765521	2531698	1766.18	38	187
ROHet121	13	1	ASGA0104413	WU_10.2_1_12963736	9344181	10779245	1435.07	46	185
ROHet129	13	14	ASGA0063738	ASGA0063815	58105222	59277912	1172.69	26	179
ROHet135	13	12	WU_10.2_12_884330	WU_10.2_12_2601965	765521	2531698	1766.18	38	174
ROHet145	13	9	WU_10.2_9_127948543	DRGA0009787	116313686	117363864	1050.18	30	169
ROHet154	13	4	WU_10.2_4_110644040	H3GA0013823	100877074	102535451	1658.38	35	163
ROHet159	13	8	MARC0019146	ALGA0047511	32279946	33543822	1263.88	27	159
ROHet172	13	6	ALGA0034691	ALGA0034758	19760890	21387294	1626.4	56	155
ROHet183	13	6	ALGA0034691	ALGA0034758	19760890	21387294	1626.4	56	144
ROHet195	13	6	ALGA0034691	ALGA0034758	19760890	21387294	1626.4	56	138
ROHet201	13	6	ALGA0034691	ALGA0034758	19760890	21387294	1626.4	56	136
ROHet202	13	6	ALGA0034691	ALGA0034758	19760890	21387294	1626.4	56	135
ROHet214	13	1	ASGA0104413	WU_10.2_1_12963736	9344181	10779245	1435.07	46	130
ROHet216	13	1	WU_10.2_1_6134135	M1GA0000547	4489670	5744273	1254.6	40	129
ROHet221	13	6	ALGA0034691	ALGA0034758	19760890	21387294	1626.4	56	126
ROHet269	13	9	WU_10.2_9_127948543	DRGA0009787	116313686	117363864	1050.18	30	105
ROHet276	13	16	WU_10.2_16_68344727	ALGA0091287	62994457	64771399	1776.94	63	102
ROHet279	13	4	WU_10.2_4_110644040	H3GA0013823	100877074	102535451	1658.38	35	100
ROHet280	13	11	ASGA0051632	ALGA0063431	67847917	68949851	1101.93	41	100
ROHet299	13	16	WU_10.2_16_68344727	ALGA0091287	62994457	64771399	1776.94	63	95
ROHet319	13	16	MARC0035689	ALGA0103104	4216264	5443024	1226.76	37	91
ROHet332	13	16	H3GA0046858	ALGA0116947	61590532	62886742	1296.21	26	88
ROHet348	13	12	ASGA0054479	WU_10.2_12_42676693	39764063	40965772	1201.71	30	84
ROHet351	13	16	MARC0035689	ALGA0103104	4216264	5443024	1226.76	37	84
ROHet376	13	14	ALGA0080802	ALGA0080900	106969141	108185625	1216.48	27	75
ROHet378	13	1	WU_10.2_1_6134135	M1GA0000547	4489670	5744273	1254.6	40	74
ROHet419	13	10	H3GA0029980	MARC0028422	38556278	39625048	1068.77	23	64
ROHet428	13	2	ALGA0104664	WU_10.2_2_146173484	139320277	140458841	1138.57	25	62
ROHet461	13	4	WU_10.2_4_119395133	WU_10.2_4_120864015	109019583	110296912	1277.33	34	54
ROHet492	13	7	ASGA0036186	H3GA0023120	111558611	112756851	1198.24	34	48
ROHet512	13	7	ASGA0036186	H3GA0023120	111558611	112756851	1198.24	34	45
ROHet527	13	7	ASGA0036186	H3GA0023120	111558611	112756851	1198.24	34	41
ROHet541	13	18	ALGA0098764	H3GA0051216	50914479	52060200	1145.72	25	38
ROHet548	13	12	ASGA0092725	WU_10.2_12_21030326	19504038	20740113	1236.08	28	36
ROHet563	13	12	ASGA0092725	WU_10.2_12_21030326	19504038	20740113	1236.08	28	34
ROHet591	13	7	BGIS0008247	ASGA0032514	26522116	30234691	3712.58	88	30
ROHet593	13	10	H3GA0029980	MARC0028422	38556278	39625048	1068.77	23	30
ROHet640	13	15	WU_10.2_15_23269817	ALGA0084366	20655373	21787466	1132.09	26	24
ROHet692	13	6	ASGA0100740	ASGA0027678	16296112	17443835	1147.72	29	18
ROHet849	13	4	WU_10.2_4_119395133	WU_10.2_4_120864015	109019583	110296912	1277.33	34	4
ROHet878	13	11	INRA0036435	H3GA0031961	48475333	49735789	1260.46	26	3
ROHet2	14	7	MARC0051947	ASGA0032257	26313087	27905935	1592.85	38	540
ROHet4	14	7	MARC0051947	ASGA0032257	26313087	27905935	1592.85	38	538
ROHet5	14	7	MARC0051947	ASGA0032257	26313087	27905935	1592.85	38	534
ROHet13	14	16	MARC0079772	WU_10.2_16_20405370	18298109	19586864	1288.76	29	443
ROHet15	14	19	MARC0058079	WU_10.2_X_42325730	36529963	38097217	1567.26	37	421
ROHet16	14	18	ALGA0098381	WU_10.2_18_49885893	43933291	45252761	1319.47	31	419
ROHet17	14	18	ALGA0098381	WU_10.2_18_49885893	43933291	45252761	1319.47	31	413
ROHet18	14	6	ASGA0083637	ASGA0101351	151742080	152870747	1128.67	32	410
ROHet19	14	6	ASGA0083637	ASGA0101351	151742080	152870747	1128.67	32	400
ROHet20	14	6	ASGA0083637	ASGA0101351	151742080	152870747	1128.67	32	394
ROHet22	14	5	DRGA0006447	ALGA0034268	102362191	103399392	1037.2	24	386
ROHet23	14	9	WU_10.2_9_138574488	H3GA0055409	126129113	129154515	3025.4	92	386
ROHet24	14	9	WU_10.2_9_138574488	H3GA0055409	126129113	129154515	3025.4	92	385
ROHet25	14	7	ALGA0040220	M1GA0010050	30116227	33259678	3143.45	64	384
ROHet26	14	9	WU_10.2_9_138574488	H3GA0055409	126129113	129154515	3025.4	92	383
ROHet29	14	9	WU_10.2_9_138574488	H3GA0055409	126129113	129154515	3025.4	92	371
ROHet31	14	4	WU_10.2_4_106851436	WU_10.2_4_110156383	97702652	100326804	2624.15	61	369
ROHet32	14	12	WU_10.2_12_638405	WU_10.2_12_2250851	178275	2269903	2091.63	49	364
ROHet33	14	9	ASGA0043377	MARC0044755	57970969	59407731	1436.76	33	359
ROHet36	14	19	MARC0058079	WU_10.2_X_42325730	36529963	38097217	1567.26	37	342
ROHet43	14	12	WU_10.2_12_638405	WU_10.2_12_2250851	178275	2269903	2091.63	49	319
ROHet45	14	18	WU_10.2_18_8348509	ASGA0078820	7973823	9294609	1320.79	33	314
ROHet48	14	6	WU_10.2_6_14395315	WU_10.2_6_15580098	14779723	16539345	1759.62	41	311
ROHet53	14	7	ALGA0040220	M1GA0010050	30116227	33259678	3143.45	64	304
ROHet56	14	6	WU_10.2_6_14395315	WU_10.2_6_15580098	14779723	16539345	1759.62	41	302
ROHet57	14	9	WU_10.2_9_138574488	H3GA0055409	126129113	129154515	3025.4	92	302
ROHet58	14	9	WU_10.2_9_138574488	H3GA0055409	126129113	129154515	3025.4	92	302
ROHet61	14	4	WU_10.2_4_106851436	WU_10.2_4_110156383	97702652	100326804	2624.15	61	296
ROHet64	14	4	WU_10.2_4_106851436	WU_10.2_4_110156383	97702652	100326804	2624.15	61	279
ROHet66	14	4	WU_10.2_4_14090773	ASGA0018560	13661343	14919602	1258.26	35	273
ROHet67	14	1	ALGA0003587	H3GA0001822	55550351	57698755	2148.41	47	270
ROHet68	14	6	WU_10.2_6_14395315	WU_10.2_6_15580098	14779723	16539345	1759.62	41	264
ROHet70	14	18	WU_10.2_18_8348509	ASGA0078820	7973823	9294609	1320.79	33	257
ROHet75	14	1	ALGA0003587	H3GA0001822	55550351	57698755	2148.41	47	253
ROHet76	14	1	ALGA0003587	H3GA0001822	55550351	57698755	2148.41	47	253
ROHet77	14	1	H3GA0001828	ALGA0003800	58120392	59299924	1179.53	26	253
ROHet78	14	15	ASGA0069923	WU_10.2_15_88616127	78210641	79301875	1091.23	26	253
ROHet79	14	4	WU_10.2_4_106851436	WU_10.2_4_110156383	97702652	100326804	2624.15	61	252
ROHet80	14	4	WU_10.2_4_106851436	WU_10.2_4_110156383	97702652	100326804	2624.15	61	250
ROHet81	14	18	WU_10.2_18_8348509	ASGA0078820	7973823	9294609	1320.79	33	247
ROHet82	14	7	ALGA0043118	MARC0089086	85149447	86773430	1623.98	38	245
ROHet83	14	6	DIAS0004429	WU_10.2_6_83119498	87847017	89092605	1245.59	30	243
ROHet84	14	12	WU_10.2_12_638405	WU_10.2_12_2250851	178275	2269903	2091.63	49	242
ROHet85	14	9	WU_10.2_9_138574488	H3GA0055409	126129113	129154515	3025.4	92	234
ROHet86	14	12	WU_10.2_12_46521542	WU_10.2_12_48530420	44609048	46440855	1831.81	40	234
ROHet88	14	12	WU_10.2_12_46521542	WU_10.2_12_48530420	44609048	46440855	1831.81	40	230
ROHet91	14	12	WU_10.2_12_46521542	WU_10.2_12_48530420	44609048	46440855	1831.81	40	225
ROHet92	14	1	ALGA0003587	H3GA0001822	55550351	57698755	2148.41	47	224
ROHet99	14	6	ASGA0083637	ASGA0101351	151742080	152870747	1128.67	32	213
ROHet104	14	13	ALGA0069443	CASI0009015	32284960	33416416	1131.46	23	207
ROHet111	14	2	MARC0054923	H3GA0054148	149192831	150317009	1124.18	37	195
ROHet115	14	1	WU_10.2_1_25984481	ASGA0001755	23156922	26364113	3207.19	76	190
ROHet116	14	1	WU_10.2_1_25984481	ASGA0001755	23156922	26364113	3207.19	76	190
ROHet121	14	1	ALGA0000732	WU_10.2_1_11573566	8119410	9448833	1329.42	53	185
ROHet129	14	14	ASGA0063738	ASGA0063815	58105222	59277912	1172.69	26	179
ROHet138	14	18	WU_10.2_18_59404329	WU_10.2_18_60633348	54111994	55370136	1258.14	27	172
ROHet142	14	7	ALGA0040220	M1GA0010050	30116227	33259678	3143.45	64	170
ROHet149	14	5	MARC0077053	ASGA0088507	69617196	70655633	1038.44	23	166
ROHet153	14	18	ALGA0115518	ASGA0095161	35186518	36347400	1160.88	24	164
ROHet163	14	9	WU_10.2_9_118364775	MARC0036945	107596122	108850814	1254.69	28	158
ROHet164	14	9	WU_10.2_9_118364775	MARC0036945	107596122	108850814	1254.69	28	158
ROHet170	14	9	WU_10.2_9_118364775	MARC0036945	107596122	108850814	1254.69	28	156
ROHet173	14	5	ASGA0099133	WU_10.2_5_65091387	60867432	62254887	1387.46	46	154
ROHet176	14	8	ASGA0037920	WU_10.2_8_17138950	15413272	16806435	1393.16	57	152
ROHet181	14	9	ALGA0114854	ALGA0051960	22071228	23887702	1816.47	48	146
ROHet182	14	4	ASGA0020969	ALGA0026905	92646954	93964070	1317.12	33	144
ROHet190	14	5	ASGA0099133	WU_10.2_5_65091387	60867432	62254887	1387.46	46	140
ROHet197	14	9	ALGA0114854	ALGA0051960	22071228	23887702	1816.47	48	137
ROHet199	14	2	ALGA0011860	ASGA0094290	11440433	12656030	1215.6	32	136
ROHet200	14	5	ASGA0099133	WU_10.2_5_65091387	60867432	62254887	1387.46	46	136
ROHet203	14	7	ALGA0040220	M1GA0010050	30116227	33259678	3143.45	64	135
ROHet206	14	7	ALGA0040220	M1GA0010050	30116227	33259678	3143.45	64	134
ROHet208	14	7	ALGA0040220	M1GA0010050	30116227	33259678	3143.45	64	132
ROHet209	14	7	ALGA0040220	M1GA0010050	30116227	33259678	3143.45	64	132
ROHet212	14	4	ASGA0020969	ALGA0026905	92646954	93964070	1317.12	33	131
ROHet214	14	1	ALGA0000732	WU_10.2_1_11573566	8119410	9448833	1329.42	53	130
ROHet218	14	2	ALGA0011860	ASGA0094290	11440433	12656030	1215.6	32	127
ROHet222	14	4	ASGA0020969	ALGA0026905	92646954	93964070	1317.12	33	125
ROHet224	14	2	ALGA0011860	ASGA0094290	11440433	12656030	1215.6	32	124
ROHet226	14	1	WU_10.2_1_25984481	ASGA0001755	23156922	26364113	3207.19	76	123
ROHet228	14	7	ALGA0040539	MARC0015804	34374642	35436469	1061.83	22	123
ROHet229	14	2	ALGA0011860	ASGA0094290	11440433	12656030	1215.6	32	122
ROHet231	14	7	ALGA0040539	MARC0015804	34374642	35436469	1061.83	22	122
ROHet232	14	1	ASGA0003630	DRGA0001262	80818202	82324692	1506.49	31	121
ROHet234	14	7	MARC0051947	ASGA0032257	26313087	27905935	1592.85	38	121
ROHet238	14	2	ALGA0011860	ASGA0094290	11440433	12656030	1215.6	32	119
ROHet239	14	9	ALGA0114854	ALGA0051960	22071228	23887702	1816.47	48	119
ROHet247	14	17	MARC0113736	ALGA0093898	23163933	24424311	1260.38	27	114
ROHet251	14	7	ALGA0040539	MARC0015804	34374642	35436469	1061.83	22	112
ROHet253	14	10	ASGA0046584	ASGA0098054	12183539	13285628	1102.09	23	111
ROHet257	14	1	WU_10.2_1_25984481	ASGA0001755	23156922	26364113	3207.19	76	109
ROHet259	14	3	ALGA0020662	ASGA0015834	106551256	108098769	1547.51	36	108
ROHet264	14	9	ALGA0114854	ALGA0051960	22071228	23887702	1816.47	48	106
ROHet266	14	14	WU_10.2_14_10890718	ASGA0061295	9725740	10834286	1108.55	32	106
ROHet274	14	14	WU_10.2_14_10890718	ASGA0061295	9725740	10834286	1108.55	32	102
ROHet275	14	14	WU_10.2_14_10890718	ASGA0061295	9725740	10834286	1108.55	32	102
ROHet277	14	1	WU_10.2_1_25984481	ASGA0001755	23156922	26364113	3207.19	76	101
ROHet283	14	7	ALGA0040539	MARC0015804	34374642	35436469	1061.83	22	99
ROHet286	14	7	ALGA0040539	MARC0015804	34374642	35436469	1061.83	22	98
ROHet301	14	7	ALGA0043118	MARC0089086	85149447	86773430	1623.98	38	94
ROHet305	14	3	ALGA0020662	ASGA0015834	106551256	108098769	1547.51	36	93
ROHet306	14	6	ASGA0028541	ALGA0119811	76521350	78936172	2414.82	52	93
ROHet316	14	3	ALGA0020662	ASGA0015834	106551256	108098769	1547.51	36	91
ROHet319	14	16	ALGA0088712	ALGA0103104	4363809	5443024	1079.22	33	91
ROHet321	14	3	ALGA0020662	ASGA0015834	106551256	108098769	1547.51	36	90
ROHet323	14	6	ASGA0028541	ALGA0119811	76521350	78936172	2414.82	52	90
ROHet325	14	4	ASGA0020969	ALGA0026905	92646954	93964070	1317.12	33	89
ROHet349	14	14	WU_10.2_14_10890718	ASGA0061295	9725740	10834286	1108.55	32	84
ROHet351	14	16	ALGA0088712	ALGA0103104	4363809	5443024	1079.22	33	84
ROHet361	14	3	ALGA0020662	ASGA0015834	106551256	108098769	1547.51	36	78
ROHet365	14	5	WU_10.2_5_67168000	ALGA0116381	64943215	66474878	1531.66	36	77
ROHet369	14	4	WU_10.2_4_11197359	ASGA0018338	10909134	11976171	1067.04	29	76
ROHet396	14	12	WU_10.2_12_46521542	WU_10.2_12_48530420	44609048	46440855	1831.81	40	69
ROHet415	14	6	ASGA0028541	ALGA0119811	76521350	78936172	2414.82	52	65
ROHet428	14	2	ASGA0103938	WU_10.2_2_146173484	139348004	140458841	1110.84	23	62
ROHet441	14	5	MARC0077053	ASGA0088507	69617196	70655633	1038.44	23	59
ROHet453	14	4	WU_10.2_4_11197359	ASGA0018338	10909134	11976171	1067.04	29	55
ROHet466	14	5	WU_10.2_5_67168000	ALGA0116381	64943215	66474878	1531.66	36	53
ROHet502	14	5	DIAS0000859	MARC0017490	100764373	102318508	1554.14	34	46
ROHet505	14	12	ASGA0093576	H3GA0033980	25705414	26896525	1191.11	26	46
ROHet508	14	3	ASGA0014870	ALGA0122273	59714377	61017470	1303.09	27	45
ROHet539	14	5	DIAS0000859	MARC0017490	100764373	102318508	1554.14	34	38
ROHet543	14	6	WU_10.2_6_26917682	MARC0094019	29721712	30950516	1228.81	38	37
ROHet548	14	12	MARC0050287	WU_10.2_12_21030326	19337546	20740113	1402.57	31	36
ROHet549	14	1	ALGA0000732	WU_10.2_1_11573566	8119410	9448833	1329.42	53	35
ROHet563	14	12	MARC0050287	WU_10.2_12_21030326	19337546	20740113	1402.57	31	34
ROHet589	14	5	DIAS0000859	MARC0017490	100764373	102318508	1554.14	34	30
ROHet596	14	12	MARC0050287	WU_10.2_12_21030326	19337546	20740113	1402.57	31	30
ROHet685	14	13	ALGA0070099	DRGA0012394	50811011	52181386	1370.38	31	19
ROHet1	15	8	MARC0034664	ALGA0122175	136685714	138876853	2191.14	63	619
ROHet2	15	7	BGIS0008247	ALGA0040094	26522116	29122742	2600.63	59	540
ROHet3	15	12	WU_10.2_12_16118450	WU_10.2_12_18170376	16228582	18003636	1775.06	41	539
ROHet4	15	7	BGIS0008247	ALGA0040094	26522116	29122742	2600.63	59	538
ROHet5	15	7	BGIS0008247	ALGA0040094	26522116	29122742	2600.63	59	534
ROHet6	15	12	WU_10.2_12_16118450	WU_10.2_12_18170376	16228582	18003636	1775.06	41	534
ROHet7	15	12	WU_10.2_12_16118450	WU_10.2_12_18170376	16228582	18003636	1775.06	41	520
ROHet8	15	16	WU_10.2_16_78286281	WU_10.2_16_78925811	71985082	72998820	1013.74	22	514
ROHet9	15	12	WU_10.2_12_18305409	H3GA0033801	18064350	19071306	1006.96	21	503
ROHet10	15	12	WU_10.2_12_16118450	WU_10.2_12_18170376	16228582	18003636	1775.06	41	494
ROHet11	15	12	WU_10.2_12_18305409	H3GA0033801	18064350	19071306	1006.96	21	488
ROHet12	15	12	WU_10.2_12_18305409	H3GA0033801	18064350	19071306	1006.96	21	487
ROHet13	15	16	ASGA0072395	ALGA0089490	17971120	19682662	1711.54	42	443
ROHet14	15	11	ASGA0049736	H3GA0031331	10399072	11908767	1509.7	35	425
ROHet18	15	6	ASGA0083637	ASGA0101351	151742080	152870747	1128.67	32	410
ROHet19	15	6	ASGA0083637	ASGA0101351	151742080	152870747	1128.67	32	400
ROHet20	15	6	ASGA0083637	ASGA0101351	151742080	152870747	1128.67	32	394
ROHet21	15	11	ASGA0049736	H3GA0031331	10399072	11908767	1509.7	35	388
ROHet27	15	1	ASGA0006995	MARC0001718	255387189	256903202	1516.01	45	377
ROHet28	15	14	INRA0043884	ASGA0063291	43830333	48117875	4287.54	93	374
ROHet30	15	10	WU_10.2_10_29986691	ASGA0047254	25860211	27364955	1504.74	32	370
ROHet31	15	4	WU_10.2_4_106851436	MARC0027566	97702652	99415082	1712.43	39	369
ROHet32	15	12	WU_10.2_12_884330	WU_10.2_12_2601965	765521	2531698	1766.18	38	364
ROHet38	15	14	INRA0043884	ASGA0063291	43830333	48117875	4287.54	93	340
ROHet40	15	10	WU_10.2_10_29986691	ASGA0047254	25860211	27364955	1504.74	32	332
ROHet43	15	12	WU_10.2_12_884330	WU_10.2_12_2601965	765521	2531698	1766.18	38	319
ROHet49	15	1	ASGA0104413	CASI0010077	9344181	10880316	1536.14	50	308
ROHet51	15	17	DRGA0016673	MARC0075481	26425740	27615353	1189.61	29	308
ROHet52	15	10	WU_10.2_10_29986691	ASGA0047254	25860211	27364955	1504.74	32	307
ROHet54	15	1	ASGA0104413	CASI0010077	9344181	10880316	1536.14	50	303
ROHet55	15	1	ASGA0104413	CASI0010077	9344181	10880316	1536.14	50	302
ROHet59	15	10	WU_10.2_10_29986691	ASGA0047254	25860211	27364955	1504.74	32	302
ROHet61	15	4	WU_10.2_4_106851436	MARC0027566	97702652	99415082	1712.43	39	296
ROHet62	15	7	BGIS0008247	ALGA0040094	26522116	29122742	2600.63	59	292
ROHet63	15	2	WU_10.2_2_128580292	WU_10.2_2_129597629	123177514	124185562	1008.05	29	279
ROHet65	15	15	DRGA0015245	ALGA0086182	80603420	81665274	1061.86	24	275
ROHet66	15	4	WU_10.2_4_14090773	MARC0030863	13661343	14758898	1097.56	31	273
ROHet70	15	18	WU_10.2_18_7439893	ALGA0096869	7110407	8190336	1079.93	27	257
ROHet71	15	10	WU_10.2_10_29986691	ASGA0047254	25860211	27364955	1504.74	32	256
ROHet72	15	14	WU_10.2_14_76890274	H3GA0040831	70928559	72876839	1948.28	42	256
ROHet78	15	15	ASGA0069923	WU_10.2_15_88616127	78210641	79301875	1091.23	26	253
ROHet81	15	18	WU_10.2_18_7439893	ALGA0096869	7110407	8190336	1079.93	27	247
ROHet82	15	7	ALGA0043127	ASGA0035000	85618238	86623643	1005.41	27	245
ROHet83	15	6	DIAS0004429	WU_10.2_6_83119498	87847017	89092605	1245.59	30	243
ROHet84	15	12	WU_10.2_12_884330	WU_10.2_12_2601965	765521	2531698	1766.18	38	242
ROHet86	15	12	ASGA0054824	WU_10.2_12_48219719	45235512	46419422	1183.91	24	234
ROHet88	15	12	ASGA0054824	WU_10.2_12_48219719	45235512	46419422	1183.91	24	230
ROHet89	15	2	H3GA0007394	ASGA0091220	115209545	116846800	1637.26	36	226
ROHet90	15	14	WU_10.2_14_76890274	H3GA0040831	70928559	72876839	1948.28	42	226
ROHet91	15	12	ASGA0054824	WU_10.2_12_48219719	45235512	46419422	1183.91	24	225
ROHet99	15	6	ASGA0083637	ASGA0101351	151742080	152870747	1128.67	32	213
ROHet100	15	19	WU_10.2_X_115148334	WU_10.2_X_113797439	96503916	97868219	1364.3	30	211
ROHet105	15	3	MARC0031325	M1GA0004280	32847659	34020189	1172.53	25	206
ROHet107	15	1	ASGA0104413	CASI0010077	9344181	10880316	1536.14	50	203
ROHet111	15	2	MARC0054923	H3GA0054148	149192831	150317009	1124.18	37	195
ROHet118	15	14	ASGA0065097	H3GA0041549	88924048	91769946	2845.9	63	189
ROHet120	15	12	WU_10.2_12_884330	WU_10.2_12_2601965	765521	2531698	1766.18	38	187
ROHet121	15	1	ASGA0104413	CASI0010077	9344181	10880316	1536.14	50	185
ROHet123	15	16	ASGA0072395	ALGA0089490	17971120	19682662	1711.54	42	184
ROHet127	15	17	MARC0086531	WU_10.2_17_5301556	2955426	4907267	1951.84	51	180
ROHet135	15	12	WU_10.2_12_884330	WU_10.2_12_2601965	765521	2531698	1766.18	38	174
ROHet136	15	3	WU_10.2_3_119921661	WU_10.2_3_121212773	112936435	113981918	1045.48	24	173
ROHet137	15	16	ASGA0072395	ALGA0089490	17971120	19682662	1711.54	42	172
ROHet140	15	14	ASGA0065097	H3GA0041549	88924048	91769946	2845.9	63	171
ROHet141	15	16	ASGA0072395	ALGA0089490	17971120	19682662	1711.54	42	171
ROHet145	15	9	WU_10.2_9_128787024	WU_10.2_9_129712856	117048804	118063093	1014.29	25	169
ROHet146	15	4	WU_10.2_4_100030858	ALGA0026835	91934486	93017369	1082.88	27	167
ROHet155	15	19	WU_10.2_X_115148334	WU_10.2_X_113797439	96503916	97868219	1364.3	30	163
ROHet156	15	4	WU_10.2_4_100030858	ALGA0026835	91934486	93017369	1082.88	27	162
ROHet157	15	9	MARC0029280	WU_10.2_9_26041973	21844655	23210934	1366.28	37	160
ROHet167	15	9	MARC0029280	WU_10.2_9_26041973	21844655	23210934	1366.28	37	157
ROHet173	15	5	ASGA0099133	DIAS0000002	60867432	62481418	1613.99	53	154
ROHet175	15	2	WU_10.2_2_130392104	WU_10.2_2_131150220	124910515	125987322	1076.81	23	152
ROHet181	15	9	MARC0029280	WU_10.2_9_26041973	21844655	23210934	1366.28	37	146
ROHet182	15	4	WU_10.2_4_100030858	ALGA0026835	91934486	93017369	1082.88	27	144
ROHet184	15	14	ASGA0065097	H3GA0041549	88924048	91769946	2845.9	63	143
ROHet189	15	1	INRA0006928	ASGA0006533	247200887	248501240	1300.35	35	141
ROHet190	15	5	ASGA0099133	DIAS0000002	60867432	62481418	1613.99	53	140
ROHet193	15	14	ASGA0065097	H3GA0041549	88924048	91769946	2845.9	63	140
ROHet197	15	9	MARC0029280	WU_10.2_9_26041973	21844655	23210934	1366.28	37	137
ROHet198	15	14	ALGA0080320	DIAS0000843	99207860	101554484	2346.62	47	137
ROHet200	15	5	ASGA0099133	DIAS0000002	60867432	62481418	1613.99	53	136
ROHet214	15	1	ASGA0104413	CASI0010077	9344181	10880316	1536.14	50	130
ROHet226	15	1	WU_10.2_1_25984481	H3GA0001144	23156922	24499758	1342.84	33	123
ROHet239	15	9	MARC0029280	WU_10.2_9_26041973	21844655	23210934	1366.28	37	119
ROHet246	15	17	MARC0086531	WU_10.2_17_5301556	2955426	4907267	1951.84	51	114
ROHet257	15	1	WU_10.2_1_25984481	H3GA0001144	23156922	24499758	1342.84	33	109
ROHet261	15	12	WU_10.2_12_23896898	ASGA0096309	24026238	25189720	1163.48	25	107
ROHet277	15	1	WU_10.2_1_25984481	H3GA0001144	23156922	24499758	1342.84	33	101
ROHet334	15	19	WU_10.2_X_115148334	WU_10.2_X_113797439	96503916	97868219	1364.3	30	88
ROHet344	15	18	WU_10.2_18_7439893	ALGA0096869	7110407	8190336	1079.93	27	85
ROHet345	15	18	WU_10.2_18_7439893	ALGA0096869	7110407	8190336	1079.93	27	85
ROHet346	15	2	MARC0055537	ALGA0014367	87768647	89377878	1609.23	34	84
ROHet355	15	3	WU_10.2_3_116029222	INRA0011509	109343628	110539595	1195.97	32	80
ROHet367	15	19	WU_10.2_X_115148334	WU_10.2_X_113797439	96503916	97868219	1364.3	30	77
ROHet386	15	18	H3GA0050603	ALGA0097582	23933285	25200554	1267.27	31	72
ROHet387	15	2	H3GA0007027	ASGA0010772	86483003	87745745	1262.74	27	71
ROHet403	15	1	ALGA0009811	WU_10.2_1_292176105	259005401	260340331	1334.93	28	68
ROHet408	15	14	ALGA0080320	DIAS0000843	99207860	101554484	2346.62	47	67
ROHet412	15	2	H3GA0007027	ASGA0010772	86483003	87745745	1262.74	27	65
ROHet440	15	14	ALGA0080320	DIAS0000843	99207860	101554484	2346.62	47	60
ROHet462	15	14	ALGA0080320	DIAS0000843	99207860	101554484	2346.62	47	54
ROHet464	15	2	WU_10.2_2_134446288	MARC0093022	129218439	130287063	1068.62	34	53
ROHet619	15	16	ASGA0073063	ALGA0090312	34381380	35521953	1140.57	23	27
ROHet739	15	6	M1GA0009091	MARC0055650	167770898	168916590	1145.69	26	13
ROHet780	15	8	MARC0055810	WU_10.2_8_79358424	73775961	74882113	1106.15	23	9
ROHet838	15	7	ALGA0044330	MARC0012264	104864642	106301845	1437.2	42	5
ROHet1	16	8	MARC0034664	ALGA0122175	136685714	138876853	2191.14	63	619
ROHet2	16	7	WU_10.2_7_31310181	ASGA0032257	26867773	27905935	1038.16	27	540
ROHet3	16	12	MARC0028856	WU_10.2_12_19310961	16150382	19086655	2936.27	66	539
ROHet4	16	7	WU_10.2_7_31310181	ASGA0032257	26867773	27905935	1038.16	27	538
ROHet5	16	7	WU_10.2_7_31310181	ASGA0032257	26867773	27905935	1038.16	27	534
ROHet6	16	12	MARC0028856	WU_10.2_12_19310961	16150382	19086655	2936.27	66	534
ROHet7	16	12	MARC0028856	WU_10.2_12_19310961	16150382	19086655	2936.27	66	520
ROHet8	16	16	WU_10.2_16_78346044	WU_10.2_16_78925811	71925475	72998820	1073.35	25	514
ROHet9	16	12	MARC0028856	WU_10.2_12_19310961	16150382	19086655	2936.27	66	503
ROHet10	16	12	MARC0028856	WU_10.2_12_19310961	16150382	19086655	2936.27	66	494
ROHet11	16	12	MARC0028856	WU_10.2_12_19310961	16150382	19086655	2936.27	66	488
ROHet12	16	12	MARC0028856	WU_10.2_12_19310961	16150382	19086655	2936.27	66	487
ROHet16	16	18	ALGA0098381	ALGA0098482	43933291	45591018	1657.73	38	419
ROHet17	16	18	ALGA0098381	ALGA0098482	43933291	45591018	1657.73	38	413
ROHet31	16	4	WU_10.2_4_106851436	WU_10.2_4_110156383	97702652	100326804	2624.15	61	369
ROHet33	16	9	ALGA0053342	MARC0044755	58066659	59407731	1341.07	31	359
ROHet34	16	14	ASGA0068172	WU_10.2_14_153621930	139248582	141440085	2191.5	46	356
ROHet44	16	8	WU_10.2_8_143670150	WU_10.2_8_145390450	134224375	136090903	1866.53	50	317
ROHet46	16	8	WU_10.2_8_143670150	WU_10.2_8_145390450	134224375	136090903	1866.53	50	313
ROHet49	16	1	ASGA0104413	WU_10.2_1_13558315	9344181	11584227	2240.05	67	308
ROHet50	16	9	WU_10.2_9_1251763	ALGA0050463	1080505	2225748	1145.24	24	308
ROHet54	16	1	ASGA0104413	WU_10.2_1_13558315	9344181	11584227	2240.05	67	303
ROHet55	16	1	ASGA0104413	WU_10.2_1_13558315	9344181	11584227	2240.05	67	302
ROHet60	16	19	H3GA0051890	WU_10.2_X_110594902	94947200	95992593	1045.39	32	302
ROHet61	16	4	WU_10.2_4_106851436	WU_10.2_4_110156383	97702652	100326804	2624.15	61	296
ROHet64	16	4	WU_10.2_4_106851436	WU_10.2_4_110156383	97702652	100326804	2624.15	61	279
ROHet69	16	15	WU_10.2_15_132969736	WU_10.2_15_134305951	119830414	121271003	1440.59	44	261
ROHet73	16	15	WU_10.2_15_132969736	WU_10.2_15_134305951	119830414	121271003	1440.59	44	255
ROHet78	16	15	ASGA0069923	WU_10.2_15_88616127	78210641	79301875	1091.23	26	253
ROHet79	16	4	WU_10.2_4_106851436	WU_10.2_4_110156383	97702652	100326804	2624.15	61	252
ROHet80	16	4	WU_10.2_4_106851436	WU_10.2_4_110156383	97702652	100326804	2624.15	61	250
ROHet83	16	6	ASGA0028781	MARC0089511	88074784	89870756	1795.97	40	243
ROHet86	16	12	WU_10.2_12_47089643	MARC0110796	45178482	46604384	1425.9	30	234
ROHet87	16	8	WU_10.2_8_143670150	WU_10.2_8_145390450	134224375	136090903	1866.53	50	232
ROHet88	16	12	WU_10.2_12_47089643	MARC0110796	45178482	46604384	1425.9	30	230
ROHet89	16	2	H3GA0007397	ALGA0113319	115378652	116768445	1389.79	32	226
ROHet91	16	12	WU_10.2_12_47089643	MARC0110796	45178482	46604384	1425.9	30	225
ROHet102	16	17	ASGA0077572	WU_10.2_17_60360801	52490327	53785434	1295.11	30	209
ROHet104	16	13	ASGA0057129	CASI0009015	32257383	33416416	1159.03	24	207
ROHet105	16	3	MARC0031325	M1GA0004280	32847659	34020189	1172.53	25	206
ROHet107	16	1	ASGA0104413	WU_10.2_1_13558315	9344181	11584227	2240.05	67	203
ROHet109	16	4	WU_10.2_4_111470362	MARC0035800	101480020	103104308	1624.29	37	198
ROHet111	16	2	WU_10.2_2_155851895	H3GA0054148	149296511	150317009	1020.5	33	195
ROHet112	16	1	ALGA0002334	DRGA0000501	31162256	33036422	1874.17	41	193
ROHet119	16	9	ALGA0051824	ASGA0042072	19737927	21196302	1458.38	37	188
ROHet121	16	1	ASGA0104413	WU_10.2_1_13558315	9344181	11584227	2240.05	67	185
ROHet122	16	8	ALGA0124080	ALGA0048594	87021426	88127628	1106.2	24	185
ROHet125	16	9	ALGA0051824	ASGA0042072	19737927	21196302	1458.38	37	181
ROHet131	16	17	WU_10.2_17_1038744	ASGA0075006	1155139	2861502	1706.36	39	178
ROHet133	16	17	WU_10.2_17_1038744	ASGA0075006	1155139	2861502	1706.36	39	177
ROHet138	16	18	WU_10.2_18_58157331	MARC0068495	53059290	54426734	1367.44	32	172
ROHet139	16	8	WU_10.2_8_133623169	WU_10.2_8_135256947	124253175	126029140	1775.97	44	171
ROHet143	16	8	WU_10.2_8_133623169	WU_10.2_8_135256947	124253175	126029140	1775.97	44	170
ROHet145	16	9	WU_10.2_9_128184696	WU_10.2_9_129531106	116549976	117773890	1223.91	35	169
ROHet154	16	4	WU_10.2_4_111470362	MARC0035800	101480020	103104308	1624.29	37	163
ROHet159	16	8	MARC0019146	ALGA0047511	32279946	33543822	1263.88	27	159
ROHet161	16	4	WU_10.2_4_111470362	MARC0035800	101480020	103104308	1624.29	37	158
ROHet162	16	4	WU_10.2_4_111470362	MARC0035800	101480020	103104308	1624.29	37	158
ROHet174	16	9	ALGA0051824	ASGA0042072	19737927	21196302	1458.38	37	154
ROHet186	16	4	MARC0047928	ASGA0087092	112043472	113071236	1027.77	34	142
ROHet194	16	9	ALGA0051824	ASGA0042072	19737927	21196302	1458.38	37	139
ROHet210	16	9	WU_10.2_9_41268491	ALGA0105894	37023235	38054922	1031.69	27	132
ROHet214	16	1	ASGA0104413	WU_10.2_1_13558315	9344181	11584227	2240.05	67	130
ROHet217	16	8	WU_10.2_8_133623169	WU_10.2_8_135256947	124253175	126029140	1775.97	44	129
ROHet242	16	1	ALGA0002334	DRGA0000501	31162256	33036422	1874.17	41	117
ROHet269	16	9	WU_10.2_9_128184696	WU_10.2_9_129531106	116549976	117773890	1223.91	35	105
ROHet282	16	17	ALGA0096597	WU_10.2_17_68604926	60015229	61117564	1102.34	24	100
ROHet292	16	4	WU_10.2_4_133152361	ASGA0022797	121279507	122332517	1053.01	29	96
ROHet319	16	16	MARC0035689	WU_10.2_16_5811799	4216264	5509256	1292.99	39	91
ROHet330	16	7	ASGA0030649	WU_10.2_7_5244692	3989324	5140295	1150.97	35	88
ROHet332	16	16	H3GA0046858	ALGA0116947	61590532	62886742	1296.21	26	88
ROHet343	16	17	ALGA0096597	WU_10.2_17_68604926	60015229	61117564	1102.34	24	85
ROHet351	16	16	MARC0035689	WU_10.2_16_5811799	4216264	5509256	1292.99	39	84
ROHet371	16	8	WU_10.2_8_133623169	WU_10.2_8_135256947	124253175	126029140	1775.97	44	76
ROHet376	16	14	ALGA0080802	H3GA0041936	106969141	108211534	1242.39	28	75
ROHet385	16	1	WU_10.2_1_4123643	WU_10.2_18_22299512	2908964	3945069	1036.11	37	72
ROHet401	16	1	WU_10.2_1_4123643	WU_10.2_18_22299512	2908964	3945069	1036.11	37	68
ROHet404	16	6	WU_10.2_6_40229116	ASGA0084960	44956447	46159717	1203.27	25	68
ROHet405	16	1	WU_10.2_1_4123643	WU_10.2_18_22299512	2908964	3945069	1036.11	37	67
ROHet410	16	4	ALGA0118583	H3GA0014484	118985989	120048789	1062.8	36	66
ROHet425	16	8	WU_10.2_8_133623169	WU_10.2_8_135256947	124253175	126029140	1775.97	44	63
ROHet447	16	4	ALGA0028072	WU_10.2_4_121960635	110083524	111464292	1380.77	38	57
ROHet450	16	4	ALGA0028072	WU_10.2_4_121960635	110083524	111464292	1380.77	38	56
ROHet461	16	4	ALGA0028072	WU_10.2_4_121960635	110083524	111464292	1380.77	38	54
ROHet469	16	3	WU_10.2_3_126834315	WU_10.2_3_128911719	118747991	120659876	1911.89	51	52
ROHet491	16	6	WU_10.2_6_6807644	WU_10.2_6_7580167	6227306	7570718	1343.41	27	48
ROHet528	16	14	ALGA0074348	WU_10.2_14_4600484	2758196	4436734	1678.54	37	41
ROHet569	16	8	ASGA0038230	ALGA0047048	24950902	26133826	1182.92	26	33
ROHet573	16	4	ALGA0118583	H3GA0014484	118985989	120048789	1062.8	36	32
ROHet599	16	18	WU_10.2_18_58157331	MARC0068495	53059290	54426734	1367.44	32	30
ROHet620	16	1	H3GA0052708	ASGA0006216	237132096	238194434	1062.34	24	26
ROHet720	16	18	WU_10.2_18_58157331	MARC0068495	53059290	54426734	1367.44	32	16
ROHet776	16	4	ALGA0118583	H3GA0014484	118985989	120048789	1062.8	36	9
ROHet874	16	8	ALGA0104225	WU_10.2_8_9816605	9395366	10406321	1010.96	28	3
ROHet878	16	11	INRA0036435	ASGA0050901	48475333	49859406	1384.07	28	3
ROHet1	17	8	WU_10.2_8_146057864	ALGA0122175	136764438	138876853	2112.42	60	619
ROHet3	17	12	MARC0028856	H3GA0033801	16150382	19071306	2920.93	65	539
ROHet6	17	12	MARC0028856	H3GA0033801	16150382	19071306	2920.93	65	534
ROHet7	17	12	MARC0028856	H3GA0033801	16150382	19071306	2920.93	65	520
ROHet8	17	16	WU_10.2_16_78286281	WU_10.2_16_78925811	71985082	72998820	1013.74	22	514
ROHet9	17	12	MARC0028856	H3GA0033801	16150382	19071306	2920.93	65	503
ROHet10	17	12	MARC0028856	H3GA0033801	16150382	19071306	2920.93	65	494
ROHet11	17	12	MARC0028856	H3GA0033801	16150382	19071306	2920.93	65	488
ROHet12	17	12	MARC0028856	H3GA0033801	16150382	19071306	2920.93	65	487
ROHet16	17	18	ALGA0098381	ALGA0098482	43933291	45591018	1657.73	38	419
ROHet17	17	18	ALGA0098381	ALGA0098482	43933291	45591018	1657.73	38	413
ROHet23	17	9	WU_10.2_9_139555071	WU_10.2_9_141093213	127263896	128584672	1320.78	40	386
ROHet24	17	9	WU_10.2_9_139555071	WU_10.2_9_141093213	127263896	128584672	1320.78	40	385
ROHet26	17	9	WU_10.2_9_139555071	WU_10.2_9_141093213	127263896	128584672	1320.78	40	383
ROHet27	17	1	ASGA0006995	MARC0001718	255387189	256903202	1516.01	45	377
ROHet28	17	14	ALGA0077380	DIAS0004694	45859200	48033173	2173.97	46	374
ROHet29	17	9	WU_10.2_9_139555071	WU_10.2_9_141093213	127263896	128584672	1320.78	40	371
ROHet30	17	10	ASGA0047222	WU_10.2_10_32348084	26064777	28144348	2079.57	43	370
ROHet31	17	4	WU_10.2_4_106851436	WU_10.2_4_110156383	97702652	100326804	2624.15	61	369
ROHet32	17	12	WU_10.2_12_884330	WU_10.2_12_2601965	765521	2531698	1766.18	38	364
ROHet34	17	14	ASGA0068172	WU_10.2_14_153621930	139248582	141440085	2191.5	46	356
ROHet40	17	10	ASGA0047222	WU_10.2_10_32348084	26064777	28144348	2079.57	43	332
ROHet43	17	12	WU_10.2_12_884330	WU_10.2_12_2601965	765521	2531698	1766.18	38	319
ROHet50	17	9	MARC0050537	ALGA0050463	842276	2225748	1383.47	33	308
ROHet52	17	10	ASGA0047222	WU_10.2_10_32348084	26064777	28144348	2079.57	43	307
ROHet60	17	19	H3GA0051890	WU_10.2_X_110594902	94947200	95992593	1045.39	32	302
ROHet61	17	4	WU_10.2_4_106851436	WU_10.2_4_110156383	97702652	100326804	2624.15	61	296
ROHet64	17	4	WU_10.2_4_106851436	WU_10.2_4_110156383	97702652	100326804	2624.15	61	279
ROHet69	17	15	MARC0070665	WU_10.2_15_134305951	119181220	121271003	2089.78	67	261
ROHet73	17	15	MARC0070665	WU_10.2_15_134305951	119181220	121271003	2089.78	67	255
ROHet79	17	4	WU_10.2_4_106851436	WU_10.2_4_110156383	97702652	100326804	2624.15	61	252
ROHet80	17	4	WU_10.2_4_106851436	WU_10.2_4_110156383	97702652	100326804	2624.15	61	250
ROHet83	17	6	ASGA0028781	MARC0089511	88074784	89870756	1795.97	40	243
ROHet84	17	12	WU_10.2_12_884330	WU_10.2_12_2601965	765521	2531698	1766.18	38	242
ROHet89	17	2	H3GA0007397	ALGA0113319	115378652	116768445	1389.79	32	226
ROHet95	17	6	ALGA0119904	WU_10.2_6_61696741	65523948	66750992	1227.05	30	218
ROHet98	17	6	ALGA0119904	WU_10.2_6_61696741	65523948	66750992	1227.05	30	215
ROHet100	17	19	ALGA0099925	WU_10.2_X_113676062	96064101	97988820	1924.72	39	211
ROHet102	17	17	ASGA0077572	WU_10.2_17_60360801	52490327	53785434	1295.11	30	209
ROHet104	17	13	ALGA0069443	CASI0009015	32284960	33416416	1131.46	23	207
ROHet109	17	4	WU_10.2_4_111470362	MARC0035800	101480020	103104308	1624.29	37	198
ROHet120	17	12	WU_10.2_12_884330	WU_10.2_12_2601965	765521	2531698	1766.18	38	187
ROHet128	17	19	ALGA0099925	WU_10.2_X_113676062	96064101	97988820	1924.72	39	180
ROHet130	17	1	INRA0006928	MARC0055276	247200887	248828772	1627.89	43	178
ROHet131	17	17	WU_10.2_17_1038744	ASGA0075006	1155139	2861502	1706.36	39	178
ROHet133	17	17	WU_10.2_17_1038744	ASGA0075006	1155139	2861502	1706.36	39	177
ROHet135	17	12	WU_10.2_12_884330	WU_10.2_12_2601965	765521	2531698	1766.18	38	174
ROHet154	17	4	WU_10.2_4_111470362	MARC0035800	101480020	103104308	1624.29	37	163
ROHet155	17	19	ALGA0099925	WU_10.2_X_113676062	96064101	97988820	1924.72	39	163
ROHet159	17	8	MARC0019146	ALGA0047511	32279946	33543822	1263.88	27	159
ROHet161	17	4	WU_10.2_4_111470362	MARC0035800	101480020	103104308	1624.29	37	158
ROHet162	17	4	WU_10.2_4_111470362	MARC0035800	101480020	103104308	1624.29	37	158
ROHet165	17	4	M1GA0006864	ALGA0029773	129060922	130822336	1761.41	47	157
ROHet186	17	4	ASGA0022254	DRGA0005151	112208693	113354891	1146.2	40	142
ROHet189	17	1	INRA0006928	MARC0055276	247200887	248828772	1627.89	43	141
ROHet213	17	7	MARC0096584	WU_10.2_7_16877132	14474222	15967820	1493.6	41	131
ROHet219	17	7	MARC0096584	WU_10.2_7_16877132	14474222	15967820	1493.6	41	127
ROHet241	17	13	MARC0102034	ALGA0068552	15281715	16711496	1429.78	39	118
ROHet248	17	15	H3GA0043981	MARC0113946	23595131	25225458	1630.33	37	113
ROHet252	17	1	ALGA0123970	WU_10.2_1_297042021	261632804	262645160	1012.36	21	111
ROHet254	17	3	3_140662560	WU_10.2_3_142162319	131453400	132529072	1075.67	32	110
ROHet260	17	15	H3GA0043981	MARC0113946	23595131	25225458	1630.33	37	108
ROHet262	17	15	ALGA0084558	ALGA0084644	27298595	29112719	1814.12	47	107
ROHet267	17	15	ALGA0084558	ALGA0084644	27298595	29112719	1814.12	47	106
ROHet303	17	12	WU_10.2_12_54781192	WU_10.2_12_56440337	52491337	53766693	1275.36	28	94
ROHet307	17	12	WU_10.2_12_54781192	WU_10.2_12_56440337	52491337	53766693	1275.36	28	93
ROHet308	17	12	WU_10.2_12_54781192	WU_10.2_12_56440337	52491337	53766693	1275.36	28	93
ROHet312	17	7	MARC0096584	WU_10.2_7_16877132	14474222	15967820	1493.6	41	92
ROHet317	17	9	ASGA0041968	MARC0113003	18615236	19720085	1104.85	26	91
ROHet319	17	16	ASGA0098731	ALGA0103104	4181543	5443024	1261.48	38	91
ROHet334	17	19	ALGA0099925	WU_10.2_X_113676062	96064101	97988820	1924.72	39	88
ROHet340	17	9	ASGA0041968	MARC0113003	18615236	19720085	1104.85	26	85
ROHet351	17	16	ASGA0098731	ALGA0103104	4181543	5443024	1261.48	38	84
ROHet367	17	19	ALGA0099925	WU_10.2_X_113676062	96064101	97988820	1924.72	39	77
ROHet381	17	7	MARC0096584	WU_10.2_7_16877132	14474222	15967820	1493.6	41	73
ROHet392	17	12	WU_10.2_12_54781192	WU_10.2_12_56440337	52491337	53766693	1275.36	28	70
ROHet410	17	4	ALGA0118583	H3GA0014484	118985989	120048789	1062.8	36	66
ROHet411	17	15	H3GA0043981	MARC0113946	23595131	25225458	1630.33	37	66
ROHet419	17	10	H3GA0029980	MARC0077909	38556278	40140575	1584.3	36	64
ROHet426	17	10	H3GA0029980	MARC0077909	38556278	40140575	1584.3	36	63
ROHet436	17	19	ALGA0099925	WU_10.2_X_113676062	96064101	97988820	1924.72	39	61
ROHet573	17	4	ALGA0118583	H3GA0014484	118985989	120048789	1062.8	36	32
ROHet593	17	10	H3GA0029980	MARC0077909	38556278	40140575	1584.3	36	30
ROHet620	17	1	DIAS0003096	ALGA0008615	236322472	238409117	2086.65	44	26
ROHet645	17	1	DIAS0003096	ALGA0008615	236322472	238409117	2086.65	44	23
ROHet646	17	1	DIAS0003096	ALGA0008615	236322472	238409117	2086.65	44	23
ROHet732	17	13	MARC0102034	ALGA0068552	15281715	16711496	1429.78	39	14
ROHet776	17	4	ALGA0118583	H3GA0014484	118985989	120048789	1062.8	36	9
ROHet794	17	5	ALGA0033592	H3GA0017143	91974558	93097188	1122.63	27	8
ROHet811	17	9	DRGA0009805	WU_10.2_9_135374708	122110756	123220225	1109.47	30	7
ROHet2	18	7	BGIS0008247	ALGA0040094	26522116	29122742	2600.63	59	540
ROHet4	18	7	BGIS0008247	ALGA0040094	26522116	29122742	2600.63	59	538
ROHet5	18	7	BGIS0008247	ALGA0040094	26522116	29122742	2600.63	59	534
ROHet9	18	12	WU_10.2_12_18228133	H3GA0033801	18061396	19071306	1009.91	22	503
ROHet11	18	12	WU_10.2_12_18228133	H3GA0033801	18061396	19071306	1009.91	22	488
ROHet12	18	12	WU_10.2_12_18228133	H3GA0033801	18061396	19071306	1009.91	22	487
ROHet13	18	16	ASGA0103033	ALGA0122659	18478368	19573048	1094.68	23	443
ROHet15	18	19	WU_10.2_X_41333759	WU_10.2_X_42886283	37114736	38611957	1497.22	43	421
ROHet18	18	6	ASGA0083637	ASGA0101351	151742080	152870747	1128.67	32	410
ROHet19	18	6	ASGA0083637	ASGA0101351	151742080	152870747	1128.67	32	400
ROHet20	18	6	ASGA0083637	ASGA0101351	151742080	152870747	1128.67	32	394
ROHet23	18	9	WU_10.2_9_139555071	H3GA0055409	127263896	129154515	1890.62	65	386
ROHet24	18	9	WU_10.2_9_139555071	H3GA0055409	127263896	129154515	1890.62	65	385
ROHet25	18	7	ALGA0040220	MARC0015804	30116227	35436469	5320.24	110	384
ROHet26	18	9	WU_10.2_9_139555071	H3GA0055409	127263896	129154515	1890.62	65	383
ROHet28	18	14	ALGA0077380	DIAS0004694	45859200	48033173	2173.97	46	374
ROHet29	18	9	WU_10.2_9_139555071	H3GA0055409	127263896	129154515	1890.62	65	371
ROHet30	18	10	ASGA0047222	WU_10.2_10_32348084	26064777	28144348	2079.57	43	370
ROHet32	18	12	WU_10.2_12_884330	WU_10.2_12_2601965	765521	2531698	1766.18	38	364
ROHet33	18	9	ASGA0043377	ALGA0107421	57970969	60789826	2818.86	62	359
ROHet37	18	2	WU_10.2_2_138960347	MARC0064843	133641488	135611363	1969.88	66	341
ROHet39	18	2	WU_10.2_2_138960347	MARC0064843	133641488	135611363	1969.88	66	334
ROHet40	18	10	ASGA0047222	WU_10.2_10_32348084	26064777	28144348	2079.57	43	332
ROHet41	18	2	WU_10.2_2_138960347	MARC0064843	133641488	135611363	1969.88	66	325
ROHet43	18	12	WU_10.2_12_884330	WU_10.2_12_2601965	765521	2531698	1766.18	38	319
ROHet47	18	2	WU_10.2_2_138960347	MARC0064843	133641488	135611363	1969.88	66	312
ROHet52	18	10	ASGA0047222	WU_10.2_10_32348084	26064777	28144348	2079.57	43	307
ROHet53	18	7	ALGA0040220	MARC0015804	30116227	35436469	5320.24	110	304
ROHet57	18	9	WU_10.2_9_139555071	H3GA0055409	127263896	129154515	1890.62	65	302
ROHet58	18	9	WU_10.2_9_139555071	H3GA0055409	127263896	129154515	1890.62	65	302
ROHet62	18	7	BGIS0008247	ALGA0040094	26522116	29122742	2600.63	59	292
ROHet64	18	4	ASGA0021403	UMB10000088	100174749	101565956	1391.21	29	279
ROHet66	18	4	WU_10.2_4_14090773	ALGA0023522	13661343	15350625	1689.28	48	273
ROHet77	18	1	H3GA0001828	ALGA0003800	58120392	59299924	1179.53	26	253
ROHet84	18	12	WU_10.2_12_884330	WU_10.2_12_2601965	765521	2531698	1766.18	38	242
ROHet96	18	9	ALGA0054518	WU_10.2_9_119287942	106905450	108588559	1683.11	35	218
ROHet97	18	9	ALGA0054518	WU_10.2_9_119287942	106905450	108588559	1683.11	35	217
ROHet99	18	6	ASGA0083637	ASGA0101351	151742080	152870747	1128.67	32	213
ROHet101	18	2	WU_10.2_2_138960347	MARC0064843	133641488	135611363	1969.88	66	209
ROHet108	18	7	ALGA0042964	ALGA0043037	82044933	83487468	1442.54	33	202
ROHet109	18	4	ASGA0021403	UMB10000088	100174749	101565956	1391.21	29	198
ROHet120	18	12	WU_10.2_12_884330	WU_10.2_12_2601965	765521	2531698	1766.18	38	187
ROHet135	18	12	WU_10.2_12_884330	WU_10.2_12_2601965	765521	2531698	1766.18	38	174
ROHet142	18	7	ALGA0040220	MARC0015804	30116227	35436469	5320.24	110	170
ROHet160	18	14	H3GA0038723	WU_10.2_14_11260412	8095843	10095291	1999.45	64	159
ROHet163	18	9	ALGA0054518	WU_10.2_9_119287942	106905450	108588559	1683.11	35	158
ROHet164	18	9	ALGA0054518	WU_10.2_9_119287942	106905450	108588559	1683.11	35	158
ROHet168	18	14	H3GA0038723	WU_10.2_14_11260412	8095843	10095291	1999.45	64	157
ROHet170	18	9	ALGA0054518	WU_10.2_9_119287942	106905450	108588559	1683.11	35	156
ROHet176	18	8	ASGA0037920	WU_10.2_8_17332150	15413272	16859689	1446.42	60	152
ROHet179	18	10	DRGA0010601	WU_10.2_10_65008871	58290108	59301293	1011.19	26	150
ROHet189	18	1	INRA0006928	ASGA0006533	247200887	248501240	1300.35	35	141
ROHet196	18	7	ALGA0040220	MARC0015804	30116227	35436469	5320.24	110	137
ROHet203	18	7	ALGA0040220	MARC0015804	30116227	35436469	5320.24	110	135
ROHet204	18	10	DRGA0010601	WU_10.2_10_65008871	58290108	59301293	1011.19	26	135
ROHet206	18	7	ALGA0040220	MARC0015804	30116227	35436469	5320.24	110	134
ROHet208	18	7	ALGA0040220	MARC0015804	30116227	35436469	5320.24	110	132
ROHet209	18	7	ALGA0040220	MARC0015804	30116227	35436469	5320.24	110	132
ROHet228	18	7	ALGA0040220	MARC0015804	30116227	35436469	5320.24	110	123
ROHet230	18	4	ASGA0021403	UMB10000088	100174749	101565956	1391.21	29	122
ROHet231	18	7	ALGA0040220	MARC0015804	30116227	35436469	5320.24	110	122
ROHet236	18	5	WU_10.2_5_11768030	WU_10.2_5_14605723	12157755	14347245	2189.49	73	120
ROHet237	18	5	WU_10.2_5_11768030	WU_10.2_5_14605723	12157755	14347245	2189.49	73	120
ROHet247	18	17	MARC0113736	ALGA0093896	23163933	24367495	1203.56	25	114
ROHet251	18	7	ALGA0040220	MARC0015804	30116227	35436469	5320.24	110	112
ROHet252	18	1	ALGA0123970	WU_10.2_1_297042021	261632804	262645160	1012.36	21	111
ROHet254	18	3	3_140662560	WU_10.2_3_142162319	131453400	132529072	1075.67	32	110
ROHet263	18	5	WU_10.2_5_11768030	WU_10.2_5_14605723	12157755	14347245	2189.49	73	106
ROHet268	18	16	ASGA0072720	ASGA0072817	24617541	26426528	1808.99	38	106
ROHet274	18	14	H3GA0038723	WU_10.2_14_11260412	8095843	10095291	1999.45	64	102
ROHet275	18	14	H3GA0038723	WU_10.2_14_11260412	8095843	10095291	1999.45	64	102
ROHet279	18	4	ASGA0021403	UMB10000088	100174749	101565956	1391.21	29	100
ROHet281	18	14	14_25585069	ASGA0062298	24126896	25679165	1552.27	34	100
ROHet283	18	7	ALGA0040220	MARC0015804	30116227	35436469	5320.24	110	99
ROHet286	18	7	ALGA0040220	MARC0015804	30116227	35436469	5320.24	110	98
ROHet295	18	9	ASGA0043377	ALGA0107421	57970969	60789826	2818.86	62	96
ROHet313	18	7	ALGA0040220	MARC0015804	30116227	35436469	5320.24	110	92
ROHet315	18	14	14_25585069	ASGA0062298	24126896	25679165	1552.27	34	92
ROHet330	18	7	ASGA0030649	WU_10.2_7_5244692	3989324	5140295	1150.97	35	88
ROHet331	18	13	MARC0054009	ASGA0057071	29212714	30234152	1021.44	27	88
ROHet346	18	2	MARC0076423	ALGA0014367	87942319	89377878	1435.56	30	84
ROHet350	18	15	MARC0059033	WU_10.2_15_139205450	124033618	125771490	1737.87	59	84
ROHet352	18	15	INRA0048834	MARC0051006	12232560	14232391	1999.83	40	83
ROHet353	18	15	ALGA0086930	15_131513545	117184961	118797586	1612.63	38	83
ROHet354	18	15	MARC0059033	WU_10.2_15_139205450	124033618	125771490	1737.87	59	82
ROHet356	18	17	WU_10.2_17_50828075	WU_10.2_17_53210334	45663961	47554481	1890.52	38	80
ROHet364	18	3	H3GA0055101	ALGA0121571	22623689	23976980	1353.29	30	77
ROHet366	18	17	WU_10.2_17_50828075	WU_10.2_17_53210334	45663961	47554481	1890.52	38	77
ROHet374	18	15	INRA0048834	MARC0051006	12232560	14232391	1999.83	40	76
ROHet376	18	14	ALGA0080802	DIAS0000840	106969141	108405156	1436.02	30	75
ROHet481	18	5	WU_10.2_5_11768030	WU_10.2_5_14605723	12157755	14347245	2189.49	73	50
ROHet522	18	19	WU_10.2_X_13074726	WU_10.2_X_14309040	12114120	13313493	1199.37	24	43
ROHet726	18	15	MARC0059033	WU_10.2_15_139205450	124033618	125771490	1737.87	59	15
ROHet760	18	11	ASGA0051242	ALGA0063039	63330751	64362534	1031.78	26	11
ROHet2	19	7	BGIS0008247	M1GA0009879	26522116	29268803	2746.69	62	540
ROHet3	19	12	MARC0028856	ALGA0065479	16150382	18515774	2365.39	54	539
ROHet4	19	7	BGIS0008247	M1GA0009879	26522116	29268803	2746.69	62	538
ROHet5	19	7	BGIS0008247	M1GA0009879	26522116	29268803	2746.69	62	534
ROHet6	19	12	MARC0028856	ALGA0065479	16150382	18515774	2365.39	54	534
ROHet7	19	12	MARC0028856	ALGA0065479	16150382	18515774	2365.39	54	520
ROHet9	19	12	MARC0028856	ALGA0065479	16150382	18515774	2365.39	54	503
ROHet10	19	12	MARC0028856	ALGA0065479	16150382	18515774	2365.39	54	494
ROHet11	19	12	MARC0028856	ALGA0065479	16150382	18515774	2365.39	54	488
ROHet12	19	12	MARC0028856	ALGA0065479	16150382	18515774	2365.39	54	487
ROHet14	19	11	ASGA0049736	H3GA0031331	10399072	11908767	1509.7	35	425
ROHet21	19	11	ASGA0049736	H3GA0031331	10399072	11908767	1509.7	35	388
ROHet22	19	5	H3GA0056316	MARC0030655	103099218	104477606	1378.39	39	386
ROHet23	19	9	ALGA0055311	WU_10.2_9_142183873	126799078	129288386	2489.31	79	386
ROHet24	19	9	ALGA0055311	WU_10.2_9_142183873	126799078	129288386	2489.31	79	385
ROHet25	19	7	ALGA0040260	ASGA0032589	30342161	31450019	1107.86	25	384
ROHet26	19	9	ALGA0055311	WU_10.2_9_142183873	126799078	129288386	2489.31	79	383
ROHet28	19	14	INRA0043884	ASGA0063291	43830333	48117875	4287.54	93	374
ROHet29	19	9	ALGA0055311	WU_10.2_9_142183873	126799078	129288386	2489.31	79	371
ROHet32	19	12	WU_10.2_12_638405	WU_10.2_12_1383921	178275	1490573	1312.3	27	364
ROHet38	19	14	INRA0043884	ASGA0063291	43830333	48117875	4287.54	93	340
ROHet43	19	12	WU_10.2_12_638405	WU_10.2_12_1383921	178275	1490573	1312.3	27	319
ROHet48	19	6	WU_10.2_6_14395315	WU_10.2_6_15580098	14779723	16539345	1759.62	41	311
ROHet50	19	9	MARC0050537	ALGA0050463	842276	2225748	1383.47	33	308
ROHet51	19	17	DRGA0016673	MARC0075481	26425740	27615353	1189.61	29	308
ROHet56	19	6	WU_10.2_6_14395315	WU_10.2_6_15580098	14779723	16539345	1759.62	41	302
ROHet57	19	9	ALGA0055311	WU_10.2_9_142183873	126799078	129288386	2489.31	79	302
ROHet58	19	9	ALGA0055311	WU_10.2_9_142183873	126799078	129288386	2489.31	79	302
ROHet62	19	7	BGIS0008247	M1GA0009879	26522116	29268803	2746.69	62	292
ROHet63	19	2	WU_10.2_2_128580292	WU_10.2_2_129597629	123177514	124185562	1008.05	29	279
ROHet65	19	15	ALGA0086099	ALGA0086152	80154402	81375850	1221.45	26	275
ROHet68	19	6	WU_10.2_6_14395315	WU_10.2_6_15580098	14779723	16539345	1759.62	41	264
ROHet77	19	1	H3GA0001828	ALGA0003800	58120392	59299924	1179.53	26	253
ROHet85	19	9	ALGA0055311	WU_10.2_9_142183873	126799078	129288386	2489.31	79	234
ROHet86	19	12	WU_10.2_12_47089643	MARC0110796	45178482	46604384	1425.9	30	234
ROHet88	19	12	WU_10.2_12_47089643	MARC0110796	45178482	46604384	1425.9	30	230
ROHet91	19	12	WU_10.2_12_47089643	MARC0110796	45178482	46604384	1425.9	30	225
ROHet105	19	3	MARC0045282	MARC0004212	32928442	33942826	1014.38	21	206
ROHet106	19	18	WU_10.2_18_12722771	WU_10.2_18_14597276	12050668	13820812	1770.14	37	205
ROHet124	19	2	MARC0074324	MARC0001645	84057184	85483146	1425.96	32	183
ROHet132	19	2	MARC0074324	MARC0001645	84057184	85483146	1425.96	32	177
ROHet149	19	5	MARC0077053	ASGA0088507	69617196	70655633	1038.44	23	166
ROHet150	19	7	MARC0029373	ALGA0044536	107365206	108942876	1577.67	52	166
ROHet175	19	2	WU_10.2_2_130392104	WU_10.2_2_131150220	124910515	125987322	1076.81	23	152
ROHet215	19	2	MARC0074324	MARC0001645	84057184	85483146	1425.96	32	130
ROHet232	19	1	ASGA0003630	DRGA0001262	80818202	82324692	1506.49	31	121
ROHet245	19	13	ASGA0059371	ALGA0072947	175453412	176539436	1086.03	23	116
ROHet265	19	10	MARC0017630	MARC0050963	52583458	53738869	1155.41	27	106
ROHet290	19	7	MARC0003814	MARC0030393	17166311	18206338	1040.03	28	97
ROHet293	19	7	MARC0003814	MARC0030393	17166311	18206338	1040.03	28	96
ROHet294	19	7	MARC0003814	MARC0030393	17166311	18206338	1040.03	28	96
ROHet322	19	5	MARC0002201	WU_10.2_5_96433462	90476671	91953945	1477.28	42	90
ROHet329	19	4	ASGA0020634	UMB10000162	86728309	87729034	1000.73	23	88
ROHet352	19	15	INRA0048834	MARC0051006	12232560	14232391	1999.83	40	83
ROHet374	19	15	INRA0048834	MARC0051006	12232560	14232391	1999.83	40	76
ROHet408	19	14	DRGA0014376	INRA0046109	97753218	99911246	2158.03	44	67
ROHet437	19	4	4_135253669	WU_10.2_4_136401667	123614943	124733045	1118.1	32	60
ROHet440	19	14	DRGA0014376	INRA0046109	97753218	99911246	2158.03	44	60
ROHet441	19	5	MARC0077053	ASGA0088507	69617196	70655633	1038.44	23	59
ROHet462	19	14	DRGA0014376	INRA0046109	97753218	99911246	2158.03	44	54
ROHet498	19	14	ALGA0077202	ALGA0077260	42508091	43646076	1137.99	23	47
ROHet504	19	11	MARC0066051	MARC0098788	14888804	16507451	1618.65	38	46
ROHet510	19	6	WU_10.2_6_23957280	WU_10.2_6_25000915	26005490	27029375	1023.89	35	45
ROHet586	19	17	INRA0052888	WU_10.2_17_35358233	17740562	18881934	1141.37	25	31
ROHet595	19	11	MARC0066051	MARC0098788	14888804	16507451	1618.65	38	30
ROHet621	19	2	ASGA0009300	WU_10.2_2_17610404	15189312	16266327	1077.02	32	26
ROHet678	19	6	6_3868243	MARC0072499	3473440	4949263	1475.82	49	19
ROHet703	19	8	H3GA0024002	WU_10.2_8_2070798	1245329	2342128	1096.8	28	17
ROHet749	19	2	WU_10.2_2_45553914	ALGA0013564	42572080	43603656	1031.58	21	12
ROHet886	19	2	ASGA0008626	WU_10.2_2_6609213	6263381	7476416	1213.04	32	2
ROHet1	20	8	MARC0034664	ALGA0122175	136685714	138876853	2191.14	63	619
ROHet2	20	7	ASGA0100868	ALGA0040094	27487944	29122742	1634.8	40	540
ROHet3	20	12	MARC0028856	ASGA0053674	16150382	19181513	3031.13	67	539
ROHet4	20	7	ASGA0100868	ALGA0040094	27487944	29122742	1634.8	40	538
ROHet5	20	7	ASGA0100868	ALGA0040094	27487944	29122742	1634.8	40	534
ROHet6	20	12	MARC0028856	ASGA0053674	16150382	19181513	3031.13	67	534
ROHet7	20	12	MARC0028856	ASGA0053674	16150382	19181513	3031.13	67	520
ROHet9	20	12	MARC0028856	ASGA0053674	16150382	19181513	3031.13	67	503
ROHet10	20	12	MARC0028856	ASGA0053674	16150382	19181513	3031.13	67	494
ROHet11	20	12	MARC0028856	ASGA0053674	16150382	19181513	3031.13	67	488
ROHet12	20	12	MARC0028856	ASGA0053674	16150382	19181513	3031.13	67	487
ROHet16	20	18	ALGA0122014	ALGA0098482	44123206	45591018	1467.81	34	419
ROHet17	20	18	ALGA0122014	ALGA0098482	44123206	45591018	1467.81	34	413
ROHet22	20	5	DRGA0006455	WU_10.2_5_108744441	102582107	103670453	1088.35	24	386
ROHet25	20	7	ALGA0040139	M1GA0010063	29442694	33964390	4521.7	97	384
ROHet27	20	1	ASGA0104765	DRGA0002388	254874862	256499525	1624.66	41	377
ROHet30	20	10	WU_10.2_10_28871401	ASGA0047254	24475590	27364955	2889.37	60	370
ROHet31	20	4	WU_10.2_4_106851436	ALGA0027243	97702652	98978893	1276.24	33	369
ROHet32	20	12	WU_10.2_12_638405	WU_10.2_12_2250851	178275	2269903	2091.63	49	364
ROHet40	20	10	WU_10.2_10_28871401	ASGA0047254	24475590	27364955	2889.37	60	332
ROHet43	20	12	WU_10.2_12_638405	WU_10.2_12_2250851	178275	2269903	2091.63	49	319
ROHet44	20	8	ASGA0040340	MARC0065298	134104203	135689152	1584.95	36	317
ROHet46	20	8	ASGA0040340	MARC0065298	134104203	135689152	1584.95	36	313
ROHet49	20	1	ALGA0005353	ALGA0000960	9956582	11039515	1082.93	40	308
ROHet50	20	9	MARC0050537	ALGA0050463	842276	2225748	1383.47	33	308
ROHet51	20	17	DRGA0016673	ASGA0076045	26425740	28192131	1766.39	41	308
ROHet52	20	10	WU_10.2_10_28871401	ASGA0047254	24475590	27364955	2889.37	60	307
ROHet53	20	7	ALGA0040139	M1GA0010063	29442694	33964390	4521.7	97	304
ROHet54	20	1	ALGA0005353	ALGA0000960	9956582	11039515	1082.93	40	303
ROHet55	20	1	ALGA0005353	ALGA0000960	9956582	11039515	1082.93	40	302
ROHet59	20	10	WU_10.2_10_28871401	ASGA0047254	24475590	27364955	2889.37	60	302
ROHet60	20	19	ALGA0099889	WU_10.2_X_114649203	93883110	96863521	2980.41	70	302
ROHet62	20	7	ASGA0100868	ALGA0040094	27487944	29122742	1634.8	40	292
ROHet66	20	4	WU_10.2_4_14090773	WU_10.2_4_15435005	13661343	14888215	1226.87	34	273
ROHet67	20	1	ASGA0002985	ALGA0003672	55991469	57109042	1117.57	26	270
ROHet69	20	15	MARC0070665	WU_10.2_15_134415033	119181220	121381645	2200.43	71	261
ROHet71	20	10	WU_10.2_10_28871401	ASGA0047254	24475590	27364955	2889.37	60	256
ROHet73	20	15	MARC0070665	WU_10.2_15_134415033	119181220	121381645	2200.43	71	255
ROHet75	20	1	ASGA0003051	DRGA0000977	57277188	58312124	1034.94	25	253
ROHet76	20	1	ASGA0003051	DRGA0000977	57277188	58312124	1034.94	25	253
ROHet77	20	1	ASGA0003051	DRGA0000977	57277188	58312124	1034.94	25	253
ROHet82	20	7	H3GA0022376	MARC0089086	85668324	86773430	1105.11	29	245
ROHet84	20	12	WU_10.2_12_638405	WU_10.2_12_2250851	178275	2269903	2091.63	49	242
ROHet87	20	8	ASGA0040340	MARC0065298	134104203	135689152	1584.95	36	232
ROHet100	20	19	ALGA0099889	WU_10.2_X_114649203	93883110	96863521	2980.41	70	211
ROHet102	20	17	ASGA0077572	WU_10.2_17_60360801	52490327	53785434	1295.11	30	209
ROHet103	20	7	ALGA0043144	ASGA0035157	88213056	89240121	1027.07	22	207
ROHet110	20	7	ALGA0043144	ASGA0035157	88213056	89240121	1027.07	22	198
ROHet115	20	1	DRGA0000265	WU_10.2_1_29464181	23100880	26307432	3206.55	76	190
ROHet116	20	1	DRGA0000265	WU_10.2_1_29464181	23100880	26307432	3206.55	76	190
ROHet118	20	14	ASGA0065097	ALGA0079905	88924048	91214729	2290.68	49	189
ROHet119	20	9	ALGA0051824	H3GA0026770	19737927	21105059	1367.13	34	188
ROHet122	20	8	ALGA0119517	ALGA0048594	86943096	88127628	1184.53	27	185
ROHet125	20	9	ALGA0051824	H3GA0026770	19737927	21105059	1367.13	34	181
ROHet127	20	17	MARC0013855	WU_10.2_17_4770463	1244771	4475273	3230.5	79	180
ROHet128	20	19	ALGA0099889	WU_10.2_X_114649203	93883110	96863521	2980.41	70	180
ROHet131	20	17	MARC0013855	WU_10.2_17_4770463	1244771	4475273	3230.5	79	178
ROHet133	20	17	MARC0013855	WU_10.2_17_4770463	1244771	4475273	3230.5	79	177
ROHet140	20	14	ASGA0065097	ALGA0079905	88924048	91214729	2290.68	49	171
ROHet142	20	7	ALGA0040139	M1GA0010063	29442694	33964390	4521.7	97	170
ROHet155	20	19	ALGA0099889	WU_10.2_X_114649203	93883110	96863521	2980.41	70	163
ROHet174	20	9	ALGA0051824	H3GA0026770	19737927	21105059	1367.13	34	154
ROHet184	20	14	ASGA0065097	ALGA0079905	88924048	91214729	2290.68	49	143
ROHet193	20	14	ASGA0065097	ALGA0079905	88924048	91214729	2290.68	49	140
ROHet194	20	9	ALGA0051824	H3GA0026770	19737927	21105059	1367.13	34	139
ROHet196	20	7	ALGA0040139	M1GA0010063	29442694	33964390	4521.7	97	137
ROHet203	20	7	ALGA0040139	M1GA0010063	29442694	33964390	4521.7	97	135
ROHet205	20	19	WU_10.2_X_107066734	H3GA0053709	92701840	93742118	1040.28	25	135
ROHet206	20	7	ALGA0040139	M1GA0010063	29442694	33964390	4521.7	97	134
ROHet208	20	7	ALGA0040139	M1GA0010063	29442694	33964390	4521.7	97	132
ROHet209	20	7	ALGA0040139	M1GA0010063	29442694	33964390	4521.7	97	132
ROHet220	20	8	ALGA0119517	ALGA0048594	86943096	88127628	1184.53	27	127
ROHet226	20	1	DRGA0000265	WU_10.2_1_29464181	23100880	26307432	3206.55	76	123
ROHet246	20	17	MARC0013855	WU_10.2_17_4770463	1244771	4475273	3230.5	79	114
ROHet253	20	10	MARC0050928	ASGA0046622	11645525	12981844	1336.32	32	111
ROHet256	20	10	MARC0050928	ASGA0046622	11645525	12981844	1336.32	32	110
ROHet257	20	1	DRGA0000265	WU_10.2_1_29464181	23100880	26307432	3206.55	76	109
ROHet277	20	1	DRGA0000265	WU_10.2_1_29464181	23100880	26307432	3206.55	76	101
ROHet291	20	1	DRGA0000265	WU_10.2_1_29464181	23100880	26307432	3206.55	76	96
ROHet301	20	7	H3GA0022376	MARC0089086	85668324	86773430	1105.11	29	94
ROHet330	20	7	ASGA0030649	WU_10.2_7_5102208	3989324	4997822	1008.5	30	88
ROHet346	20	2	MARC0085122	ALGA0014367	87708844	89377878	1669.04	38	84
ROHet384	20	18	ALGA0098509	ALGA0118957	46008675	47085009	1076.34	27	73
ROHet391	20	8	WU_10.2_8_131776149	ALGA0049519	122833599	123879955	1046.36	36	70
ROHet393	20	8	WU_10.2_8_131776149	ALGA0049519	122833599	123879955	1046.36	36	69
ROHet400	20	1	WU_10.2_1_3436923	ALGA0000323	2316325	3463729	1147.4	41	68
ROHet401	20	1	WU_10.2_1_3436923	ALGA0000323	2316325	3463729	1147.4	41	68
ROHet405	20	1	WU_10.2_1_3436923	ALGA0000323	2316325	3463729	1147.4	41	67
ROHet412	20	2	MARC0085122	ALGA0014367	87708844	89377878	1669.04	38	65
ROHet424	20	8	WU_10.2_8_131776149	ALGA0049519	122833599	123879955	1046.36	36	63
ROHet427	20	1	WU_10.2_1_3436923	ALGA0000323	2316325	3463729	1147.4	41	62
ROHet442	20	10	MARC0050928	ASGA0046622	11645525	12981844	1336.32	32	59
ROHet445	20	15	INRA0049586	MARC0046839	76603723	77770854	1167.13	28	58
ROHet456	20	8	WU_10.2_8_131776149	ALGA0049519	122833599	123879955	1046.36	36	55
ROHet491	20	6	ASGA0027367	ASGA0102684	5345221	6772935	1427.71	49	48
ROHet529	20	4	ALGA0027667	ALGA0027780	104842350	106037400	1195.05	28	40
ROHet551	20	3	WU_10.2_3_108042286	MARC0005057	101924854	103734139	1809.29	41	35
ROHet588	20	3	WU_10.2_3_108042286	MARC0005057	101924854	103734139	1809.29	41	30
ROHet591	20	7	ALGA0040139	M1GA0010063	29442694	33964390	4521.7	97	30
ROHet689	20	4	ASGA0018882	WU_10.2_4_21676127	19349353	20483931	1134.58	35	18
ROHet694	20	8	MARC0066088	ASGA0106345	29462883	30489617	1026.73	32	18
ROHet738	20	4	ALGA0027667	ALGA0027780	104842350	106037400	1195.05	28	13
ROHet747	20	1	ASGA0003288	ALGA0004105	66876761	67947396	1070.64	26	12
ROHet901	20	12	MARC0008574	MARC0014955	31860945	33251968	1391.02	28	2
ROHet3	21	12	WU_10.2_12_16118450	H3GA0033801	16228582	19071306	2842.72	64	539
ROHet6	21	12	WU_10.2_12_16118450	H3GA0033801	16228582	19071306	2842.72	64	534
ROHet7	21	12	WU_10.2_12_16118450	H3GA0033801	16228582	19071306	2842.72	64	520
ROHet9	21	12	WU_10.2_12_16118450	H3GA0033801	16228582	19071306	2842.72	64	503
ROHet10	21	12	WU_10.2_12_16118450	H3GA0033801	16228582	19071306	2842.72	64	494
ROHet11	21	12	WU_10.2_12_16118450	H3GA0033801	16228582	19071306	2842.72	64	488
ROHet12	21	12	WU_10.2_12_16118450	H3GA0033801	16228582	19071306	2842.72	64	487
ROHet14	21	11	MARC0011099	H3GA0031331	10387046	11908767	1521.72	36	425
ROHet15	21	19	MARC0058079	WU_10.2_X_42886283	36529963	38611957	2081.99	54	421
ROHet18	21	6	WU_10.2_6_138970770	ALGA0037277	151036006	152368013	1332.01	30	410
ROHet19	21	6	WU_10.2_6_138970770	ALGA0037277	151036006	152368013	1332.01	30	400
ROHet20	21	6	WU_10.2_6_138970770	ALGA0037277	151036006	152368013	1332.01	30	394
ROHet21	21	11	MARC0011099	H3GA0031331	10387046	11908767	1521.72	36	388
ROHet22	21	5	WU_10.2_5_108511563	MARC0030655	103370477	104477606	1107.13	33	386
ROHet27	21	1	ASGA0006995	MARC0001718	255387189	256903202	1516.01	45	377
ROHet30	21	10	ASGA0047222	M1GA0014011	26064777	27252964	1188.19	27	370
ROHet32	21	12	WU_10.2_12_638405	WU_10.2_12_2250851	178275	2269903	2091.63	49	364
ROHet33	21	9	ASGA0043377	MARC0044755	57970969	59407731	1436.76	33	359
ROHet35	21	7	WU_10.2_7_134348832	ASGA0033742	46604123	48218972	1614.85	38	343
ROHet36	21	19	MARC0058079	WU_10.2_X_42886283	36529963	38611957	2081.99	54	342
ROHet40	21	10	ASGA0047222	M1GA0014011	26064777	27252964	1188.19	27	332
ROHet42	21	7	WU_10.2_7_134348832	ASGA0033742	46604123	48218972	1614.85	38	320
ROHet43	21	12	WU_10.2_12_638405	WU_10.2_12_2250851	178275	2269903	2091.63	49	319
ROHet49	21	1	ALGA0000882	ASGA0001052	9778686	11703832	1925.15	60	308
ROHet52	21	10	ASGA0047222	M1GA0014011	26064777	27252964	1188.19	27	307
ROHet54	21	1	ALGA0000882	ASGA0001052	9778686	11703832	1925.15	60	303
ROHet55	21	1	ALGA0000882	ASGA0001052	9778686	11703832	1925.15	60	302
ROHet66	21	4	WU_10.2_4_14090773	ASGA0093554	13661343	15365124	1703.78	49	273
ROHet83	21	6	ALGA0035873	ALGA0035911	88203251	89391980	1188.73	27	243
ROHet84	21	12	WU_10.2_12_638405	WU_10.2_12_2250851	178275	2269903	2091.63	49	242
ROHet86	21	12	WU_10.2_12_47089643	WU_10.2_12_48272702	45178482	46225901	1047.42	22	234
ROHet88	21	12	WU_10.2_12_47089643	WU_10.2_12_48272702	45178482	46225901	1047.42	22	230
ROHet89	21	2	ASGA0089346	ALGA0113319	114929978	116768445	1838.47	39	226
ROHet91	21	12	WU_10.2_12_47089643	WU_10.2_12_48272702	45178482	46225901	1047.42	22	225
ROHet115	21	1	WU_10.2_1_25984481	WU_10.2_1_29464181	23156922	26307432	3150.51	74	190
ROHet116	21	1	WU_10.2_1_25984481	WU_10.2_1_29464181	23156922	26307432	3150.51	74	190
ROHet129	21	14	ASGA0063738	ASGA0063815	58105222	59277912	1172.69	26	179
ROHet138	21	18	WU_10.2_18_59070360	WU_10.2_18_61134499	53887250	55807287	1920.04	43	172
ROHet172	21	6	ALGA0111904	ALGA0034758	19446073	21387294	1941.22	69	155
ROHet176	21	8	WU_10.2_8_16013671	WU_10.2_8_17138950	15715801	16806435	1090.63	45	152
ROHet183	21	6	ALGA0111904	ALGA0034758	19446073	21387294	1941.22	69	144
ROHet195	21	6	ALGA0111904	ALGA0034758	19446073	21387294	1941.22	69	138
ROHet201	21	6	ALGA0111904	ALGA0034758	19446073	21387294	1941.22	69	136
ROHet202	21	6	ALGA0111904	ALGA0034758	19446073	21387294	1941.22	69	135
ROHet212	21	4	ALGA0026838	INRA0015708	93120353	94242003	1121.65	26	131
ROHet221	21	6	ALGA0111904	ALGA0034758	19446073	21387294	1941.22	69	126
ROHet222	21	4	ALGA0026838	INRA0015708	93120353	94242003	1121.65	26	125
ROHet225	21	11	MARC0043327	ASGA0049601	7515665	8575964	1060.3	22	124
ROHet226	21	1	WU_10.2_1_25984481	WU_10.2_1_29464181	23156922	26307432	3150.51	74	123
ROHet233	21	2	WU_10.2_2_121526248	ALGA0015352	116904945	118094455	1189.51	28	121
ROHet235	21	15	WU_10.2_15_6817562	MARC0033141	6453282	7578102	1124.82	28	121
ROHet243	21	11	ALGA0060930	WU_10.2_11_15188437	12948679	14909631	1960.95	46	117
ROHet244	21	11	ALGA0060930	WU_10.2_11_15188437	12948679	14909631	1960.95	46	117
ROHet249	21	17	ASGA0103482	MARC0063455	10284324	11432433	1148.11	23	113
ROHet252	21	1	ALGA0123970	WU_10.2_1_297042021	261632804	262645160	1012.36	21	111
ROHet257	21	1	WU_10.2_1_25984481	WU_10.2_1_29464181	23156922	26307432	3150.51	74	109
ROHet266	21	14	WU_10.2_14_10890718	ALGA0075240	9725740	10927513	1201.77	36	106
ROHet270	21	12	ASGA0053098	WU_10.2_12_12082011	10316683	11615802	1299.12	27	105
ROHet274	21	14	WU_10.2_14_10890718	ALGA0075240	9725740	10927513	1201.77	36	102
ROHet275	21	14	WU_10.2_14_10890718	ALGA0075240	9725740	10927513	1201.77	36	102
ROHet277	21	1	WU_10.2_1_25984481	WU_10.2_1_29464181	23156922	26307432	3150.51	74	101
ROHet284	21	12	ASGA0053098	WU_10.2_12_12082011	10316683	11615802	1299.12	27	99
ROHet285	21	2	DRGA0003452	ASGA0100044	119689683	121253653	1563.97	35	98
ROHet288	21	2	DRGA0003452	ASGA0100044	119689683	121253653	1563.97	35	97
ROHet298	21	12	ASGA0053098	WU_10.2_12_12082011	10316683	11615802	1299.12	27	95
ROHet302	21	12	ASGA0053098	WU_10.2_12_12082011	10316683	11615802	1299.12	27	94
ROHet319	21	16	ASGA0071946	ALGA0088750	3692318	4716863	1024.55	30	91
ROHet325	21	4	ALGA0026838	INRA0015708	93120353	94242003	1121.65	26	89
ROHet326	21	9	H3GA0054852	H3GA0026105	2542133	4330155	1788.02	38	89
ROHet331	21	13	ALGA0115012	MARC0057027	28381103	29462864	1081.76	25	88
ROHet335	21	19	WU_10.2_X_113645686	WU_10.2_X_112335128	98019167	99056703	1037.54	21	87
ROHet339	21	7	DRGA0008026	ASGA0035543	97195350	98469335	1273.99	28	85
ROHet349	21	14	WU_10.2_14_10890718	ALGA0075240	9725740	10927513	1201.77	36	84
ROHet352	21	15	DRGA0014932	MARC0051006	12021044	14232391	2211.35	47	83
ROHet360	21	15	WU_10.2_15_6817562	MARC0033141	6453282	7578102	1124.82	28	79
ROHet368	21	2	DRGA0003452	ASGA0100044	119689683	121253653	1563.97	35	76
ROHet374	21	15	DRGA0014932	MARC0051006	12021044	14232391	2211.35	47	76
ROHet394	21	11	MARC0043327	ASGA0049601	7515665	8575964	1060.3	22	69
ROHet409	21	2	WU_10.2_2_121526248	ALGA0015352	116904945	118094455	1189.51	28	66
ROHet419	21	10	H3GA0029970	WU_10.2_10_44591889	38342334	40271612	1929.28	40	64
ROHet426	21	10	H3GA0029970	WU_10.2_10_44591889	38342334	40271612	1929.28	40	63
ROHet431	21	14	WU_10.2_14_10890718	ALGA0075240	9725740	10927513	1201.77	36	62
ROHet437	21	4	4_135253669	DRGA0005322	123614943	124634277	1019.34	28	60
ROHet452	21	19	INRA0056654	WU_10.2_X_40027896	34962825	35971301	1008.48	36	56
ROHet504	21	11	ALGA0060930	WU_10.2_11_15188437	12948679	14909631	1960.95	46	46
ROHet531	21	17	WU_10.2_17_62755181	MARC0044488	55749409	56898331	1148.92	27	40
ROHet555	21	9	ASGA0042239	MARC0027865	26239270	27527209	1287.94	26	35
ROHet593	21	10	H3GA0029970	WU_10.2_10_44591889	38342334	40271612	1929.28	40	30
ROHet624	21	4	ALGA0026838	INRA0015708	93120353	94242003	1121.65	26	26
ROHet684	21	13	ALGA0115012	MARC0057027	28381103	29462864	1081.76	25	19
ROHet790	21	16	ASGA0071946	ALGA0088750	3692318	4716863	1024.55	30	9
ROHet1	22	8	ASGA0091984	ALGA0122175	136825673	138876853	2051.18	56	619
ROHet2	22	7	BGIS0008247	ALGA0040076	26522116	28837944	2315.83	54	540
ROHet4	22	7	BGIS0008247	ALGA0040076	26522116	28837944	2315.83	54	538
ROHet5	22	7	BGIS0008247	ALGA0040076	26522116	28837944	2315.83	54	534
ROHet8	22	16	WU_10.2_16_78346044	WU_10.2_16_79204951	71925475	73236825	1311.35	30	514
ROHet14	22	11	WU_10.2_11_10707100	MARC0030539	10709824	11882898	1173.08	27	425
ROHet16	22	18	H3GA0050944	H3GA0050980	44311008	45357970	1046.96	23	419
ROHet17	22	18	H3GA0050944	H3GA0050980	44311008	45357970	1046.96	23	413
ROHet18	22	6	ASGA0083637	ASGA0101351	151742080	152870747	1128.67	32	410
ROHet19	22	6	ASGA0083637	ASGA0101351	151742080	152870747	1128.67	32	400
ROHet20	22	6	ASGA0083637	ASGA0101351	151742080	152870747	1128.67	32	394
ROHet21	22	11	WU_10.2_11_10707100	MARC0030539	10709824	11882898	1173.08	27	388
ROHet24	22	9	ALGA0055311	H3GA0028391	126799078	127939523	1140.45	23	385
ROHet25	22	7	ASGA0032514	ASGA0032589	30234691	31450019	1215.33	27	384
ROHet26	22	9	ALGA0055311	H3GA0028391	126799078	127939523	1140.45	23	383
ROHet30	22	10	WU_10.2_10_28521862	ASGA0047254	24078999	27364955	3285.96	66	370
ROHet35	22	7	MARC0036274	ASGA0033742	46758293	48218972	1460.68	33	343
ROHet40	22	10	WU_10.2_10_28521862	ASGA0047254	24078999	27364955	3285.96	66	332
ROHet42	22	7	MARC0036274	ASGA0033742	46758293	48218972	1460.68	33	320
ROHet44	22	8	ASGA0040359	ALGA0050175	134882755	136153039	1270.29	43	317
ROHet45	22	18	WU_10.2_18_8348509	ASGA0078820	7973823	9294609	1320.79	33	314
ROHet46	22	8	ASGA0040359	ALGA0050175	134882755	136153039	1270.29	43	313
ROHet48	22	6	WU_10.2_6_14395315	ALGA0117065	14779723	16297938	1518.22	34	311
ROHet49	22	1	ASGA0104413	WU_10.2_1_13558315	9344181	11584227	2240.05	67	308
ROHet52	22	10	WU_10.2_10_28521862	ASGA0047254	24078999	27364955	3285.96	66	307
ROHet53	22	7	ASGA0032514	ASGA0032589	30234691	31450019	1215.33	27	304
ROHet54	22	1	ASGA0104413	WU_10.2_1_13558315	9344181	11584227	2240.05	67	303
ROHet55	22	1	ASGA0104413	WU_10.2_1_13558315	9344181	11584227	2240.05	67	302
ROHet56	22	6	WU_10.2_6_14395315	ALGA0117065	14779723	16297938	1518.22	34	302
ROHet59	22	10	WU_10.2_10_28521862	ASGA0047254	24078999	27364955	3285.96	66	302
ROHet62	22	7	BGIS0008247	ALGA0040076	26522116	28837944	2315.83	54	292
ROHet67	22	1	ALGA0003642	H3GA0001822	56374284	57698755	1324.47	27	270
ROHet68	22	6	WU_10.2_6_14395315	ALGA0117065	14779723	16297938	1518.22	34	264
ROHet69	22	15	MARC0070665	WU_10.2_15_134415033	119181220	121381645	2200.43	71	261
ROHet70	22	18	WU_10.2_18_8348509	ASGA0078820	7973823	9294609	1320.79	33	257
ROHet71	22	10	WU_10.2_10_28521862	ASGA0047254	24078999	27364955	3285.96	66	256
ROHet73	22	15	MARC0070665	WU_10.2_15_134415033	119181220	121381645	2200.43	71	255
ROHet74	22	10	WU_10.2_10_17231435	ASGA0046788	14911726	16152677	1240.95	28	254
ROHet75	22	1	ALGA0003642	H3GA0001822	56374284	57698755	1324.47	27	253
ROHet76	22	1	ALGA0003642	H3GA0001822	56374284	57698755	1324.47	27	253
ROHet77	22	1	H3GA0001828	ALGA0003800	58120392	59299924	1179.53	26	253
ROHet78	22	15	ASGA0069923	WU_10.2_15_88616127	78210641	79301875	1091.23	26	253
ROHet81	22	18	WU_10.2_18_8348509	ASGA0078820	7973823	9294609	1320.79	33	247
ROHet82	22	7	ALGA0043118	ASGA0035000	85149447	86623643	1474.2	34	245
ROHet85	22	9	ALGA0055311	H3GA0028391	126799078	127939523	1140.45	23	234
ROHet87	22	8	ASGA0040359	ALGA0050175	134882755	136153039	1270.29	43	232
ROHet99	22	6	ASGA0083637	ASGA0101351	151742080	152870747	1128.67	32	213
ROHet107	22	1	ASGA0104413	WU_10.2_1_13558315	9344181	11584227	2240.05	67	203
ROHet108	22	7	ALGA0042964	ALGA0043037	82044933	83487468	1442.54	33	202
ROHet119	22	9	H3GA0026765	MARC0068822	20187461	21971025	1783.57	49	188
ROHet121	22	1	ASGA0104413	WU_10.2_1_13558315	9344181	11584227	2240.05	67	185
ROHet125	22	9	H3GA0026765	MARC0068822	20187461	21971025	1783.57	49	181
ROHet136	22	3	WU_10.2_3_119921661	WU_10.2_3_121212773	112936435	113981918	1045.48	24	173
ROHet149	22	5	DRGA0005998	WU_10.2_5_74315950	70616468	71643337	1026.87	21	166
ROHet152	22	7	H3GA0055560	MARC0028399	49488468	52177010	2688.54	58	165
ROHet157	22	9	H3GA0026765	MARC0068822	20187461	21971025	1783.57	49	160
ROHet165	22	4	ASGA0023413	ALGA0029773	128558759	130822336	2263.58	59	157
ROHet167	22	9	H3GA0026765	MARC0068822	20187461	21971025	1783.57	49	157
ROHet174	22	9	H3GA0026765	MARC0068822	20187461	21971025	1783.57	49	154
ROHet194	22	9	H3GA0026765	MARC0068822	20187461	21971025	1783.57	49	139
ROHet214	22	1	ASGA0104413	WU_10.2_1_13558315	9344181	11584227	2240.05	67	130
ROHet226	22	1	WU_10.2_1_25984481	H3GA0001144	23156922	24499758	1342.84	33	123
ROHet228	22	7	ALGA0040524	MARC0015804	34151758	35436469	1284.71	28	123
[truncated: 82,295 more rows]
