# Supplementary material for: Further host-genomic characterization of total antibody response to PRRSV vaccination and its relationship with reproductive performance in commercial sows: genome-wide haplotype and zygosity analyses
Source: Genet Sel Evol. 2021 Dec 7;53:91. doi: 10.1186/s12711-021-00676-5 (PMC8650375; doi:10.1186/s12711-021-00676-5)
Supplement: Supplementary file 2 — Additional file 2: Table S2. Associations of ROH/ROHet with S/P ratio. Spreadsheets 1 and 2 contain results for ROH and ROHet, respectively. The columns represent: (1) ROH/ROHet numbered according to the number of SNPs within each ROH/ROHet; (2) P-value for the association of ROH/ROHet with S/P ratio; (3) coefficient for the association of ROH/ROHet with S/P ratio (positive number indicate that the presence of ROH is associated with a greater S/P ratio); (4) standard error for the association of ROH/ROHet with S/P ratio. [file 12711_2021_676_MOESM2_ESM.xlsx]

## Sheet: ROH
Table S2: Results for the association analyses of ROH with S/P ratio
ROH	P-value	Coef	SE
ROH1119	0.002	-0.2768	0.09008
ROH1596	0.004	-0.2472	0.08503
ROH2475	0.004	-0.4164	0.1429
ROH681	0.004	-0.1912	0.06539
ROH2949	0.0005	-0.3	0.09
ROH1143	0.006	-0.1527	0.05476
ROH2603	0.007	0.2142	0.07841
ROH1783	0.009	0.307	0.1165
ROH1114	0.013	-0.2242	0.09024
ROH1820	0.013	-0.1826	0.07299
ROH3377	0.013	0.2488	0.1
ROH1465	0.015	0.2069	0.0847
ROH274	0.015	0.1295	0.05327
ROH159	0.016	0.1277	0.0526
ROH3203	0.016	0.2244	0.09304
ROH2989	0.017	0.2112	0.08778
ROH3243	0.017	-0.2722	0.1137
ROH3052	0.018	-0.211	0.08912
ROH3214	0.018	0.2172	0.09121
ROH2203	0.019	0.175	0.07429
ROH2866	0.019	0.2781	0.1179
ROH806	0.019	-0.1316	0.05603
ROH796	0.02	0.1632	0.06977
ROH2043	0.021	0.1729	0.07486
ROH2871	0.021	-0.2577	0.1111
ROH3016	0.022	0.2035	0.08818
ROH1128	0.023	-0.1291	0.05636
ROH174	0.023	0.1445	0.06326
ROH1401	0.025	-0.2216	0.09813
ROH2261	0.03	0.1766	0.08106
ROH2824	0.03	0.1897	0.08717
ROH3102	0.03	0.3456	0.1587
ROH1075	0.031	0.1661	0.07656
ROH2348	0.032	0.1726	0.08034
ROH1133	0.033	0.2079	0.09715
ROH530	0.034	0.5576	0.2618
ROH3306	0.036	0.6219	0.2951
ROH1836	0.037	-0.1417	0.06757
ROH1759	0.038	-0.1269	0.06106
ROH488	0.04	-0.5012	0.2438
ROH938	0.04	-0.1212	0.05871
ROH2188	0.049	-0.139	0.07027
ROH1586	0.05	0.1549	0.07883
ROH2627	0.051	0.2419	0.1236
ROH751	0.052	0.0997	0.05104
ROH668	0.055	0.1185	0.06152
ROH124	0.057	0.09317	0.04871
ROH1255	0.061	0.4732	0.2516
ROH2436	0.063	0.1441	0.0773
ROH1295	0.064	-0.4748	0.2557
ROH1483	0.064	0.2552	0.1375
ROH2581	0.065	-0.1902	0.1029
ROH803	0.067	0.2577	0.1403
ROH2465	0.068	-0.3835	0.2092
ROH672	0.068	0.09487	0.05183
ROH2744	0.07	0.2674	0.1469
ROH5	0.07	0.08738	0.048
ROH2238	0.071	0.2628	0.1451
ROH1377	0.074	-0.2402	0.1341
ROH99	0.077	-0.08147	0.04596
ROH3085	0.078	0.5505	0.311
ROH3249	0.078	-0.1699	0.09612
ROH2981	0.086	-0.1414	0.08199
ROH2363	0.088	-0.1282	0.07494
ROH1095	0.089	-0.108	0.06339
ROH2037	0.089	-0.1186	0.06965
ROH1041	0.09	0.09785	0.05749
ROH811	0.09	0.1439	0.08474
ROH1588	0.095	0.113	0.06754
ROH1407	0.097	0.158	0.09491
ROH227	0.098	-0.09425	0.05685
ROH3295	0.098	-0.1538	0.09285
ROH2460	0.1	0.1282	0.07782
ROH2777	0.1	-0.14	0.08484
ROH365	0.1	0.09322	0.05652
ROH1557	0.101	-0.1068	0.06491
ROH792	0.102	0.5782	0.3528
ROH1773	0.103	0.1065	0.06508
ROH226	0.104	-0.1171	0.07187
ROH3080	0.104	0.1505	0.09248
ROH897	0.109	-0.3945	0.2454
ROH419	0.111	-0.08214	0.05149
ROH1284	0.114	0.09934	0.06273
ROH2768	0.115	0.1454	0.09194
ROH3006	0.115	-0.1336	0.08459
ROH2054	0.117	0.1179	0.07498
ROH2725	0.117	-0.1259	0.08014
ROH3066	0.123	-0.2493	0.1614
ROH3067	0.123	-0.4735	0.306
ROH3075	0.124	-0.6167	0.4001
ROH764	0.127	-0.5321	0.3476
ROH3365	0.128	0.1532	0.1003
ROH886	0.129	0.3685	0.2421
ROH1581	0.131	0.09861	0.0651
ROH1823	0.133	0.4984	0.3312
ROH76	0.135	-0.06637	0.04433
ROH1948	0.137	-0.1579	0.1059
ROH367	0.137	-0.09019	0.0605
ROH1446	0.138	0.544	0.366
ROH3275	0.138	-0.2589	0.1742
ROH3297	0.141	0.4176	0.2833
ROH1537	0.148	0.08608	0.05943
ROH2471	0.148	-0.1098	0.07578
ROH3112	0.148	0.1421	0.09796
ROH2853	0.149	-0.1605	0.111
ROH154	0.15	-0.06413	0.04445
ROH2095	0.151	0.129	0.08962
ROH3260	0.151	-0.3805	0.2644
ROH1974	0.154	0.09822	0.06869
ROH2368	0.163	0.5953	0.4254
ROH1387	0.164	-0.09697	0.06948
ROH153	0.164	-0.09876	0.07081
ROH100	0.165	-0.106	0.07612
ROH3278	0.166	-0.1351	0.0973
ROH944	0.17	0.07898	0.05748
ROH3083	0.173	-0.1314	0.09626
ROH942	0.173	-0.08726	0.0639
ROH1651	0.174	-0.089	0.06531
ROH2388	0.177	0.2824	0.2088
ROH3222	0.177	0.138	0.1021
ROH2278	0.178	0.09759	0.07235
ROH2860	0.18	-0.3878	0.2889
ROH1433	0.181	-0.4918	0.3671
ROH1761	0.182	-0.2417	0.1807
ROH756	0.182	0.07173	0.05365
ROH1253	0.184	0.1308	0.0983
ROH3181	0.184	-0.1208	0.09077
ROH1582	0.186	-0.09066	0.06847
ROH3389	0.187	-0.3962	0.3
ROH647	0.187	-0.1812	0.1371
ROH2778	0.189	-0.1174	0.08913
ROH709	0.192	0.1346	0.1029
ROH1059	0.194	-0.286	0.2199
ROH3226	0.197	-0.136	0.1053
ROH2803	0.199	-0.1688	0.1312
ROH633	0.199	-0.1529	0.1187
ROH74	0.201	0.05971	0.04659
ROH1382	0.205	0.07379	0.05813
ROH1938	0.206	0.2946	0.2325
ROH1121	0.21	-0.07252	0.05778
ROH1350	0.211	-0.1171	0.09338
ROH2367	0.215	-0.5269	0.4242
ROH1631	0.216	-0.1169	0.09436
ROH2946	0.218	0.1068	0.08663
ROH3090	0.219	-0.1061	0.08624
ROH639	0.223	-0.0638	0.05228
ROH224	0.224	-0.1123	0.09215
ROH2582	0.225	-0.09473	0.07794
ROH39	0.226	0.07699	0.06343
ROH169	0.228	-0.0574	0.04751
ROH1822	0.229	-0.3818	0.3166
ROH2288	0.229	-0.1766	0.1465
ROH1760	0.23	0.08416	0.07007
ROH1908	0.231	-0.07877	0.06573
ROH902	0.245	0.07767	0.06675
ROH157	0.252	0.1892	0.1648
ROH235	0.252	-0.1984	0.1729
ROH1842	0.256	-0.1025	0.09007
ROH12	0.26	0.1917	0.17
ROH3152	0.262	-0.1003	0.0893
ROH1871	0.267	-0.07765	0.06986
ROH760	0.274	-0.1796	0.164
ROH2150	0.276	0.08218	0.07532
ROH2512	0.277	-0.08704	0.07992
ROH2679	0.277	0.1275	0.1172
ROH2800	0.281	0.3068	0.2841
ROH407	0.281	0.3294	0.3054
ROH3225	0.284	0.1079	0.1007
ROH1676	0.285	-0.06863	0.06403
ROH934	0.285	-0.06787	0.06339
ROH2439	0.288	0.07402	0.06962
ROH351	0.293	-0.0534	0.05075
ROH167	0.294	0.09233	0.08778
ROH616	0.295	0.1026	0.09775
ROH1103	0.298	0.1963	0.1884
ROH2174	0.298	-0.133	0.1276
ROH437	0.301	0.1266	0.1223
ROH3388	0.304	-0.1032	0.1003
ROH854	0.304	0.1514	0.1473
ROH1497	0.305	-0.07829	0.07629
ROH1503	0.305	-0.06817	0.06636
ROH1502	0.307	-0.06679	0.06525
ROH1785	0.309	-0.06351	0.06237
ROH2842	0.311	-0.08348	0.08235
ROH1681	0.313	-0.06966	0.06901
ROH1536	0.314	-0.06432	0.06377
ROH408	0.314	-0.3134	0.3108
ROH258	0.316	0.04981	0.04961
ROH2457	0.32	-0.4571	0.4586
ROH92	0.32	-0.06285	0.06318
ROH724	0.321	-0.1101	0.1108
ROH1967	0.322	0.07798	0.07859
ROH1040	0.328	0.05965	0.06087
ROH1855	0.33	-0.1078	0.1104
ROH14	0.331	0.0477	0.04902
ROH2542	0.331	0.07477	0.07675
ROH1353	0.333	-0.0686	0.07071
ROH898	0.334	-0.05098	0.0527
ROH1431	0.335	0.06566	0.06797
ROH56	0.336	0.06689	0.06945
ROH1532	0.34	0.189	0.198
ROH2456	0.34	0.439	0.4593
ROH3269	0.34	-0.09127	0.09561
ROH1907	0.342	-0.07122	0.07492
ROH2215	0.345	0.07796	0.08241
ROH131	0.347	0.1116	0.1185
ROH302	0.347	0.04749	0.0504
ROH3046	0.355	0.3708	0.4
ROH2810	0.356	0.111	0.1201
ROH2958	0.357	-0.084	0.09117
ROH1625	0.366	0.05747	0.06346
ROH735	0.366	0.07841	0.08658
ROH1249	0.368	0.05602	0.06213
ROH485	0.368	-0.08179	0.09077
ROH2790	0.372	0.1294	0.1447
ROH2687	0.373	-0.07277	0.08162
ROH573	0.374	0.05081	0.05713
ROH1797	0.375	-0.05912	0.06659
ROH1508	0.376	-0.05454	0.0615
ROH602	0.378	-0.09194	0.1041
ROH1584	0.379	-0.05515	0.06266
ROH1147	0.38	0.1118	0.1272
ROH818	0.381	-0.07836	0.08936
ROH988	0.383	0.05102	0.05839
ROH1315	0.385	-0.1377	0.1585
ROH2762	0.386	0.1374	0.1582
ROH279	0.386	0.1558	0.1797
ROH1906	0.389	0.05912	0.0685
ROH447	0.392	-0.1351	0.1578
ROH3106	0.393	-0.08158	0.09534
ROH2395	0.394	-0.05915	0.06935
ROH57	0.394	0.06266	0.07339
ROH605	0.394	0.06002	0.07033
ROH910	0.394	0.09736	0.1141
ROH1003	0.395	-0.08853	0.104
ROH1932	0.395	-0.06488	0.07616
ROH2029	0.396	0.05782	0.06808
ROH2492	0.396	-0.08505	0.1001
ROH533	0.399	0.1131	0.134
ROH970	0.4	-0.06532	0.07748
ROH730	0.401	-0.04365	0.05191
ROH2399	0.402	-0.1468	0.1749
ROH2124	0.406	0.05792	0.06956
ROH1748	0.411	0.06606	0.08032
ROH999	0.413	0.05276	0.06441
ROH1083	0.414	0.1192	0.1457
ROH487	0.416	0.09351	0.1148
ROH837	0.419	-0.1007	0.1245
ROH1197	0.421	0.04961	0.0616
ROH372	0.424	-0.07229	0.09028
ROH1340	0.425	0.0584	0.07316
ROH305	0.428	-0.04136	0.05217
ROH201	0.429	0.07198	0.09087
ROH952	0.43	-0.05558	0.07029
ROH3198	0.432	-0.07309	0.09284
ROH122	0.433	0.1451	0.1847
ROH1986	0.433	-0.06064	0.07725
ROH3303	0.434	0.2079	0.2653
ROH2623	0.435	-0.05968	0.07637
ROH2271	0.436	-0.05438	0.06976
ROH648	0.437	-0.07509	0.09653
ROH2809	0.438	0.06394	0.08238
ROH1988	0.441	0.2062	0.2671
ROH77	0.452	0.04609	0.06116
ROH2964	0.453	-0.0663	0.08831
ROH8	0.458	-0.1626	0.2189
ROH2817	0.462	0.07947	0.1079
ROH202	0.464	-0.07095	0.09684
ROH1493	0.466	-0.05287	0.07241
ROH2941	0.467	0.06502	0.08936
ROH2954	0.474	0.06494	0.09057
ROH464	0.475	0.1038	0.1452
ROH236	0.476	0.04608	0.06457
ROH3385	0.477	-0.1094	0.1538
ROH127	0.479	-0.03252	0.04589
ROH21	0.479	-0.05427	0.07636
ROH1201	0.485	0.0514	0.07356
ROH2105	0.489	-0.1871	0.2704
ROH909	0.491	-0.07758	0.1126
ROH1682	0.492	0.0437	0.06356
ROH878	0.494	0.08646	0.1261
ROH1492	0.497	-0.04831	0.07113
ROH3028	0.498	-0.05801	0.08545
ROH3143	0.499	0.06348	0.09386
ROH3257	0.5	-0.06284	0.09313
ROH1019	0.505	-0.05487	0.08231
ROH940	0.511	-0.07556	0.1147
ROH2539	0.519	-0.05165	0.08009
ROH2167	0.52	-0.1363	0.2118
ROH2693	0.52	0.07622	0.1182
ROH1648	0.522	0.04273	0.06671
ROH2309	0.523	0.04606	0.07211
ROH104	0.524	-0.03636	0.05702
ROH1148	0.526	0.04524	0.0713
ROH509	0.529	0.03353	0.05316
ROH1693	0.536	0.04271	0.06889
ROH3193	0.537	-0.1568	0.2536
ROH2888	0.539	0.05321	0.08651
ROH384	0.539	-0.03133	0.05095
ROH1220	0.54	-0.05903	0.09631
ROH698	0.542	0.03696	0.06052
ROH2434	0.544	-0.04321	0.07112
ROH526	0.544	-0.03152	0.05196
ROH994	0.544	0.07121	0.1173
ROH2697	0.546	-0.06269	0.1038
ROH3069	0.546	0.05205	0.08615
ROH2183	0.549	0.04223	0.07041
ROH701	0.549	-0.04494	0.07484
ROH719	0.549	-0.05068	0.08448
ROH503	0.553	0.03053	0.05137
ROH1733	0.555	0.03834	0.0649
ROH3256	0.558	0.06134	0.1046
ROH452	0.561	-0.08348	0.1436
ROH196	0.567	0.03228	0.05627
ROH2133	0.567	-0.06412	0.1118
ROH2758	0.569	-0.04405	0.07726
ROH3182	0.569	-0.05477	0.09601
ROH553	0.569	0.08637	0.1515
ROH2089	0.571	0.08166	0.1439
ROH1373	0.572	-0.03694	0.06536
ROH1621	0.573	0.1909	0.3382
ROH3174	0.574	-0.05129	0.09125
ROH618	0.576	-0.02989	0.05337
ROH164	0.577	0.03038	0.05445
ROH2681	0.578	0.04575	0.08216
ROH791	0.582	-0.1127	0.2043
ROH125	0.588	0.02347	0.04326
ROH2020	0.594	0.04764	0.08919
ROH2106	0.597	0.03615	0.06841
ROH1370	0.602	0.03006	0.05759
ROH1383	0.602	0.04118	0.07891
ROH2664	0.602	-0.04507	0.0863
ROH165	0.604	0.02461	0.04738
ROH2140	0.609	0.03607	0.07043
ROH2798	0.61	0.04083	0.07989
ROH937	0.612	-0.0348	0.0686
ROH496	0.614	0.04276	0.0847
ROH1913	0.617	0.1899	0.3796
ROH210	0.62	-0.02329	0.04687
ROH3331	0.622	-0.06067	0.1231
ROH739	0.626	-0.03274	0.06708
ROH1998	0.627	-0.03243	0.06675
ROH1156	0.633	0.02958	0.06198
ROH3232	0.633	-0.06832	0.1429
ROH1226	0.637	-0.1015	0.2148
ROH1422	0.637	0.04002	0.08467
ROH2134	0.637	-0.03275	0.06932
ROH3035	0.638	-0.0475	0.1009
ROH2161	0.641	-0.0363	0.0779
ROH2524	0.641	0.05355	0.1146
ROH2826	0.648	0.03736	0.08185
ROH44	0.648	0.02343	0.05125
ROH755	0.649	0.09152	0.2006
ROH241	0.651	0.03091	0.06817
ROH2346	0.652	-0.05995	0.1327
ROH2794	0.652	0.1703	0.3767
ROH2719	0.655	0.1003	0.2243
ROH1637	0.656	-0.04216	0.09457
ROH1697	0.66	0.08529	0.1938
ROH106	0.665	0.04531	0.1044
ROH1916	0.667	0.146	0.3385
ROH1597	0.669	0.02621	0.06127
ROH247	0.669	-0.03042	0.07108
ROH2930	0.671	0.03625	0.08533
ROH1123	0.674	0.02353	0.05584
ROH2852	0.678	-0.1596	0.3837
ROH3124	0.679	0.0373	0.09016
ROH3186	0.681	0.03727	0.09046
ROH1485	0.682	-0.02842	0.06934
ROH2172	0.689	0.04061	0.1013
ROH2585	0.689	0.05102	0.1273
ROH1628	0.69	-0.1252	0.3138
ROH612	0.693	-0.06418	0.1623
ROH1440	0.694	0.07974	0.2027
ROH742	0.695	-0.02085	0.05314
ROH116	0.701	0.02516	0.0655
ROH1744	0.703	-0.05472	0.1435
ROH1936	0.704	-0.1458	0.3833
ROH1233	0.706	0.02363	0.06267
ROH1593	0.706	-0.06873	0.1819
ROH328	0.707	-0.01739	0.04621
ROH1963	0.709	-0.1294	0.3462
ROH2889	0.713	0.03585	0.09753
ROH2040	0.717	-0.02412	0.06652
ROH627	0.718	0.03652	0.101
ROH1641	0.72	-0.1214	0.3387
ROH2066	0.726	-0.0684	0.1947
ROH10	0.727	-0.03727	0.1066
ROH2961	0.728	0.03197	0.09189
ROH65	0.728	-0.03465	0.0996
ROH133	0.731	0.01732	0.05035
ROH1690	0.734	0.02181	0.06419
ROH2566	0.734	-0.05915	0.1741
ROH3097	0.734	-0.03287	0.09682
ROH564	0.735	0.01881	0.05553
ROH2978	0.748	0.0282	0.08778
ROH1737	0.753	-0.03912	0.1244
ROH2074	0.759	0.02577	0.08402
ROH2628	0.759	-0.02758	0.08971
ROH498	0.762	-0.02496	0.0824
ROH1286	0.765	-0.06287	0.2098
ROH1043	0.767	-0.1	0.3367
ROH1757	0.767	0.01833	0.06192
ROH2014	0.769	0.01975	0.06731
ROH2655	0.771	-0.02398	0.0822
ROH2411	0.774	-0.03029	0.1052
ROH1739	0.778	-0.02017	0.07163
ROH3406	0.778	-0.03695	0.1312
ROH2551	0.78	0.02137	0.07654
ROH861	0.783	0.05797	0.2105
ROH2594	0.784	0.03327	0.1215
ROH1751	0.792	-0.0169	0.06415
ROH2545	0.797	-0.05579	0.2164
ROH95	0.799	-0.02494	0.09771
ROH3376	0.801	0.02494	0.09895
ROH945	0.801	-0.01499	0.05951
ROH1227	0.806	-0.0148	0.06031
ROH1388	0.807	0.01521	0.06241
ROH972	0.811	-0.01879	0.07838
ROH1067	0.813	-0.0343	0.1446
ROH1112	0.813	-0.02375	0.1005
ROH1741	0.814	-0.01592	0.06773
ROH1324	0.815	-0.01379	0.05883
ROH1085	0.816	-0.01381	0.0594
ROH3392	0.816	0.03304	0.1422
ROH112	0.818	-0.04206	0.1825
ROH1900	0.823	-0.04096	0.1829
ROH3211	0.823	-0.0212	0.09473
ROH3395	0.824	0.02207	0.09934
ROH1129	0.828	0.04611	0.2126
ROH2343	0.831	0.02307	0.1081
ROH481	0.843	-0.01215	0.06114
ROH2686	0.845	0.01766	0.0902
ROH1052	0.846	0.01255	0.06449
ROH2129	0.846	0.01341	0.06908
ROH710	0.846	0.01084	0.05579
ROH3072	0.849	-0.02344	0.1234
ROH3231	0.857	0.02833	0.1569
ROH3313	0.857	0.01737	0.09603
ROH661	0.863	-0.02191	0.1271
ROH2877	0.866	0.01422	0.08421
ROH1176	0.867	0.01528	0.09121
ROH1008	0.871	-0.02334	0.1434
ROH1222	0.873	0.009995	0.06227
ROH1175	0.874	0.03427	0.2166
ROH66	0.874	0.008748	0.05504
ROH1270	0.875	-0.00912	0.05783
ROH2565	0.876	-0.02658	0.1697
ROH377	0.877	-0.04369	0.2816
ROH517	0.877	-0.008589	0.0554
ROH2209	0.881	0.01901	0.1267
ROH2672	0.881	-0.01177	0.07873
ROH142	0.885	0.006946	0.04787
ROH1200	0.886	0.008525	0.05948
ROH3113	0.886	-0.01534	0.1064
ROH531	0.889	0.02293	0.1638
ROH1065	0.89	0.0511	0.3703
ROH2806	0.893	0.01441	0.1067
ROH2139	0.897	-0.008783	0.06797
ROH2197	0.897	-0.01376	0.1065
ROH1644	0.899	0.008959	0.07021
ROH1225	0.9	-0.01915	0.1521
ROH396	0.9	-0.006552	0.05216
ROH520	0.901	0.006403	0.05122
ROH2838	0.903	0.02651	0.2185
ROH1782	0.904	0.007895	0.06513
ROH146	0.905	-0.009865	0.08252
ROH68	0.907	0.01449	0.1238
ROH3349	0.908	0.01179	0.1015
ROH2131	0.913	0.04821	0.4424
ROH292	0.914	0.009995	0.09235
ROH1717	0.915	0.008381	0.07815
ROH2668	0.919	-0.01962	0.1921
ROH2647	0.921	-0.008105	0.08122
ROH1835	0.923	0.008981	0.09225
ROH1036	0.927	-0.005918	0.06477
ROH1347	0.928	0.009408	0.1041
ROH777	0.933	0.005191	0.06131
ROH2130	0.935	-0.03631	0.448
ROH2561	0.936	-0.007503	0.09322
ROH2378	0.937	-0.005885	0.07457
ROH2611	0.938	-0.01052	0.1353
ROH355	0.942	-0.004016	0.05546
ROH1267	0.943	-0.004384	0.06182
ROH2821	0.943	-0.005828	0.08119
ROH1869	0.944	0.007959	0.1139
ROH2873	0.944	0.006927	0.09876
ROH2548	0.948	-0.004955	0.07672
ROH1811	0.955	-0.01009	0.1792
ROH134	0.958	-0.009108	0.1744
ROH3220	0.961	-0.004915	0.101
ROH366	0.962	-0.01286	0.2708
ROH102	0.963	-0.005878	0.1254
ROH1310	0.963	-0.003137	0.06827
ROH2549	0.963	-0.008595	0.1835
ROH2891	0.963	-0.009211	0.2008
ROH371	0.965	0.004253	0.09602
ROH1766	0.966	-0.006233	0.1448
ROH1589	0.967	0.0132	0.3179
ROH1173	0.972	0.002601	0.07328
ROH3405	0.972	-0.003788	0.1069
ROH3206	0.974	0.003184	0.09829
ROH789	0.974	-0.004305	0.1306
ROH613	0.975	0.003267	0.1028
ROH2217	0.983	-0.001889	0.08686
ROH2843	0.986	-0.001538	0.08771
ROH3078	0.988	0.002711	0.1738
ROH186	0.99	-0.001489	0.1239
ROH162	0.994	-0.0004477	0.0574
ROH3140	0.995	0.0006635	0.1007
ROH2598	0.996	-0.001083	0.2031
ROH2949	<.001	-0.3066	0.08667

## Sheet: ROHet
Table S2: Results for the association analyses of ROHet with S/P ratio
ROHet	P-value	Coef	SE
ROHet133	0.006	0.1249	0.04537
ROHet240	0.009	0.1464	0.05623
ROHet35	0.013	-0.09607	0.03838
ROHet513	0.015	-0.2014	0.08283
ROHet373	0.016	0.173	0.07175
ROHet26	0.019	-0.3179	0.1354
ROHet280	0.022	0.1333	0.0579
ROHet359	0.022	0.2845	0.1236
ROHet397	0.023	0.1487	0.06513
ROHet428	0.026	0.1567	0.07012
ROHet116	0.028	0.1413	0.06411
ROHet111	0.029	0.09497	0.04344
ROHet216	0.032	0.125	0.05809
ROHet265	0.036	-0.1208	0.05748
ROHet402	0.036	-0.1726	0.08204
ROHet375	0.041	0.128	0.06241
ROHet83	0.045	-0.08792	0.04381
ROHet414	0.046	-0.1402	0.06998
ROHet122	0.047	0.08768	0.04413
ROHet33	0.058	-0.0777	0.04092
ROHet254	0.059	-0.109	0.05756
ROHet327	0.059	-0.113	0.0598
ROHet288	0.066	-0.375	0.2039
ROHet459	0.069	0.1315	0.07222
ROHet101	0.072	0.08566	0.04748
ROHet295	0.073	0.1153	0.06417
ROHet24	0.075	0.2535	0.142
ROHet260	0.076	0.1338	0.07543
ROHet285	0.078	0.3598	0.2037
ROHet19	0.086	-0.06355	0.03699
ROHet126	0.087	-0.1135	0.06609
ROHet437	0.087	0.1214	0.07079
ROHet328	0.088	-0.1038	0.06072
ROHet162	0.095	0.09994	0.05971
ROHet440	0.113	0.1295	0.08154
ROHet330	0.127	-0.09269	0.06067
ROHet365	0.13	-0.09679	0.06386
ROHet64	0.133	-0.1525	0.1013
ROHet483	0.138	0.1156	0.07774
ROHet326	0.139	0.09123	0.06167
ROHet195	0.153	0.07273	0.05079
ROHet455	0.158	-0.1068	0.07554
ROHet38	0.159	-0.08247	0.0584
ROHet25	0.16	-0.05587	0.0397
ROHet349	0.161	0.08299	0.05913
ROHet355	0.162	0.09327	0.06661
ROHet193	0.167	-0.1187	0.08567
ROHet451	0.18	-0.09424	0.07023
ROHet416	0.181	-0.142	0.106
ROHet261	0.182	-0.07649	0.0573
ROHet482	0.183	0.2464	0.1849
ROHet150	0.199	0.06211	0.04833
ROHet46	0.207	-0.2667	0.2112
ROHet311	0.213	-0.1477	0.1185
ROHet129	0.217	-0.07253	0.05874
ROHet508	0.219	-0.1088	0.08848
ROHet60	0.22	-0.06192	0.05041
ROHet23	0.221	0.0727	0.05938
ROHet227	0.229	0.06255	0.05191
ROHet469	0.23	0.08993	0.07487
ROHet224	0.233	0.2331	0.1952
ROHet510	0.234	0.09951	0.08343
ROHet85	0.239	0.05648	0.04788
ROHet198	0.24	0.07231	0.0615
ROHet335	0.243	0.09427	0.08067
ROHet93	0.248	0.05912	0.05112
ROHet94	0.25	-0.05496	0.04776
ROHet32	0.253	0.04143	0.03618
ROHet430	0.262	-0.07931	0.07064
ROHet31	0.264	-0.05985	0.05349
ROHet108	0.266	0.05415	0.04857
ROHet244	0.266	-0.3969	0.3564
ROHet238	0.269	-0.2193	0.1981
ROHet1	0.281	0.05004	0.0464
ROHet243	0.287	0.3801	0.3566
ROHet468	0.289	0.08046	0.07572
ROHet44	0.292	0.222	0.2104
ROHet358	0.302	0.06435	0.06227
ROHet340	0.305	-0.06243	0.06079
ROHet79	0.31	0.1233	0.1215
ROHet488	0.319	0.1182	0.1186
ROHet104	0.324	0.04216	0.04273
ROHet98	0.33	0.0566	0.05806
ROHet503	0.336	-0.07757	0.08061
ROHet73	0.346	-0.04178	0.04429
ROHet445	0.348	0.07046	0.07504
ROHet97	0.348	0.0639	0.068
ROHet139	0.35	-0.04554	0.04871
ROHet27	0.35	-0.03831	0.04097
ROHet517	0.353	0.0802	0.08622
ROHet242	0.356	-0.06794	0.07348
ROHet247	0.364	0.04976	0.05481
ROHet411	0.368	-0.07572	0.08417
ROHet112	0.369	0.05483	0.061
ROHet498	0.371	-0.07506	0.08371
ROHet21	0.374	-0.03318	0.03732
ROHet45	0.38	0.03362	0.03829
ROHet322	0.384	0.05483	0.06291
ROHet518	0.384	-0.07406	0.08499
ROHet78	0.386	-0.0351	0.04049
ROHet281	0.388	0.1801	0.2085
ROHet257	0.391	-0.09403	0.1095
ROHet241	0.399	0.04617	0.0547
ROHet315	0.401	-0.1721	0.2049
ROHet323	0.405	-0.1164	0.1397
ROHet389	0.407	0.05465	0.06584
ROHet306	0.409	0.1035	0.1254
ROHet324	0.413	0.04877	0.05953
ROHet505	0.415	0.06467	0.07924
ROHet187	0.417	-0.04076	0.05017
ROHet364	0.428	0.05055	0.06373
ROHet376	0.43	-0.05125	0.06493
ROHet470	0.433	-0.05773	0.07361
ROHet74	0.433	-0.03405	0.04346
ROHet474	0.435	-0.06107	0.0781
ROHet92	0.435	0.03595	0.04598
ROHet407	0.437	0.05424	0.06966
ROHet409	0.441	-0.05551	0.07202
ROHet271	0.445	-0.0807	0.1056
ROHet210	0.446	0.03979	0.0522
ROHet346	0.446	0.05682	0.07458
ROHet207	0.449	0.04081	0.05386
ROHet72	0.449	-0.0454	0.05997
ROHet77	0.45	0.03228	0.0427
ROHet286	0.455	-0.04794	0.06416
ROHet450	0.456	-0.1299	0.174
ROHet40	0.459	-0.02766	0.03733
ROHet394	0.46	-0.04795	0.06494
ROHet351	0.471	-0.127	0.1763
ROHet476	0.473	-0.1295	0.1805
ROHet497	0.474	0.05444	0.07601
ROHet339	0.477	0.04347	0.06101
ROHet386	0.486	-0.04518	0.06481
ROHet461	0.489	0.1205	0.1741
ROHet492	0.505	0.05124	0.07693
ROHet366	0.51	0.1138	0.1727
ROHet319	0.518	0.1086	0.1681
ROHet138	0.519	-0.02939	0.04553
ROHet464	0.524	-0.047	0.0737
ROHet473	0.538	0.04782	0.07765
ROHet208	0.544	0.05663	0.09327
ROHet441	0.547	0.04293	0.07111
ROHet404	0.549	0.04217	0.07029
ROHet333	0.55	-0.0382	0.06389
ROHet186	0.553	-0.03197	0.05398
ROHet282	0.553	-0.07513	0.1267
ROHet153	0.555	-0.02829	0.04788
ROHet237	0.555	0.04032	0.06831
ROHet16	0.562	-0.02211	0.03813
ROHet403	0.565	-0.03866	0.06712
ROHet405	0.565	-0.07574	0.1315
ROHet51	0.57	0.02299	0.04046
ROHet134	0.572	-0.02729	0.04826
ROHet278	0.572	-0.03122	0.0552
ROHet34	0.577	-0.0198	0.0355
ROHet457	0.581	0.04101	0.07424
ROHet270	0.582	0.0288	0.0523
ROHet522	0.582	0.04447	0.08084
ROHet48	0.588	0.0212	0.03911
ROHet481	0.588	-0.0551	0.1017
ROHet452	0.589	-0.0422	0.07805
ROHet165	0.593	0.02524	0.04719
ROHet146	0.594	-0.06342	0.119
ROHet65	0.595	-0.02079	0.03908
ROHet88	0.604	-0.02232	0.04299
ROHet356	0.606	-0.08667	0.1679
ROHet61	0.609	0.04045	0.07896
ROHet332	0.61	-0.03493	0.06835
ROHet344	0.611	0.03214	0.06313
ROHet421	0.616	-0.03521	0.07011
ROHet182	0.628	0.05176	0.1069
ROHet314	0.628	-0.02792	0.0576
ROHet189	0.63	0.02298	0.04781
ROHet205	0.637	0.03546	0.07512
ROHet418	0.642	0.03596	0.07732
ROHet55	0.642	0.05095	0.1098
ROHet82	0.642	-0.01882	0.04043
ROHet176	0.647	0.02284	0.04989
ROHet401	0.647	-0.06622	0.1445
ROHet507	0.653	-0.03674	0.08163
ROHet192	0.665	0.02678	0.06188
ROHet354	0.665	-0.02705	0.06238
ROHet398	0.678	0.02616	0.06301
ROHet321	0.679	-0.04418	0.1065
ROHet514	0.684	-0.04169	0.1025
ROHet102	0.694	-0.01633	0.04138
ROHet477	0.694	-0.02796	0.07103
ROHet439	0.696	0.02808	0.07194
ROHet215	0.708	-0.02969	0.07915
ROHet400	0.708	0.04935	0.1318
ROHet181	0.71	0.01876	0.05041
ROHet353	0.711	0.02448	0.06594
ROHet136	0.712	0.01838	0.04967
ROHet90	0.73	0.02133	0.06174
ROHet449	0.732	0.03007	0.08762
ROHet245	0.735	0.01945	0.05742
ROHet465	0.736	0.02598	0.07692
ROHet395	0.741	0.03199	0.09701
ROHet516	0.749	-0.02682	0.08385
ROHet255	0.754	-0.01672	0.05324
ROHet352	0.755	-0.01964	0.063
ROHet269	0.772	-0.01617	0.05569
ROHet262	0.773	-0.01692	0.05842
ROHet343	0.787	0.03778	0.1401
ROHet49	0.79	-0.02864	0.1076
ROHet188	0.791	-0.02004	0.07567
ROHet500	0.796	0.02093	0.08098
ROHet118	0.806	-0.01853	0.07569
ROHet163	0.809	0.01852	0.07661
ROHet28	0.809	0.0132	0.05452
ROHet391	0.826	0.01509	0.06871
ROHet446	0.826	0.01707	0.07709
ROHet159	0.83	-0.01184	0.05534
ROHet489	0.832	0.0167	0.07847
ROHet15	0.834	0.01348	0.06408
ROHet387	0.846	-0.01552	0.08006
ROHet348	0.847	0.01732	0.08924
ROHet89	0.849	0.00833	0.04373
ROHet361	0.853	-0.02123	0.1142
ROHet396	0.862	0.01285	0.07385
ROHet308	0.875	-0.0548	0.3471
ROHet276	0.876	-0.01043	0.0669
ROHet235	0.881	-0.007918	0.05317
ROHet168	0.882	0.006702	0.04521
ROHet232	0.883	-0.008001	0.05438
ROHet480	0.884	0.01152	0.0785
ROHet258	0.885	0.007676	0.0528
ROHet511	0.889	0.01102	0.07912
ROHet377	0.893	-0.009082	0.0675
ROHet50	0.897	-0.005379	0.04166
ROHet148	0.898	0.006105	0.04728
ROHet307	0.92	0.03523	0.3477
ROHet13	0.924	-0.003497	0.03683
ROHet415	0.924	0.008993	0.09362
ROHet152	0.932	-0.004127	0.04821
ROHet410	0.934	0.005925	0.07085
ROHet105	0.935	0.003359	0.04121
ROHet484	0.935	-0.006544	0.07964
ROHet213	0.937	-0.003919	0.04961
ROHet491	0.942	-0.005584	0.07711
ROHet399	0.945	-0.005053	0.07222
ROHet175	0.948	-0.004035	0.06158
ROHet37	0.948	-0.00291	0.04401
ROHet11	0.95	-0.002533	0.04049
ROHet249	0.958	0.002887	0.05454
ROHet406	0.958	-0.003543	0.06758
ROHet252	0.959	0.002975	0.05749
ROHet211	0.961	0.004243	0.0864
ROHet132	0.963	-0.00338	0.07191
ROHet318	0.969	0.00229	0.05772
ROHet338	0.97	0.003681	0.0999
ROHet471	0.97	-0.002925	0.07674
ROHet63	0.976	-0.001564	0.05084
ROHet66	0.977	0.001163	0.03976
ROHet506	0.981	0.001879	0.07832
ROHet196	0.982	-0.001891	0.08213
ROHet8	0.989	-0.0005032	0.03799
ROHet226	0.99	-0.001227	0.092
ROHet379	0.996	-0.0003676	0.07045
