# Supplementary material for: Further host-genomic characterization of total antibody response to PRRSV vaccination and its relationship with reproductive performance in commercial sows: genome-wide haplotype and zygosity analyses
Source: Genet Sel Evol. 2021 Dec 7;53:91. doi: 10.1186/s12711-021-00676-5 (PMC8650375; doi:10.1186/s12711-021-00676-5)
Supplement: Supplementary file 4 — Additional file 4: Table S3. Haplotypes identified in the genome of commercial sows. The columns represent: (1) haplotype numbered by order of appearance along the genome; (2) number of SNPs composing the haplotype; (3) chromosome where the haplotype is located; (4) initial position of the haplotype within a chromosome; (5) end position of the haplotype within a chromosome; (6) length of the haplotype in kb; and (7) SNPs composing the haplotype. [file 12711_2021_676_MOESM4_ESM.xlsx]

## Sheet: Sheet 1
Table S3: Haplotypes identified in the genome of commercial sows
Haplotype	Number of SNPs	chromosome	initial position	end position	Length (Kb)	SNPs
haplo1	9	1	261794	450370	188.577	ASGA0000014|ASGA0000021|WU_10.2_1_722623|ALGA0000014|ALGA0000009|ALGA0000021|ALGA0000022|WU_10.2_1_778943|WU_10.2_1_786318
haplo2	2	1	557299	569752	12.454	WU_10.2_1_934682|M1GA0000069
haplo3	9	1	672475	856821	184.347	WU_10.2_1_1216084|H3GA0000057|H3GA0000058|WU_10.2_1_1334349|ALGA0000046|ALGA0000047|ASGA0000071|M1GA0000100|H3GA0000077
haplo4	4	1	887856	971796	83.941	M1GA0000151|M1GA0000139|M1GA0000135|H3GA0000082
haplo5	8	1	1089823	1289242	199.42	ALGA0000232|ASGA0000304|ASGA0000309|WU_10.2_1_1994718|ASGA0000323|ALGA0000251|WU_10.2_1_2176651|WU_10.2_1_2322507
haplo6	2	1	1358337	1373122	14.786	WU_10.2_1_2391815|ASGA0083458
haplo7	4	1	1447000	1471069	24.07	ASGA0102762|MARC0076778|MARC0015795|WU_10.2_1_2621338
haplo8	5	1	1476959	1561289	84.331	WU_10.2_1_2627242|ASGA0086709|ALGA0112852|WU_10.2_1_2667200|WU_10.2_1_2711786
haplo9	8	1	1661658	1856385	194.728	1_2812415|MARC0063358|WU_10.2_1_2886072|H3GA0052387|WU_10.2_1_2931464|ASGA0000264|ALGA0000195|H3GA0000220
haplo10	6	1	2330465	2408345	77.881	H3GA0000180|ALGA0000131|MARC0038011|ALGA0000134|ALGA0000133|ASGA0000170
haplo11	6	1	2409715	2585100	175.386	ASGA0085797|WU_10.2_1_3560483|ASGA0000179|MARC0040142|M1GA0000288|ALGA0000172
haplo12	6	1	2754517	2908964	154.448	H3GA0000310|H3GA0000320|WU_10.2_1_4014211|ALGA0000277|ASGA0000370|WU_10.2_1_4123643
haplo13	8	1	2941468	3128715	187.248	WU_10.2_1_3973612|ALGA0000300|ALGA0108678|MARC0083899|WU_10.2_1_4240325|MARC0087450|WU_10.2_1_4313782|WU_10.2_1_4319514
haplo14	2	1	3205091	3213862	8.772	WU_10.2_1_4393531|MARC0102958
haplo15	4	1	3296590	3331085	34.496	WU_10.2_1_4630316|WU_10.2_1_4638297|M1GA0000482|ASGA0000390
haplo16	4	1	3523935	3593533	69.599	ALGA0000331|M1GA0000495|ASGA0000430|ASGA0000422
haplo17	2	1	3793806	3812495	18.69	WU_10.2_1_5101531|DRGA0000017
haplo18	2	1	3893095	3912196	19.102	WU_10.2_1_5327576|MARC0003894
haplo19	2	1	3954380	3972399	18.02	ALGA0000368|ALGA0000370
haplo20	6	1	4158245	4259401	101.157	ASGA0000452|ASGA0000453|M1GA0000501|WU_10.2_1_5780618|WU_10.2_1_5690690|INRA0000194
haplo21	6	1	4272698	4391118	118.421	WU_10.2_1_5836697|ALGA0000386|WU_10.2_1_5883846|WU_10.2_1_5893403|ALGA0000388|MARC0007285
haplo22	9	1	4630008	4824158	194.151	ASGA0000490|H3GA0000401|ALGA0000431|ALGA0000436|ALGA0000441|WU_10.2_1_6419473|MARC0023660|WU_10.2_1_6447966|ALGA0000442
haplo23	5	1	4842912	4937587	94.676	WU_10.2_1_6485823|INRA0000229|MARC0028762|MARC0095028|ALGA0000458
haplo24	2	1	5194780	5211943	17.164	WU_10.2_1_6668278|DRGA0000041
haplo25	5	1	5334437	5443291	108.855	H3GA0000459|MARC0016720|WU_10.2_1_6875093|ALGA0115616|WU_10.2_1_6961837
haplo26	9	1	5567485	5744273	176.789	ALGA0119138|WU_10.2_1_7122813|WU_10.2_1_7040060|WU_10.2_1_7066680|WU_10.2_1_7095640|MARC0027411|H3GA0000476|WU_10.2_1_7226767|M1GA0000547
haplo27	2	1	5754611	5770457	15.847	1_7252617|MARC0034880
haplo28	2	1	6100362	6111352	10.991	SIRI0000433|WU_10.2_1_7623776
haplo29	2	1	6204660	6221804	17.145	WU_10.2_1_7676398|WU_10.2_1_7659256
haplo30	2	1	6495295	6511328	16.034	WU_10.2_1_8025743|ASGA0000640
haplo31	2	1	6938746	6957985	19.24	1_8522862|WU_10.2_1_8543727
haplo32	2	1	7014234	7018017	3.784	WU_10.2_1_8691900|WU_10.2_1_8695688
haplo33	2	1	7615171	7630133	14.963	ALGA0000683|MARC0089489
haplo34	2	1	8026909	8040507	13.599	DIAS0003564|ALGA0000725
haplo35	2	1	8236852	8252288	15.437	ALGA0000749|WU_10.2_1_10135756
haplo36	5	1	8258769	8339120	80.352	MARC0002939|ASGA0000817|DRGA0000063|ALGA0000769|MARC0078284
haplo37	4	1	8362294	8504144	141.851	ALGA0000778|M1GA0000672|MARC0036513|H3GA0000689
haplo38	2	1	8627107	8645594	18.488	WU_10.2_1_10520459|ASGA0082737
haplo39	7	1	8669156	8864583	195.428	WU_10.2_1_10634889|ALGA0000795|ASGA0000892|1_10723065|ALGA0000837|WU_10.2_1_10639220|H3GA0000711
haplo40	4	1	9038234	9059586	21.353	WU_10.2_1_11158562|H3GA0056093|ALGA0120737|ALGA0114715
haplo41	2	1	9060959	9066284	5.326	ASGA0090359|ALGA0111013
haplo42	6	1	9147844	9161133	13.29	MARC0067098|ASGA0096629|ASGA0101578|H3GA0056341|M1GA0025022|ALGA0111616
haplo43	5	1	9166650	9365259	198.61	ASGA0103410|1_11407894|1_11426075|ASGA0104413|WU_10.2_1_11489967
haplo44	2	1	9394902	9412070	17.169	WU_10.2_1_11519617|WU_10.2_1_11536804
haplo45	2	1	9755372	9768589	13.218	ASGA0000959|H3GA0000737
haplo46	8	1	10036902	10234770	197.869	ALGA0000889|WU_10.2_1_12123129|ASGA0000966|ASGA0000969|WU_10.2_1_12203387|WU_10.2_1_12192066|WU_10.2_1_12185178|H3GA0000744
haplo47	2	1	10262501	10276201	13.701	WU_10.2_1_12347708|WU_10.2_1_12282603
haplo48	6	1	10318690	10462399	143.71	WU_10.2_1_12451621|DRGA0000082|ASGA0000973|MARC0049090|WU_10.2_1_12617376|MARC0004771
haplo49	2	1	10529704	10548553	18.85	WU_10.2_1_12711028|ALGA0122196
haplo50	5	1	10646136	10779245	133.11	ALGA0000922|ASGA0000986|ASGA0000992|DRGA0000091|WU_10.2_1_12963736
haplo51	4	1	10811180	10880316	69.137	WU_10.2_1_12995664|H3GA0000774|WU_10.2_1_13027682|CASI0010077
haplo52	5	1	10936234	11039515	103.282	H3GA0000785|ASGA0001011|ALGA0000957|MARC0089438|ALGA0000960
haplo53	7	1	11240896	11379817	138.922	WU_10.2_1_13326529|WU_10.2_1_13341450|ALGA0001027|ALGA0001028|WU_10.2_1_13435158|ASGA0001083|M1GA0000757
haplo54	2	1	11396506	11411932	15.427	MARC0018001|WU_10.2_1_13493624
haplo55	2	1	11584227	11602546	18.32	WU_10.2_1_13558315|ASGA0001071
haplo56	4	1	11634073	11703832	69.76	ALGA0001007|H3GA0000815|ASGA0001055|ASGA0001052
haplo57	2	1	11750626	11762754	12.129	ALGA0000990|ASGA0001039
haplo58	2	1	11857192	11867084	9.893	WU_10.2_1_13788588|WU_10.2_1_13778283
haplo59	9	1	12054793	12195820	141.028	ALGA0001037|ASGA0001086|MARC0034448|WU_10.2_1_14145274|M1GA0000759|ALGA0001039|WU_10.2_1_14201367|ASGA0001096|WU_10.2_1_14239333
haplo60	2	1	12277112	12291296	14.185	DRGA0000100|WU_10.2_1_14324663
haplo61	5	1	12546595	12629436	82.842	MARC0037754|WU_10.2_1_14700087|ALGA0111979|1_14638936|MARC0065727
haplo62	2	1	12862963	12870888	7.926	WU_10.2_1_15028374|WU_10.2_1_15035735
haplo63	2	1	12914529	12927305	12.777	WU_10.2_1_15111641|ASGA0001137
haplo64	7	1	12966681	13051624	84.944	WU_10.2_1_15131094|WU_10.2_1_15228171|WU_10.2_1_15253001|ALGA0001112|DRGA0000109|WU_10.2_1_15276032|H3GA0000845
haplo65	6	1	13248833	13394041	145.209	ALGA0001129|WU_10.2_1_15519019|M1GA0000773|WU_10.2_1_15575902|H3GA0000849|WU_10.2_1_15644154
haplo66	4	1	13446206	13496889	50.684	WU_10.2_1_15696330|ALGA0001145|ASGA0001168|WU_10.2_1_15746970
haplo67	3	1	13551055	13576095	25.041	MARC0059733|WU_10.2_1_15775179|ALGA0001149
haplo68	2	1	13583706	13601168	17.463	ASGA0001170|WU_10.2_1_15864491
haplo69	2	1	13630037	13637576	7.54	ALGA0001154|ALGA0001160
haplo70	7	1	13703776	13891308	187.533	WU_10.2_1_15944040|ALGA0001163|WU_10.2_1_16236146|MARC0023380|WU_10.2_1_16206367|ASGA0001176|MARC0057601
haplo71	6	1	14062022	14156490	94.469	DRGA0000148|ASGA0001198|M1GA0000776|DRGA0000153|DRGA0000154|ASGA0001200
haplo72	12	1	14359060	14553063	194.004	ALGA0001216|WU_10.2_1_16760692|WU_10.2_1_16764363|WU_10.2_1_16767916|ASGA0090411|WU_10.2_1_16797723|WU_10.2_1_16809509|WU_10.2_1_16861893|WU_10.2_1_16865808|ALGA0120068|WU_10.2_1_16906504|WU_10.2_1_16966956
haplo73	2	1	14590859	14606493	15.635	MARC0027620|WU_10.2_1_17020535
haplo74	4	1	14785944	14869534	83.591	MARC0039402|WU_10.2_1_17222990|DIAS0004684|ALGA0001244
haplo75	3	1	14958478	14988130	29.653	H3GA0000905|ALGA0001269|ASGA0001286
haplo76	2	1	15091245	15109785	18.541	WU_10.2_1_17500795|ASGA0001308
haplo77	2	1	15127643	15143196	15.554	1_17537210|H3GA0000916
haplo78	2	1	15228370	15247167	18.798	ALGA0001311|WU_10.2_1_17656821
haplo79	2	1	15728667	15746522	17.856	DRGA0000179|H3GA0000945
haplo80	4	1	16609766	16764782	155.017	ASGA0001396|H3GA0000987|M1GA0000819|WU_10.2_1_19219296
haplo81	2	1	16775912	16781045	5.134	DRGA0000182|10006974
haplo82	2	1	16890642	16903857	13.216	ALGA0001410|ASGA0001418
haplo83	4	1	17029609	17142254	112.646	H3GA0001013|WU_10.2_1_19493503|WU_10.2_1_19533398|ASGA0097745
haplo84	2	1	17524787	17535213	10.427	ALGA0124174|ASGA0087300
haplo85	5	1	17758420	17890582	132.163	H3GA0001055|ALGA0001499|ASGA0001497|WU_10.2_1_19988193|MARC0043498
haplo86	2	1	18152261	18169229	16.969	WU_10.2_1_20347442|H3GA0001062
haplo87	5	1	18554829	18748259	193.431	WU_10.2_1_20748169|WU_10.2_1_20762549|WU_10.2_1_20789276|ALGA0001516|H3GA0001067
haplo88	2	1	19330798	19347989	17.192	ALGA0001557|ALGA0001559
haplo89	2	1	19799154	19813142	13.989	ASGA0001556|ALGA0001580
haplo90	4	1	20071731	20097656	25.926	ALGA0114236|ALGA0118952|ASGA0104736|WU_10.2_1_22349097
haplo91	4	1	20223407	20270047	46.641	ALGA0107609|ALGA0104320|ASGA0094670|WU_10.2_1_22537047
haplo92	8	1	20358391	20556829	198.439	WU_10.2_1_22625862|WU_10.2_1_22699231|MARC0002374|ASGA0102681|WU_10.2_1_22940694|ASGA0093046|MARC0097056|H3GA0054791
haplo93	4	1	21455638	21612345	156.708	WU_10.2_1_23980647|H3GA0001101|ALGA0001640|MARC0004459
haplo94	2	1	21962172	21980525	18.354	WU_10.2_1_24417680|ASGA0001612
haplo95	2	1	22280467	22292508	12.042	WU_10.2_1_24786834|ASGA0099363
haplo96	2	1	22443553	22453227	9.675	ASGA0001633|MARC0018818
haplo97	2	1	22995675	23010961	15.287	ALGA0001738|MARC0005741
haplo98	5	1	23025145	23215983	190.839	ALGA0001739|DRGA0000265|ALGA0001746|WU_10.2_1_25984481|DRGA0000266
haplo99	7	1	23571325	23753955	182.631	DRGA0000277|ALGA0001757|DRGA0000280|H3GA0001138|ALGA0001758|INRA0001167|M1GA0000866
haplo100	2	1	23841955	23853212	11.258	ALGA0001762|DRGA0000286
haplo101	6	1	23868598	24055884	187.287	DRGA0000287|ALGA0001764|DRGA0000284|WU_10.2_1_26735780|ALGA0001766|H3GA0001140
haplo102	5	1	24160760	24357399	196.64	WU_10.2_1_27210848|ASGA0001657|DRGA0000293|WU_10.2_1_27463305|DRGA0000296
haplo103	7	1	25128360	25317840	189.481	WU_10.2_1_28271459|ALGA0001802|INRA0001186|ASGA0097469|ALGA0122990|DIAS0004367|WU_10.2_1_28518207
haplo104	4	1	25592979	25702599	109.621	DIAS0000754|INRA0001220|DRGA0000319|ALGA0001838
haplo105	5	1	25893634	26082829	189.196	ALGA0001854|ASGA0001719|ASGA0001721|H3GA0001174|DRGA0000334
haplo106	8	1	26117154	26247570	130.417	ASGA0001735|H3GA0001175|ASGA0001738|WU_10.2_1_29330685|ASGA0001744|WU_10.2_1_29573629|WU_10.2_1_29472184|WU_10.2_1_29501954
haplo107	4	1	26476427	26540376	63.95	ASGA0001753|H3GA0001189|ASGA0099725|ASGA0001772
haplo108	4	1	26593023	26631978	38.956	ALGA0001908|MARC0051884|ALGA0001915|ASGA0001774
haplo109	6	1	26651211	26792842	141.632	WU_10.2_1_30004002|INRA0001270|ALGA0001920|WU_10.2_1_30099491|ALGA0001926|H3GA0001203
haplo110	4	1	26987037	27052952	65.916	ALGA0001951|WU_10.2_1_30357467|ALGA0001958|WU_10.2_1_30404143
haplo111	2	1	27346475	27358567	12.093	H3GA0001223|ASGA0001838
haplo112	2	1	27550386	27566388	16.003	ALGA0106992|ASGA0094502
haplo113	2	1	27620041	27626241	6.201	ASGA0001842|ALGA0116591
haplo114	5	1	27755173	27837950	82.778	ASGA0085617|WU_10.2_1_31192962|ALGA0002020|ALGA0002013|WU_10.2_1_31309038
haplo115	2	1	28754939	28772718	17.78	MARC0088758|ASGA0001911
haplo116	2	1	29114982	29134028	19.047	H3GA0001269|H3GA0001272
haplo117	2	1	29554208	29565977	11.77	ASGA0001969|ALGA0002193
haplo118	2	1	29604700	29619798	15.099	ALGA0002199|DRGA0000417
haplo119	4	1	30232849	30346083	113.235	H3GA0001315|INRA0001523|ALGA0002244|ALGA0002249
haplo120	5	1	30517069	30709317	192.249	DRGA0000441|MARC0046194|ASGA0002034|ALGA0002281|ASGA0002040
haplo121	2	1	30782016	30794488	12.473	H3GA0001332|ALGA0002292
haplo122	2	1	31190843	31202486	11.644	ASGA0002086|ASGA0002087
haplo123	2	1	31338808	31354484	15.677	ALGA0002350|ALGA0002351
haplo124	2	1	31633926	31645483	11.558	DRGA0000472|H3GA0001364
haplo125	4	1	31697534	31884853	187.32	ASGA0002134|DIAS0004542|ALGA0116136|INRA0001633
haplo126	5	1	31914264	32046455	132.192	WU_10.2_1_35461668|H3GA0001369|ALGA0002394|ASGA0002137|MARC0095826
haplo127	6	1	32140195	32268927	128.733	ASGA0002153|MARC0098037|MARC0058870|ASGA0002159|ALGA0002423|ALGA0002427
haplo128	5	1	32844496	33018616	174.121	ALGA0002457|ALGA0002465|DRGA0000497|MARC0060121|ALGA0002480
haplo129	2	1	33142634	33146872	4.239	MARC0053676|ASGA0002203
haplo130	5	1	33461122	33616454	155.333	ALGA0002521|ALGA0002523|H3GA0001427|ALGA0002540|ASGA0002251
haplo131	4	1	33766231	33839921	73.691	MARC0056093|ALGA0002556|H3GA0001434|ASGA0002260
haplo132	4	1	34895943	35058376	162.434	ASGA0002287|ASGA0002288|MARC0027227|H3GA0001444
haplo133	5	1	35143030	35325545	182.516	INRA0001752|H3GA0001445|ALGA0002595|ALGA0002600|DRGA0000569
haplo134	2	1	35471553	35486099	14.547	ASGA0002301|WU_10.2_1_39037334
haplo135	5	1	36067730	36260032	192.303	ALGA0002625|MARC0054624|WU_10.2_1_39873860|DRGA0000578|H3GA0001456
haplo136	5	1	36290474	36403970	113.497	ALGA0002632|INRA0001776|ASGA0002314|DRGA0000575|MARC0018694
haplo137	4	1	36587060	36757463	170.404	WU_10.2_1_40359819|WU_10.2_1_40430395|ALGA0002641|DRGA0000580
haplo138	4	1	37381311	37567095	185.785	DRGA0000591|MARC0114211|ALGA0002697|ALGA0002699
haplo139	2	1	37619555	37634135	14.581	M1GA0000932|H3GA0001491
haplo140	4	1	37713216	37746276	33.061	ALGA0002710|H3GA0054825|ALGA0105935|ASGA0101182
haplo141	3	1	38161769	38189919	28.151	ASGA0002401|MARC0034815|MARC0026342
haplo142	5	1	38887535	39060393	172.859	ALGA0002768|ALGA0002769|ASGA0002416|ASGA0094398|ALGA0114490
haplo143	2	1	39641167	39655284	14.118	ALGA0002800|DRGA0000650
haplo144	6	1	39759030	39942193	183.164	ALGA0002806|SIRI0000080|ALGA0002818|DIAS0002823|MARC0012272|ASGA0002445
haplo145	2	1	40842099	40849488	7.39	ALGA0002842|ALGA0105589
haplo146	4	1	40954523	41122987	168.465	DRGA0000669|ALGA0002851|ALGA0002853|ASGA0002466
haplo147	4	1	41373006	41505104	132.099	ALGA0002870|INRA0001943|DRGA0000690|H3GA0001533
haplo148	4	1	41520231	41719086	198.856	DRGA0000694|DRGA0000695|ASGA0002479|ALGA0117285
haplo149	2	1	42623363	42626844	3.482	ALGA0109403|MARC0006447
haplo150	4	1	43074896	43257183	182.288	ASGA0002512|CASI0010130|DRGA0000714|ALGA0002938
haplo151	4	1	43299542	43378688	79.147	MARC0090402|ASGA0002521|MARC0030041|H3GA0001563
haplo152	2	1	43635124	43646692	11.569	ASGA0002533|ASGA0002536
haplo153	2	1	43699076	43713569	14.494	ASGA0002548|ASGA0002551
haplo154	5	1	43820620	43979109	158.49	ALGA0002965|H3GA0001574|ASGA0002552|ALGA0002967|ALGA0002970
haplo155	2	1	44006026	44021075	15.05	ALGA0002972|DRGA0000722
haplo156	2	1	44327013	44329108	2.096	ALGA0002986|INRA0002035
haplo157	5	1	44655399	44819521	164.123	ALGA0003008|ASGA0002573|ALGA0003012|ALGA0003013|DRGA0000745
haplo158	4	1	45480921	45591655	110.735	INRA0002076|ALGA0003039|MARC0080112|DRGA0000754
haplo159	5	1	46054790	46251692	196.903	ASGA0097205|ASGA0096671|ALGA0003076|MARC0084072|INRA0002107
haplo160	4	1	47199212	47338824	139.613	ALGA0003115|ALGA0003117|ASGA0002626|ALGA0003122
haplo161	5	1	47527329	47688918	161.59	ALGA0003129|WU_10.2_1_217259546|ALGA0003134|MARC0033459|ASGA0002638
haplo162	3	1	47939841	47966521	26.681	ASGA0002640|ALGA0003145|ALGA0003146
haplo163	9	1	48054130	48246811	192.682	ASGA0002642|ALGA0003151|ALGA0003152|ALGA0003154|DRGA0000808|DRGA0000811|DRGA0000813|SIRI0000263|ASGA0002653
haplo164	6	1	48414630	48586777	172.148	DRGA0000822|WU_10.2_1_54476299|WU_10.2_1_54334627|DRGA0000823|WU_10.2_1_54366953|WU_10.2_1_54653699
haplo165	4	1	48837922	48974545	136.624	MARC0023808|ALGA0003195|INRA0002210|ALGA0003201
haplo166	6	1	49232934	49428041	195.108	DRGA0000834|MARC0051272|H3GA0001645|ASGA0002675|ASGA0002680|DRGA0000839
haplo167	6	1	49995943	50195543	199.601	MARC0024683|ASGA0002700|ASGA0002705|DRGA0000851|ALGA0003251|CASI0010121
haplo168	4	1	50404360	50591394	187.035	MARC0006808|WU_10.2_1_56691599|WU_10.2_1_56777489|WU_10.2_1_56866503
haplo169	6	1	50844195	51010399	166.205	WU_10.2_1_57182051|ASGA0002733|MARC0065362|MARC0036790|DIAS0001404|ALGA0003284
haplo170	4	1	51060285	51224009	163.725	ALGA0003292|ALGA0003294|ALGA0003302|MARC0043932
haplo171	2	1	51628206	51640909	12.704	ALGA0003365|H3GA0001700
haplo172	6	1	51716629	51880036	163.408	ALGA0003372|ASGA0002802|ALGA0003377|ASGA0002804|MARC0027189|H3GA0001710
haplo173	4	1	52355814	52495754	139.941	ALGA0003430|ALGA0003431|H3GA0001728|ASGA0002841
haplo174	5	1	52516084	52696117	180.034	H3GA0001730|H3GA0001731|WU_10.2_1_58927999|H3GA0001733|INRA0002365
haplo175	4	1	52863007	53037420	174.414	WU_10.2_1_59200415|ALGA0003456|H3GA0001738|DIAS0000342
haplo176	6	1	54026234	54186193	159.96	INRA0002425|DRGA0000925|ALGA0003516|ALGA0003521|ALGA0003523|ALGA0003525
haplo177	2	1	55273080	55289358	16.279	ALGA0003570|ALGA0003571
haplo178	6	1	55353546	55550351	196.806	MARC0047693|MARC0038944|MARC0051679|ALGA0003581|ALGA0003583|ALGA0003587
haplo179	5	1	55686230	55879614	193.385	ASGA0002969|ASGA0002971|ALGA0003592|H3GA0001791|ASGA0002979
haplo180	5	1	56010526	56151299	140.774	ASGA0002980|ALGA0003611|ASGA0002987|ALGA0003621|ASGA0002989
haplo181	5	1	56281453	56440251	158.799	ALGA0112694|ASGA0003001|ALGA0003639|ALGA0003642|ALGA0003646
haplo182	2	1	56500036	56511890	11.855	H3GA0001807|INRA0002536
haplo183	6	1	57069421	57259091	189.671	ALGA0003670|ALGA0003672|ASGA0003043|MARC0003007|ASGA0003045|ASGA0003049
haplo184	2	1	57304546	57316578	12.033	ASGA0003055|ALGA0003690
haplo185	2	1	58091520	58106684	15.165	ALGA0003716|DRGA0000963
haplo186	7	1	58162732	58355693	192.962	ALGA0003725|ASGA0003081|ALGA0003728|DRGA0000971|DRGA0000977|ASGA0003091|ALGA0003741
haplo187	5	1	58446382	58615140	168.759	ASGA0003097|ASGA0003100|ALGA0003761|ASGA0003102|ALGA0110077
haplo188	2	1	59117570	59133134	15.565	INRA0002582|ALGA0003787
haplo189	4	1	59210340	59406942	196.603	DRGA0000990|ALGA0003797|ALGA0003800|ALGA0003807
haplo190	2	1	59481770	59491383	9.614	SIRI0000487|ASGA0003139
haplo191	4	1	59512640	59636770	124.131	ALGA0003818|ASGA0003143|ALGA0003826|ALGA0003829
haplo192	6	1	59862892	60033576	170.685	DRGA0001009|ALGA0003836|ASGA0003156|ASGA0003153|MARC0085254|ASGA0091084
haplo193	2	1	60371165	60388521	17.357	ASGA0003159|ALGA0003852
haplo194	4	1	60456836	60638159	181.324	MARC0071245|ALGA0003859|ASGA0097137|ASGA0003163
haplo195	4	1	61628730	61757457	128.728	ALGA0113051|ALGA0109685|DRGA0001055|DRGA0001059
haplo196	5	1	61918654	62087785	169.132	ASGA0003185|ALGA0003892|ALGA0003893|DRGA0001063|ALGA0003894
haplo197	6	1	62278309	62371709	93.401	SIRI0000966|SIRI0000967|ALGA0109882|ASGA0003188|ALGA0003898|DRGA0001068
haplo198	4	1	63225607	63294966	69.36	MARC0112869|CASI0007774|ALGA0003917|M1GA0000987
haplo199	7	1	63659775	63856265	196.491	ASGA0003207|MARC0024388|DRGA0001092|DRGA0001093|ALGA0102804|ALGA0124376|ALGA0003927
haplo200	5	1	64119625	64301394	181.77	DRGA0001098|ASGA0003219|ASGA0003223|MARC0104726|ASGA0003229
haplo201	4	1	66276278	66475147	198.87	MARC0004056|ALGA0004035|INRA0002763|ALGA0004041
haplo202	7	1	66949768	67133402	183.635	ALGA0004073|ALGA0004074|ALGA0004077|MARC0060375|ASGA0003300|H3GA0001937|H3GA0001938
haplo203	4	1	67248505	67429429	180.925	INRA0002784|ASGA0003306|ALGA0004090|ASGA0003312
haplo204	6	1	67496805	67695374	198.57	MARC0050325|ASGA0003315|ALGA0004095|ASGA0003317|ALGA0004093|ALGA0004098
haplo205	2	1	68407069	68426253	19.185	ALGA0004136|ALGA0004142
haplo206	4	1	71346756	71510724	163.969	H3GA0001977|ASGA0003367|ALGA0004218|ALGA0004227
haplo207	2	1	72764306	72770424	6.119	ALGA0123576|ALGA0118409
haplo208	4	1	73425003	73617392	192.39	DRGA0001155|ALGA0004308|ASGA0003459|MARC0060545
haplo209	5	1	73892229	74037825	145.597	MARC0008268|ALGA0004333|MARC0014911|ASGA0003476|INRA0002909
haplo210	5	1	74173831	74341934	168.104	ASGA0003481|INRA0002912|ASGA0003483|H3GA0002049|ALGA0004351
haplo211	5	1	74578614	74776040	197.427	ASGA0003493|ASGA0003503|ASGA0003506|ASGA0003509|ASGA0003511
haplo212	2	1	74839761	74852014	12.254	MARC0022047|ALGA0004377
haplo213	4	1	74891998	75060242	168.245	ASGA0003523|ALGA0004384|ALGA0004389|INRA0002932
haplo214	2	1	75122271	75136697	14.427	H3GA0002082|ALGA0004395
haplo215	4	1	75513408	75645286	131.879	INRA0002957|H3GA0002093|ALGA0123514|ASGA0100212
haplo216	4	1	76381147	76449759	68.613	MARC0037432|ALGA0004414|ASGA0003537|ALGA0004413
haplo217	5	1	76474085	76657453	183.369	MARC0010696|ALGA0004408|MARC0027209|H3GA0002087|DRGA0001168
haplo218	2	1	77096908	77106112	9.205	MARC0029667|ASGA0096814
haplo219	4	1	77499184	77631854	132.671	ASGA0003564|SIRI0000273|ASGA0094053|MARC0022221
haplo220	2	1	78255265	78274730	19.466	DRGA0001192|INRA0003003
haplo221	4	1	78746469	78942618	196.15	H3GA0002135|INRA0003011|ASGA0003601|ALGA0115754
haplo222	4	1	79474188	79657794	183.607	ALGA0004513|ALGA0004520|ALGA0004521|ASGA0003607
haplo223	6	1	80575698	80772877	197.18	ALGA0004552|ALGA0004554|ALGA0004563|ALGA0004569|DRGA0001218|ALGA0004579
haplo224	5	1	81087435	81273843	186.409	ALGA0004609|H3GA0002152|ASGA0003638|DRGA0001238|ALGA0004613
haplo225	4	1	81376955	81563939	186.985	MARC0066474|DRGA0001246|ASGA0003643|H3GA0002156
haplo226	8	1	81714243	81910924	196.682	MARC0052673|ASGA0003652|DIAS0001377|ALGA0004640|DRGA0001252|DIAS0003146|DBUN0003645|ASGA0003663
haplo227	4	1	82667140	82850358	183.219	H3GA0002168|ALGA0004675|MARC0004543|ALGA0004678
haplo228	7	1	82962537	83153780	191.244	DRGA0001269|UMB10000008|ALGA0004684|DIAS0002545|BGIS0007632|H3GA0002180|ASGA0003694
haplo229	2	1	83233838	83237811	3.974	INRA0003158|MARC0016265
haplo230	6	1	85241597	85439209	197.613	H3GA0002192|INRA0003187|ASGA0003716|ALGA0004735|ASGA0003717|DRGA0001287
haplo231	4	1	85755361	85917831	162.471	ASGA0003720|ASGA0003722|ALGA0004746|MARC0090283
haplo232	4	1	86103492	86256377	152.886	ALGA0004751|ALGA0004752|H3GA0002203|ALGA0004758
haplo233	5	1	86318011	86492951	174.941	ASGA0003731|H3GA0002210|ALGA0004771|DRGA0001297|ALGA0004774
haplo234	6	1	87131003	87315059	184.057	ASGA0003761|INRA0003212|DRGA0001307|H3GA0002223|INRA0003215|DRGA0001310
haplo235	4	1	87529273	87685694	156.422	DRGA0001312|ASGA0003764|ASGA0003769|ALGA0004819
haplo236	4	1	87876577	88060059	183.483	DRGA0001320|DRGA0001321|ALGA0004827|H3GA0002228
haplo237	4	1	88428485	88573047	144.563	ALGA0004837|CASI0009963|ALGA0004842|MARC0021257
haplo238	4	1	88884172	89076457	192.286	ALGA0004869|ALGA0004871|DRGA0001337|ALGA0004881
haplo239	5	1	89136975	89307089	170.115	ALGA0004882|DRGA0001340|ALGA0004886|ALGA0004889|H3GA0002253
haplo240	4	1	89322525	89503786	181.262	H3GA0002254|ASGA0003802|DRGA0001350|MARC0112119
haplo241	4	1	89598444	89796487	198.044	H3GA0002262|ASGA0003807|ASGA0003810|ASGA0104869
haplo242	4	1	89939756	90135452	195.697	ASGA0003812|DRGA0001357|M1GA0001055|ASGA0003819
haplo243	2	1	90213962	90228427	14.466	ALGA0004928|Affx-114889036
haplo244	5	1	90748703	90941819	193.117	M1GA0001057|ALGA0004941|DRGA0001365|MARC0027368|ALGA0004950
haplo245	6	1	91363490	91544293	180.804	ASGA0003855|ASGA0003853|ALGA0004956|ASGA0003856|ALGA0004959|DRGA0001375
haplo246	4	1	92079413	92231489	152.077	MARC0013705|SIRI0001177|ASGA0003865|WU_10.2_1_103282812
haplo247	6	1	94198691	94361593	162.903	MARC0070002|ALGA0004980|H3GA0002290|ALGA0004991|ALGA0004983|ASGA0003873
haplo248	4	1	94479236	94636253	157.018	MARC0010598|MARC0010516|ALGA0005004|H3GA0002300
haplo249	5	1	94923415	95098056	174.642	H3GA0002309|WU_10.2_1_104848072|MARC0006105|ASGA0003904|ALGA0005037
haplo250	2	1	95306525	95314725	8.201	MARC0089353|ALGA0115211
haplo251	5	1	95536583	95649925	113.343	MARC0008887|ALGA0005064|ASGA0003937|ALGA0005067|ALGA0123147
haplo252	2	1	95728721	95743243	14.523	ALGA0005068|ALGA0005071
haplo253	5	1	96683676	96804183	120.508	ASGA0087480|ALGA0103227|ASGA0104805|WU_10.2_1_309550463|WU_10.2_1_309529378
haplo254	7	1	96848770	97039634	190.865	WU_10.2_1_309485106|1_309418215|DRGA0002540|ASGA0008283|INRA0007952|MARC0015539|ALGA0011020
haplo255	4	1	97745041	97801853	56.813	ASGA0003984|ASGA0003983|H3GA0002364|ALGA0005129
haplo256	4	1	97890433	98039351	148.919	CASI0008179|H3GA0002356|ASGA0003962|ASGA0003960
haplo257	4	1	99549245	99713148	163.904	MARC0082964|ALGA0005223|ALGA0005233|MARC0038607
haplo258	4	1	103103533	103300313	196.781	ALGA0005305|ASGA0004091|ASGA0004095|ASGA0004103
haplo259	4	1	104241546	104409268	167.723	ASGA0004109|ALGA0005321|INRA0003592|ASGA0004111
haplo260	4	1	104861191	104980009	118.819	ALGA0005329|ASGA0004114|DRGA0001431|ASGA0004115
haplo261	6	1	106638228	106807003	168.776	ALGA0005381|H3GA0002483|ASGA0095614|ASGA0004144|ASGA0004149|INRA0003660
haplo262	2	1	107648803	107668382	19.58	WU_10.2_1_118612696|DRGA0001449
haplo263	2	1	108074183	108094027	19.845	H3GA0002512|ALGA0005429
haplo264	4	1	108298293	108400617	102.325	ALGA0005448|MARC0005035|MARC0005036|DIAS0003184
haplo265	4	1	110486655	110673386	186.732	MARC0016307|ASGA0004240|ALGA0005507|INRA0003768
haplo266	4	1	111455138	111636328	181.191	INRA0003807|ALGA0005551|ASGA0004265|MARC0087646
haplo267	5	1	112029698	112194950	165.253	INRA0003826|H3GA0002572|MARC0057286|ALGA0005564|H3GA0002574
haplo268	5	1	112896780	113075599	178.82	ASGA0004300|DIAS0000196|H3GA0002594|DRGA0001460|INRA0003847
haplo269	2	1	114610229	114628022	17.794	ALGA0005635|H3GA0002618
haplo270	4	1	116598515	116779196	180.682	ALGA0005664|MARC0072090|ALGA0005666|ALGA0005676
haplo271	2	1	116881074	116893987	12.914	ALGA0005682|ALGA0005684
haplo272	5	1	117583391	117735952	152.562	ALGA0005706|ALGA0005711|ALGA0005714|ALGA0005717|MARC0017804
haplo273	2	1	119505578	119523919	18.342	ALGA0005754|ASGA0004370
haplo274	2	1	123365287	123368420	3.134	ASGA0096650|ALGA0118138
haplo275	4	1	123739380	123813806	74.427	ALGA0005817|H3GA0002692|DRGA0001491|ASGA0004411
haplo276	4	1	123825984	123995795	169.812	INRA0004051|ALGA0005824|MARC0010832|ASGA0004416
haplo277	2	1	124296723	124310415	13.693	H3GA0002708|MARC0103956
haplo278	2	1	125112608	125114214	1.607	MARC0022136|ALGA0005858
haplo279	5	1	125272056	125419284	147.229	MARC0065733|ALGA0005869|ALGA0005871|DRGA0001507|ALGA0005880
haplo280	4	1	125499423	125685721	186.299	DRGA0001510|MARC0007146|ALGA0005890|DRGA0001516
haplo281	4	1	125972551	126041216	68.666	MARC0039560|ASGA0004457|MARC0001422|H3GA0002725
haplo282	4	1	127417689	127520992	103.304	ALGA0005943|ASGA0004482|ALGA0005946|ASGA0004483
haplo283	2	1	130295942	130303657	7.716	MARC0040501|MARC0029823
haplo284	7	1	131047558	131201231	153.674	INRA0004224|MARC0014312|ASGA0004564|DIAS0000131|INRA0004226|ALGA0006009|ALGA0006012
haplo285	4	1	131921131	132037747	116.617	ASGA0004588|DRGA0001527|ALGA0006038|ASGA0004593
haplo286	4	1	132376665	132572509	195.845	ASGA0004598|ALGA0006042|ALGA0006043|ALGA0006048
haplo287	2	1	139923196	139938647	15.452	ALGA0006162|ALGA0006167
haplo288	2	1	139979406	139993309	13.904	ALGA0006170|ALGA0006172
haplo289	2	1	140684025	140697337	13.313	INRA0004431|ALGA0006204
haplo290	4	1	141989498	142070404	80.907	ASGA0004730|H3GA0002894|ALGA0006238|SIRI0000960
haplo291	2	1	143733258	143747114	13.857	ASGA0004747|ASGA0004749
haplo292	2	1	143797587	143810843	13.257	ALGA0006262|ASGA0004750
haplo293	2	1	144928245	144931125	2.881	MARC0105296|INRA0004507
haplo294	4	1	145307742	145436479	128.738	ASGA0008327|WU_10.2_1_311104682|H3GA0005430|MARC0086286
haplo295	4	1	145464765	145564461	99.697	ALGA0011136|WU_10.2_1_311224087|H3GA0005436|SIRI0000829
haplo296	3	1	145590416	145620082	29.667	WU_10.2_1_311276737|M1GA0002113|WU_10.2_1_311246650
haplo297	4	1	145643981	145724081	80.101	WU_10.2_1_311418877|ASGA0008338|WU_10.2_1_311422792|WU_10.2_1_311628003
haplo298	7	1	145750058	145855341	105.284	WU_10.2_1_311602236|WU_10.2_1_311591204|WU_10.2_1_311563616|WU_10.2_1_311558648|WU_10.2_1_311691942|M1GA0002118|ALGA0011145
haplo299	4	1	146341623	146435754	94.132	H3GA0055523|MARC0113728|MARC0073315|1_161891709
haplo300	6	1	147253213	147445089	191.877	INRA0004551|ALGA0006341|ALGA0006344|ALGA0006347|WU_10.2_1_162876651|MARC0009571
haplo301	4	1	147569477	147704396	134.92	M1GA0001154|ASGA0004834|MARC0048966|MARC0057298
haplo302	2	1	147897077	147917056	19.98	H3GA0002996|ALGA0006383
haplo303	3	1	148170231	148183184	12.954	ALGA0006395|INRA0004641|Affx-114973260
haplo304	4	1	148366386	148452203	85.818	MARC0044386|MARC0062569|ALGA0006401|H3GA0003011
haplo305	5	1	150050926	150144057	93.132	ASGA0102632|ASGA0101470|ASGA0004912|ALGA0006445|ALGA0006442
haplo306	4	1	151970385	152100725	130.341	Affx-115142634|CASI0009711|ALGA0006476|INRA0004738
haplo307	6	1	154822561	155015630	193.07	ALGA0006512|ALGA0006518|ALGA0006519|MARC0076018|DRGA0001578|ALGA0006516
haplo308	4	1	155077252	155275308	198.057	SIRI0000619|ALGA0105024|MARC0051329|WU_10.2_1_172473082
haplo309	4	1	156347688	156505431	157.744	MARC0060938|H3GA0003070|ASGA0004948|ALGA0006547
haplo310	2	1	156729990	156745942	15.953	WU_10.2_1_173888825|WU_10.2_1_174189487
haplo311	4	1	159835711	160005977	170.267	DIAS0000206|ASGA0106369|ASGA0004988|ASGA0004989
haplo312	2	1	160210902	160223900	12.999	ASGA0004992|ASGA0004994
haplo313	2	1	160284793	160288412	3.62	ALGA0006621|INRA0004954
haplo314	4	1	160347188	160532185	184.998	ALGA0006623|WU_10.2_1_178188861|INRA0004955|Affx-115031375
haplo315	2	1	164829874	164848673	18.8	ASGA0105448|ALGA0116902
haplo316	5	1	165556954	165756649	199.696	ASGA0005131|ASGA0005132|MARC0105021|H3GA0003201|H3GA0003202
haplo317	4	1	165813601	165929672	116.072	ALGA0006787|ASGA0005142|MARC0054143|ALGA0006793
haplo318	2	1	166423104	166441058	17.955	ASGA0005166|H3GA0003232
haplo319	7	1	166544413	166725081	180.669	ASGA0005172|ALGA0006831|MARC0005818|MARC0053979|INRA0005102|INRA0005103|Affx-115202413
haplo320	5	1	167237810	167413561	175.752	ALGA0006860|H3GA0003270|ASGA0005207|M1GA0001228|ALGA0006867
haplo321	5	1	167448240	167546126	97.887	ASGA0005216|MARC0085404|ASGA0005225|H3GA0003282|ALGA0006886
haplo322	4	1	167622960	167690373	67.414	ALGA0006891|ALGA0006893|MARC0088780|ALGA0006895
haplo323	4	1	170605277	170779789	174.513	ALGA0006975|ALGA0006973|ALGA0006977|Affx-114807239
haplo324	4	1	171052112	171219137	167.026	ALGA0006991|ALGA0006996|DRGA0001638|ALGA0006999
haplo325	6	1	172156509	172353082	196.574	ASGA0005303|MARC0033468|MARC0002276|MARC0068360|MARC0044806|ALGA0007020
haplo326	5	1	173749334	173930146	180.813	H3GA0003350|DRGA0001684|MARC0055716|ALGA0007029|M1GA0001249
haplo327	4	1	174383081	174563721	180.641	ALGA0007045|MARC0012071|MARC0099736|ASGA0005319
haplo328	2	1	175188329	175201519	13.191	DRGA0001699|Affx-114698941
haplo329	4	1	176313592	176486056	172.465	ALGA0007086|H3GA0003364|ASGA0005337|MARC0094151
haplo330	2	1	179119267	179121585	2.319	MARC0031127|ASGA0005355
haplo331	2	1	179842047	179852316	10.27	H3GA0003379|MARC0021233
haplo332	4	1	180291105	180432358	141.254	ASGA0005364|H3GA0053815|ALGA0113685|ALGA0007133
haplo333	4	1	180999213	181186813	187.601	H3GA0003384|ALGA0007150|ASGA0005379|M1GA0001254
haplo334	4	1	181675190	181867905	192.716	ALGA0007171|DIAS0001576|ASGA0005396|INRA0005436
haplo335	4	1	182404193	182531583	127.391	WU_10.2_1_202674735|ALGA0007188|INRA0005437|WU_10.2_1_202802125
haplo336	4	1	182786139	182966029	179.891	ALGA0007195|ASGA0005404|H3GA0003405|ASGA0005405
haplo337	5	1	184318941	184510294	191.354	MARC0023454|ALGA0007251|H3GA0003418|MARC0056056|ALGA0007253
haplo338	4	1	185207182	185385768	178.587	MARC0058373|ASGA0005442|ALGA0007287|MARC0069419
haplo339	4	1	187999838	188084376	84.539	INRA0005577|ALGA0007345|M1GA0001267|DRGA0001818
haplo340	2	1	188277777	188297069	19.293	ALGA0007347|ALGA0007349
haplo341	4	1	189869729	190031125	161.397	ALGA0007369|ALGA0007370|ALGA0007372|ASGA0005491
haplo342	2	1	191369940	191370287	0.348	ASGA0091058|ALGA0118472
haplo343	5	1	192008668	192169262	160.595	ASGA0005503|INRA0005616|ASGA0005505|ASGA0005511|ASGA0005512
haplo344	6	1	192522425	192716386	193.962	ASGA0005520|ASGA0005524|ALGA0007427|ALGA0007429|ALGA0007430|H3GA0003498
haplo345	6	1	193516679	193697964	181.286	MARC0087576|ALGA0007463|H3GA0003509|ALGA0007460|H3GA0003511|MARC0027595
haplo346	4	1	196538948	196655180	116.233	ALGA0007515|ALGA0007513|ALGA0007511|INRA0005707
haplo347	4	1	197608882	197804176	195.295	DRGA0001841|ALGA0007526|ALGA0007530|ALGA0007531
haplo348	4	1	197821440	198012930	191.491	ALGA0007533|INRA0005719|ALGA0007539|ASGA0005549
haplo349	4	1	202874484	202955001	80.518	ALGA0007595|ASGA0005574|ALGA0007602|MARC0105437
haplo350	5	1	205598064	205783606	185.543	DRGA0001918|ALGA0007674|ASGA0005619|ALGA0007681|INRA0005826
haplo351	6	1	205981839	206180248	198.41	MARC0021916|ASGA0005625|MARC0034197|M1GA0001287|INRA0005837|ALGA0007694
haplo352	5	1	206310423	206498464	188.042	M1GA0001288|MARC0091785|MARC0014094|MARC0087403|ASGA0093811
haplo353	4	1	207583837	207765399	181.563	ALGA0007741|ASGA0005661|ASGA0005663|ALGA0007749
haplo354	5	1	208428063	208619767	191.705	MARC0088012|ALGA0007762|H3GA0003625|MARC0050962|MARC0025913
haplo355	5	1	208651542	208784006	132.465	ALGA0007768|INRA0005879|MARC0095069|MARC0112311|ALGA0007772
haplo356	4	1	209436670	209634970	198.301	MARC0059580|ALGA0007793|MARC0033132|MARC0114708
haplo357	4	1	210827983	211009964	181.982	ALGA0007812|ALGA0007813|MARC0035313|ALGA0007815
haplo358	4	1	213948696	214148407	199.712	M1GA0001298|ASGA0005692|MARC0097782|ASGA0005696
haplo359	4	1	214634063	214803508	169.446	ALGA0007870|ALGA0007873|MARC0055965|WU_10.2_1_240215519
haplo360	4	1	215373992	215568219	194.228	ASGA0005710|DRGA0001952|ALGA0007890|ASGA0005713
haplo361	4	1	216177101	216371018	193.918	ALGA0007897|INRA0005971|ALGA0007903|ASGA0005718
haplo362	8	1	216606762	216792256	185.495	MARC0028314|ALGA0007916|H3GA0003677|MARC0037942|MARC0075368|DRGA0001965|MARC0071077|INRA0005996
haplo363	4	1	217051285	217149267	97.983	MARC0067813|ASGA0005725|MARC0033992|MARC0070487
haplo364	4	1	217892638	218091679	199.042	ASGA0005741|ALGA0007958|ALGA0007959|ALGA0007964
haplo365	2	1	220676184	220683874	7.691	WU_10.2_1_246886382|H3GA0055689
haplo366	2	1	222556826	222565246	8.421	MARC0030838|ALGA0108140
haplo367	4	1	225019625	225149683	130.059	MARC0019185|MARC0047721|ALGA0008179|ALGA0008182
haplo368	4	1	225185501	225366171	180.671	MARC0078906|ASGA0089119|ASGA0005904|ALGA0008188
haplo369	3	1	225586129	225614369	28.241	ALGA0008200|ALGA0008203|MARC0052771
haplo370	4	1	225845727	226038083	192.357	ALGA0008205|MARC0103751|INRA0006263|ASGA0005912
haplo371	6	1	230308471	230496080	187.61	INRA0006383|H3GA0003822|ASGA0006012|H3GA0003828|ASGA0006016|MARC0093314
haplo372	2	1	230944268	230962964	18.697	MARC0040187|ALGA0008385
haplo373	6	1	231892421	232091885	199.465	H3GA0003854|H3GA0003856|ASGA0006059|ASGA0006060|H3GA0003857|MARC0054858
haplo374	4	1	232496293	232581008	84.716	ALGA0008438|ALGA0008439|INRA0006462|INRA0006463
haplo375	4	1	233689387	233857684	168.298	INRA0006492|DRGA0002178|MARC0002018|INRA0006496
haplo376	5	1	233901042	234093474	192.433	MARC0047151|WU_10.2_1_261186772|WU_10.2_1_261264636|H3GA0003873|MARC0025741
haplo377	4	1	234703636	234900921	197.286	WU_10.2_1_262228887|ALGA0008475|WU_10.2_1_262457264|WU_10.2_1_262514409
haplo378	2	1	235443494	235461048	17.555	DRGA0002188|Affx-114765632
haplo379	2	1	235789242	235791278	2.037	MARC0096193|Affx-114804492
haplo380	4	1	235999464	236097177	97.714	ASGA0006115|DRGA0002191|WU_10.2_1_263755628|MARC0099000
haplo381	2	1	236430981	236449371	18.391	ASGA0006128|ASGA0006130
haplo382	4	1	237052235	237233756	181.522	WU_10.2_1_264859157|ASGA0006152|H3GA0052708|MARC0012678
haplo383	5	1	237390931	237589429	198.499	DRGA0002196|WU_10.2_1_265320796|ASGA0006163|H3GA0003932|ALGA0008571
haplo384	2	1	237602580	237616249	13.67	ASGA0006176|ASGA0006181
haplo385	5	1	237929417	238101467	172.051	WU_10.2_1_265780433|H3GA0003952|ASGA0006198|ALGA0008593|ASGA0006202
haplo386	7	1	238140373	238338892	198.52	ALGA0008605|ASGA0006216|ASGA0006209|ASGA0006218|ASGA0006219|ALGA0008606|ASGA0006224
haplo387	2	1	238431986	238444759	12.774	ALGA0008617|ALGA0008618
haplo388	6	1	238502949	238697580	194.632	H3GA0003977|MARC0076289|MARC0104065|WU_10.2_1_266577166|ALGA0008622|ASGA0006244
haplo389	5	1	238901320	239046421	145.102	ASGA0006255|ALGA0008644|ALGA0008647|H3GA0003998|ALGA0008657
haplo390	4	1	239196415	239303825	107.411	H3GA0004027|ALGA0008677|ALGA0008683|H3GA0004037
haplo391	2	1	239464673	239483860	19.188	ASGA0006313|DIAS0004419
haplo392	4	1	239534556	239716829	182.274	ALGA0008705|H3GA0004054|ALGA0008726|ASGA0006326
haplo393	4	1	240130155	240303765	173.611	ALGA0008751|ASGA0083834|ASGA0091778|MARC0027678
haplo394	2	1	240334264	240353716	19.453	H3GA0004085|INRA0006710
haplo395	5	1	240843268	241017170	173.903	MARC0092783|ASGA0006412|ALGA0008817|M1GA0001375|ASGA0006416
haplo396	4	1	243182935	243367727	184.793	ASGA0006456|ASGA0006468|ASGA0006476|ASGA0006477
haplo397	3	1	245120819	245136918	16.1	INRA0003953|INRA0006872|H3GA0004147
haplo398	4	1	246010559	246199966	189.408	H3GA0004153|DIAS0004415|DIAS0000008|DIAS0000005
haplo399	5	1	246571277	246719806	148.53	WU_10.2_1_276213616|WU_10.2_1_276258553|MARC0098332|ALGA0008956|WU_10.2_1_276411121
haplo400	5	1	246904367	247051725	147.359	WU_10.2_1_276698651|WU_10.2_1_276712091|ASGA0006500|WU_10.2_1_276804538|ALGA0008960
haplo401	7	1	247217238	247409683	192.446	ALGA0008966|WU_10.2_1_277024548|WU_10.2_1_277221478|H3GA0004165|ALGA0008968|ALGA0008970|MARC0006875
haplo402	6	1	247896135	248018232	122.098	H3GA0004172|ASGA0006516|ASGA0006518|INRA0006956|INRA0006959|WU_10.2_1_278436416
haplo403	5	1	248169556	248293531	123.976	H3GA0004183|ALGA0008997|ALGA0008999|ALGA0009001|WU_10.2_1_278746519
haplo404	4	1	248344070	248501240	157.171	WU_10.2_1_278797321|H3GA0004187|ASGA0006527|ASGA0006533
haplo405	5	1	248744200	248857780	113.581	MARC0092899|ALGA0122506|ALGA0009024|MARC0055276|WU_10.2_1_279335842
haplo406	4	1	248939634	248999553	59.92	ASGA0006558|ALGA0009035|WU_10.2_1_279407965|INRA0006996
haplo407	6	1	249038089	249237768	199.68	DRGA0002289|WU_10.2_1_279505419|MARC0055609|DRGA0002291|ASGA0006575|ASGA0006584
haplo408	5	1	249363737	249547854	184.118	WU_10.2_1_279877729|WU_10.2_1_279902591|WU_10.2_1_279938597|ALGA0009062|ALGA0009065
haplo409	8	1	249645431	249845309	199.879	ALGA0009071|ASGA0006594|WU_10.2_1_280163974|DRGA0002303|WU_10.2_1_280235304|ALGA0009074|WU_10.2_1_280357296|ASGA0006597
haplo410	5	1	250619399	250737499	118.101	WU_10.2_1_281267396|ALGA0113316|ASGA0093496|MARC0014236|MARC0004055
haplo411	2	1	251035421	251053922	18.502	H3GA0004366|INRA0007056
haplo412	6	1	251207222	251406794	199.573	ASGA0089933|ASGA0006683|MARC0032462|ASGA0006679|WU_10.2_1_282090178|DRGA0002316
haplo413	4	1	251482373	251565447	83.075	ASGA0006696|WU_10.2_1_282254659|ALGA0009199|ASGA0006701
haplo414	7	1	251606521	251731634	125.114	ALGA0009210|ASGA0006704|WU_10.2_1_282396585|DIAS0000858|ALGA0009213|ALGA0120123|WU_10.2_1_282489432
haplo415	4	1	252048165	252114281	66.117	ALGA0009238|ALGA0009241|ASGA0006726|WU_10.2_1_282945364
haplo416	6	1	252966947	253112371	145.425	ASGA0095092|ALGA0009315|ALGA0009321|ASGA0006788|ALGA0009324|ALGA0009329
haplo417	2	1	253319545	253339402	19.858	ALGA0009345|WU_10.2_1_284149117
haplo418	4	1	253502746	253590674	87.929	ASGA0006814|ASGA0006815|WU_10.2_1_284342130|ALGA0009384
haplo419	4	1	255680248	255821944	141.697	H3GA0004506|WU_10.2_1_286896578|ASGA0007031|ALGA0009596
haplo420	2	1	255859163	255868619	9.457	WU_10.2_1_287113402|ALGA0111770
haplo421	6	1	255892120	255983759	91.64	ALGA0110352|DRGA0017354|ASGA0083599|WU_10.2_1_287183917|ALGA0122311|WU_10.2_1_287238088
haplo422	6	1	256224078	256330606	106.529	H3GA0004523|ASGA0007050|ALGA0009626|WU_10.2_1_287578284|WU_10.2_1_287677789|H3GA0054041
haplo423	5	1	256419199	256570487	151.289	WU_10.2_1_287778649|ALGA0009635|DRGA0002388|ASGA0007068|ASGA0007075
haplo424	5	1	256664765	256776594	111.83	ASGA0007081|ALGA0009657|WU_10.2_1_288077463|ALGA0009662|INRA0007300
haplo425	5	1	256802098	256871050	68.953	MARC0024322|ALGA0009668|H3GA0004544|H3GA0004547|ALGA0009672
haplo426	2	1	256961797	256980274	18.478	ASGA0007103|ALGA0009685
haplo427	4	1	257238787	257370970	132.184	ASGA0007120|ASGA0007149|ALGA0009717|ALGA0009722
haplo428	2	1	257644372	257659055	14.684	WU_10.2_1_289321533|ALGA0009745
haplo429	2	1	257721180	257735449	14.27	WU_10.2_1_289498620|ASGA0007193
haplo430	2	1	257904842	257911287	6.446	ASGA0007207|ASGA0007200
haplo431	6	1	257928835	258121671	192.837	ALGA0009753|WU_10.2_1_289692169|MARC0068073|ALGA0009758|MARC0114050|INRA0007360
haplo432	2	1	258594913	258598613	3.701	WU_10.2_1_290443900|WU_10.2_1_290447598
haplo433	5	1	258631396	258812185	180.79	WU_10.2_1_290479492|ALGA0009785|DRGA0002408|WU_10.2_1_290752475|WU_10.2_1_290691478
haplo434	7	1	258841675	258981252	139.578	MARC0097687|ALGA0009797|ALGA0009798|H3GA0004594|ASGA0007230|H3GA0004595|WU_10.2_1_290997545
haplo435	6	1	259221025	259419086	198.062	ALGA0009831|ASGA0007237|M1GA0001507|INRA0007400|ASGA0007242|ASGA0007258
haplo436	2	1	260340331	260356040	15.71	WU_10.2_1_292176105|ALGA0009918
haplo437	5	1	260498621	260618902	120.282	M1GA0001518|MARC0019052|WU_10.2_1_292555932|ASGA0007320|DIAS0000208
haplo438	2	1	261110838	261129745	18.908	ASGA0007364|WU_10.2_1_293271030
haplo439	2	1	261753476	261755958	2.483	ALGA0118938|ALGA0010061
haplo440	2	1	261840885	261846118	5.234	MARC0042411|H3GA0004696
haplo441	4	1	262030706	262143697	112.992	M1GA0001546|MARC0028807|INRA0007489|WU_10.2_1_294500314
haplo442	2	1	262284149	262303007	18.859	WU_10.2_1_294583850|ALGA0010096
haplo443	4	1	263997507	264177138	179.632	WU_10.2_1_297444956|WU_10.2_1_297523895|WU_10.2_1_297561646|WU_10.2_1_297614031
haplo444	2	1	264482728	264499887	17.16	WU_10.2_1_298100645|ALGA0010388
haplo445	8	1	264575160	264761400	186.241	ALGA0010394|WU_10.2_1_298235593|ALGA0010398|WU_10.2_1_298267369|WU_10.2_1_298303339|WU_10.2_1_298338051|WU_10.2_1_298356205|WU_10.2_1_298376788
haplo446	4	1	265017724	265069259	51.536	WU_10.2_1_298610724|ASGA0007588|WU_10.2_1_298814081|WU_10.2_1_298828065
haplo447	8	1	265601137	265774499	173.363	WU_10.2_1_299426087|ALGA0010429|WU_10.2_1_299462181|ALGA0109136|WU_10.2_1_299530297|WU_10.2_1_299557638|SIRI0001487|INRA0007601
haplo448	5	1	266297491	266478743	181.253	WU_10.2_1_300127149|WU_10.2_1_300165478|WU_10.2_1_300214151|WU_10.2_1_300252469|WU_10.2_1_300301782
haplo449	5	1	266493934	266604258	110.325	ALGA0010455|WU_10.2_1_300337960|WU_10.2_1_300355332|WU_10.2_1_300407790|WU_10.2_1_300427299
haplo450	6	1	266672786	266767416	94.631	WU_10.2_1_300535387|WU_10.2_1_300531497|WU_10.2_1_300630153|ALGA0110225|MARC0069976|WU_10.2_1_300725429
haplo451	8	1	266803962	266955659	151.698	WU_10.2_1_300525334|WU_10.2_1_300931716|ASGA0007646|WU_10.2_1_300866379|WU_10.2_1_300846027|WU_10.2_1_300815838|WU_10.2_1_300796817|WU_10.2_1_300783692
haplo452	2	1	266968213	266983727	15.515	H3GA0004911|SIRI0000299
haplo453	2	1	266988221	266992094	3.874	WU_10.2_1_300989453|WU_10.2_1_300993513
haplo454	2	1	267047373	267065013	17.641	WU_10.2_1_301085642|WU_10.2_1_301067654
haplo455	2	1	267096450	267104265	7.816	H3GA0004939|H3GA0004924
haplo456	2	1	267154724	267173248	18.525	ALGA0010477|WU_10.2_1_301113093
haplo457	2	1	267203911	267215088	11.178	M1GA0001619|WU_10.2_1_301162820
haplo458	5	1	267334298	267472940	138.643	WU_10.2_1_301278722|WU_10.2_1_301282284|WU_10.2_1_301286623|ALGA0010502|ALGA0010511
haplo459	3	1	267487266	267510752	23.487	H3GA0004975|WU_10.2_1_301415462|ALGA0010517
haplo460	4	1	267524986	267601307	76.322	WU_10.2_1_301441483|WU_10.2_1_301476135|ASGA0007710|WU_10.2_1_301515686
haplo461	3	1	267645722	267671972	26.251	H3GA0004988|WU_10.2_1_301570387|ALGA0010528
haplo462	2	1	267709984	267727009	17.026	WU_10.2_1_301623513|WU_10.2_1_301640539
haplo463	2	1	267768364	267786964	18.601	WU_10.2_1_301681942|ALGA0010541
haplo464	3	1	267960912	267989670	28.759	WU_10.2_1_301871436|ALGA0010554|WU_10.2_1_301900360
haplo465	2	1	268000680	268017808	17.129	M1GA0001651|WU_10.2_1_301927443
haplo466	5	1	268194189	268334380	140.192	ALGA0010572|WU_10.2_1_302136903|ALGA0010578|ASGA0007777|M1GA0001675
haplo467	5	1	268405826	268519634	113.809	ASGA0007789|WU_10.2_1_302340030|WU_10.2_1_302379506|WU_10.2_1_302420793|WU_10.2_1_302440814
haplo468	5	1	268604956	268780387	175.432	ASGA0007794|WU_10.2_1_302608127|WU_10.2_1_302699832|ALGA0010606|ASGA0007810
haplo469	7	1	268894994	269007079	112.086	WU_10.2_1_302918492|DIAS0003060|H3GA0005060|ALGA0010622|WU_10.2_1_302995754|ASGA0007824|H3GA0005075
haplo470	2	1	270064980	270081546	16.567	MARC0054266|M1GA0001790
haplo471	2	1	270419752	270437113	17.362	ALGA0010815|ALGA0010817
haplo472	2	1	271192849	271207043	14.195	ALGA0113512|ASGA0105620
haplo473	2	1	271626303	271646184	19.882	H3GA0005257|MARC0006813
haplo474	2	1	271889844	271907822	17.979	H3GA0005283|WU_10.2_1_305916682
haplo475	4	1	272139029	272267014	127.986	WU_10.2_1_306198036|WU_10.2_1_306222629|MARC0008048|MARC0039651
haplo476	2	1	272699189	272712128	12.94	MARC0025058|MARC0072424
haplo477	2	1	272750882	272761422	10.541	WU_10.2_1_306932423|ALGA0107300
haplo478	2	1	272782419	272795916	13.498	WU_10.2_1_306708221|ALGA0117698
haplo479	2	1	274242249	274260929	18.681	1_308334169|WU_10.2_1_308352887
haplo480	5	2	44048	236157	192.11	WU_10.2_2_162180642|ASGA0084103|ALGA0111915|WU_10.2_2_162274388|ASGA0085784
haplo481	6	2	555000	695777	140.778	WU_10.2_2_119323|WU_10.2_2_84858|ASGA0084177|WU_10.2_2_13489|WU_10.2_2_6982|WU_10.2_2_1111
haplo482	2	2	3813426	3828043	14.618	WU_10.2_2_2378755|WU_10.2_2_2411857
haplo483	2	2	3831753	3837569	5.817	WU_10.2_2_2415565|WU_10.2_2_2444818
haplo484	2	2	3857993	3859973	1.981	WU_10.2_2_2489078|H3GA0005515
haplo485	3	2	3923483	3946741	23.259	ALGA0011357|ALGA0115217|ALGA0011362
haplo486	4	2	3985548	4093991	108.444	ALGA0011377|M1GA0002180|WU_10.2_2_2509760|WU_10.2_2_2746883
haplo487	2	2	4209351	4226815	17.465	MARC0011145|WU_10.2_2_2807393
haplo488	5	2	4267626	4365346	97.721	M1GA0002244|M1GA0002231|WU_10.2_2_2881889|M1GA0002229|M1GA0002246
haplo489	2	2	4412670	4424056	11.387	H3GA0005590|WU_10.2_2_3004313
haplo490	5	2	4444553	4531357	86.805	M1GA0002263|M1GA0002265|WU_10.2_2_3095872|WU_10.2_2_3104145|ALGA0109310
haplo491	2	2	4638932	4658885	19.954	WU_10.2_2_3353539|WU_10.2_2_3223812
haplo492	2	2	4820507	4839070	18.564	WU_10.2_2_3448312|WU_10.2_2_3466877
haplo493	4	2	5304659	5391870	87.212	WU_10.2_2_4145839|WU_10.2_2_4137264|WU_10.2_2_4123053|WU_10.2_2_4239252
haplo494	2	2	5445195	5454470	9.276	WU_10.2_2_4374745|WU_10.2_2_4365471
haplo495	4	2	5565634	5615221	49.588	WU_10.2_2_4580438|2_4576436|MARC0008502|WU_10.2_2_4637150
haplo496	2	2	5830742	5840754	10.013	MARC0015843|ALGA0011482
haplo497	2	2	6375850	6382992	7.143	H3GA0055977|M1GA0025499
haplo498	2	2	6910179	6922800	12.622	WU_10.2_2_6042229|M1GA0002416
haplo499	2	2	6949635	6962060	12.426	M1GA0002423|ASGA0008719
haplo500	4	2	8057149	8092941	35.793	WU_10.2_2_7173969|M1GA0002528|H3GA0005831|M1GA0002537
haplo501	4	2	8374645	8435556	60.912	WU_10.2_2_7615028|MARC0016794|MARC0056808|WU_10.2_2_7674774
haplo502	4	2	8919611	9006820	87.21	ASGA0097057|DIAS0003229|WU_10.2_2_8308346|DIAS0003578
haplo503	2	2	9877004	9888929	11.926	WU_10.2_2_9425931|WU_10.2_2_9437895
haplo504	2	2	9965882	9984480	18.599	ALGA0109725|WU_10.2_2_9535333
haplo505	2	2	10045648	10062031	16.384	WU_10.2_2_9596854|ALGA0112799
haplo506	9	2	10082606	10213354	130.749	WU_10.2_2_9630034|ALGA0011799|WU_10.2_2_9669248|ASGA0008974|DIAS0004603|WU_10.2_2_9722109|DIAS0000336|ASGA0008993|WU_10.2_2_9760904
haplo507	2	2	10584163	10603283	19.121	ALGA0011846|WU_10.2_2_9924659
haplo508	4	2	10612108	10687826	75.719	WU_10.2_2_10115081|M1GA0002671|WU_10.2_2_10172222|ASGA0009099
haplo509	4	2	10724170	10851751	127.582	WU_10.2_2_10225433|M1GA0002663|WU_10.2_2_10334909|M1GA0002656
haplo510	7	2	10892238	11035804	143.567	MARC0055038|ALGA0011897|ASGA0009044|WU_10.2_2_10395952|ALGA0011914|ALGA0011900|WU_10.2_2_10626166
haplo511	2	2	11120517	11132585	12.069	ASGA0009032|ALGA0011877
haplo512	2	2	11253836	11268331	14.496	ALGA0110014|ASGA0088501
haplo513	4	2	11287502	11440433	152.932	WU_10.2_2_10846278|ASGA0009021|ASGA0009020|ALGA0011860
haplo514	5	2	11646163	11764773	118.611	WU_10.2_2_11135921|MARC0065010|ASGA0102837|ASGA0101291|M1GA0025098
haplo515	5	2	11873534	11975649	102.116	ASGA0084128|2_11374940|MARC0006122|2_11410581|MARC0046222
haplo516	2	2	12189990	12209409	19.42	WU_10.2_2_11802988|ALGA0116109
haplo517	5	2	12521344	12643352	122.009	ALGA0112610|WU_10.2_2_12201716|ASGA0103706|WU_10.2_2_12284191|ALGA0119337
haplo518	8	2	12725532	12864451	138.92	ASGA0105274|WU_10.2_2_12436581|ASGA0095946|MARC0067088|ALGA0106081|ASGA0101621|ALGA0113046|ASGA0086549
haplo519	4	2	12991594	13026850	35.257	ASGA0009152|MARC0009808|WU_10.2_2_12649552|WU_10.2_2_12666298
haplo520	2	2	13143791	13156928	13.138	WU_10.2_2_12776809|UMB10000151
haplo521	12	2	13167684	13366192	198.509	DIAS0000317|WU_10.2_2_12812596|ALGA0012032|WU_10.2_2_12839123|ALGA0012034|ASGA0009202|WU_10.2_2_12898404|ASGA0009211|ALGA0012049|DIAS0004771|WU_10.2_2_12983721|DBWU0000789
haplo522	6	2	14596159	14726016	129.858	WU_10.2_2_15679981|ASGA0098540|WU_10.2_2_15716771|WU_10.2_2_15767505|WU_10.2_2_15787615|WU_10.2_2_15850322
haplo523	2	2	14735784	14740144	4.361	WU_10.2_2_15867274|ALGA0012152
haplo524	5	2	14818464	14910923	92.46	MARC0027612|WU_10.2_2_15948203|WU_10.2_2_15924618|WU_10.2_2_16086308|ASGA0009278
haplo525	4	2	15224720	15369211	144.492	MARC0063245|WU_10.2_2_16464111|WU_10.2_2_16524139|H3GA0006098
haplo526	4	2	15395242	15466164	70.923	DIAS0001373|WU_10.2_2_16632284|ASGA0009314|WU_10.2_2_16695031
haplo527	5	2	15540473	15693689	153.217	INRA0008277|WU_10.2_2_16789472|WU_10.2_2_16811705|WU_10.2_2_17000786|WU_10.2_2_16957926
haplo528	4	2	15714735	15767778	53.044	WU_10.2_2_16936880|WU_10.2_2_16914155|WU_10.2_2_17111498|WU_10.2_2_17119514
haplo529	4	2	15776250	15964518	188.269	WU_10.2_2_17127986|WU_10.2_2_17144107|MARC0099191|WU_10.2_2_17278963
haplo530	2	2	16062539	16079423	16.885	WU_10.2_2_17408579|WU_10.2_2_17425468
haplo531	5	2	16285939	16479421	193.483	WU_10.2_2_17630020|MARC0083391|DRGA0002743|ASGA0009343|WU_10.2_2_17709555
haplo532	4	2	16821262	16844146	22.885	ALGA0012199|ASGA0104076|ASGA0009346|ALGA0012192
haplo533	2	2	16933958	16938408	4.451	ASGA0104384|H3GA0055001
haplo534	2	2	17620168	17633330	13.163	2_19143702|ALGA0106249
haplo535	2	2	17781694	17792133	10.44	WU_10.2_2_19354156|H3GA0006192
haplo536	2	2	18199197	18218291	19.095	WU_10.2_2_19809338|WU_10.2_2_19828427
haplo537	5	2	19677214	19824042	146.829	H3GA0006255|ALGA0012412|WU_10.2_2_21441305|SIRI0000818|ALGA0012414
haplo538	5	2	19978593	20177925	199.333	ALGA0012424|H3GA0006258|ASGA0009531|ALGA0012431|WU_10.2_2_21911610
haplo539	2	2	20373793	20383635	9.843	MARC0039631|ALGA0109169
haplo540	2	2	20460331	20477583	17.253	MARC0030449|MARC0067777
haplo541	4	2	21353491	21496206	142.716	ALGA0012515|MARC0025743|WU_10.2_2_23411796|MARC0042937
haplo542	5	2	21691721	21817344	125.624	INRA0008403|MARC0050788|ASGA0101016|WU_10.2_2_23768811|WU_10.2_2_23798752
haplo543	5	2	22021758	22171039	149.282	H3GA0006295|WU_10.2_2_24028032|WU_10.2_2_24122841|DRGA0002798|WU_10.2_2_24176508
haplo544	2	2	22333028	22348472	15.445	DRGA0002803|DRGA0002806
haplo545	4	2	22379101	22478497	99.397	WU_10.2_2_24386564|H3GA0006303|MARC0103441|WU_10.2_2_24485957
haplo546	6	2	23498066	23597999	99.934	H3GA0006315|WU_10.2_2_25741687|DRGA0002840|ALGA0012611|ALGA0110043|ALGA0109528
haplo547	4	2	23601258	23644016	42.759	ALGA0012618|WU_10.2_2_25835060|ASGA0009623|WU_10.2_2_25861951
haplo548	2	2	24101216	24110240	9.025	WU_10.2_2_26437860|2_26446884
haplo549	2	2	24283744	24302317	18.574	ALGA0116490|WU_10.2_2_26619717
haplo550	5	2	24568676	24685971	117.296	SIRI0000518|SIRI0000519|MARC0073025|ALGA0105332|WU_10.2_2_26850491
haplo551	5	2	24704292	24817189	112.898	H3GA0006345|ALGA0012677|WU_10.2_2_27104727|ALGA0012664|WU_10.2_2_27117033
haplo552	3	2	24891159	24908327	17.169	M1GA0026080|ASGA0104937|ALGA0107594
haplo553	4	2	24914867	24964648	49.782	MARC0092956|WU_10.2_2_27234823|ASGA0100301|M1GA0002799
haplo554	2	2	25166307	25184396	18.09	WU_10.2_2_27517938|H3GA0006376
haplo555	2	2	25215306	25234678	19.373	H3GA0006383|MARC0053520
haplo556	2	2	25250944	25261031	10.088	H3GA0006388|ASGA0095823
haplo557	2	2	25362219	25377403	15.185	H3GA0006396|ALGA0012743
haplo558	2	2	25510902	25527648	16.747	WU_10.2_2_27873863|ALGA0107692
haplo559	3	2	25749441	25770915	21.475	ALGA0107251|H3GA0054883|ASGA0102522
haplo560	2	2	25849239	25854742	5.504	ASGA0083667|MARC0075756
haplo561	4	2	25879409	25964207	84.799	MARC0050568|MARC0055825|MARC0020484|ASGA0104263
haplo562	5	2	26292434	26426103	133.67	MARC0028281|MARC0028771|MARC0008984|WU_10.2_2_28740723|MARC0049296
haplo563	2	2	27047338	27061664	14.327	ALGA0012781|MARC0051588
haplo564	5	2	27078427	27255288	176.862	ASGA0009757|ALGA0012784|ASGA0009768|ASGA0009797|SIRI0000800
haplo565	2	2	28370069	28380189	10.121	ASGA0009813|ALGA0012829
haplo566	2	2	28455008	28469538	14.531	ISU10000143|MARC0035118
haplo567	2	2	28974954	28988341	13.388	MARC0005485|ISU10000372
haplo568	3	2	29812963	29833498	20.536	ALGA0109410|ASGA0105977|ALGA0113768
haplo569	2	2	29933455	29948496	15.042	ALGA0012867|ALGA0012868
haplo570	5	2	29968304	30120585	152.282	ALGA0012870|DRGA0002892|2_32547936|ASGA0009865|ALGA0012891
haplo571	2	2	31141066	31158784	17.719	ASGA0009885|ASGA0084451
haplo572	5	2	32484908	32578760	93.853	MARC0049526|MARC0057893|ALGA0012954|H3GA0006485|ALGA0012949
haplo573	2	2	35017835	35031950	14.116	DIAS0001530|H3GA0006511
haplo574	4	2	35120508	35209262	88.755	ASGA0102394|MARC0082368|ALGA0013015|H3GA0006512
haplo575	6	2	35987540	36143067	155.528	WU_10.2_2_38779149|ALGA0013030|ALGA0013031|H3GA0006517|ALGA0013037|WU_10.2_2_39135539
haplo576	4	2	36623485	36821204	197.72	WU_10.2_2_39767238|ASGA0083049|WU_10.2_2_39851118|ASGA0009945
haplo577	2	2	37497173	37514046	16.874	ALGA0013070|MARC0064216
haplo578	4	2	38075517	38236737	161.221	DRGA0002941|ALGA0013107|ALGA0013116|ASGA0009967
haplo579	2	2	39017255	39035908	18.654	WU_10.2_2_41888756|DBWU0000851
haplo580	2	2	39329722	39343223	13.502	H3GA0006570|ALGA0013223
haplo581	2	2	39626373	39631490	5.118	ALGA0103472|ASGA0106009
haplo582	4	2	39701975	39768974	67	ASGA0092724|ASGA0092406|ASGA0103602|ASGA0010040
haplo583	2	2	39851046	39864813	13.768	M1GA0002857|ALGA0013265
haplo584	5	2	40084034	40240209	156.176	ALGA0013323|ASGA0010094|MARC0021626|MARC0015590|MARC0017569
haplo585	4	2	40461265	40607533	146.269	WU_10.2_2_43470409|H3GA0006616|M1GA0002861|MARC0113446
haplo586	2	2	41023009	41032371	9.363	ALGA0112451|ASGA0103590
haplo587	2	2	41403379	41423312	19.934	ALGA0013423|DBWU0000228
haplo588	4	2	41880100	42078428	198.329	ALGA0013433|DIAS0000957|DIAS0001086|ASGA0010215
haplo589	4	2	42812066	43009607	197.542	ALGA0013492|DRGA0002974|MARC0054988|DRGA0002977
haplo590	2	2	43603656	43614373	10.718	ALGA0013564|WU_10.2_2_46840976
haplo591	4	2	45763592	45943026	179.435	ALGA0013658|DRGA0002993|ALGA0013662|H3GA0006754
haplo592	2	2	46105857	46123724	17.868	DRGA0017631|ALGA0114648
haplo593	2	2	46162237	46178279	16.043	ASGA0098087|ASGA0094111
haplo594	5	2	46704201	46866497	162.297	ALGA0013667|MARC0095075|ALGA0119911|MARC0041991|ALGA0121005
haplo595	2	2	47290471	47305881	15.411	ASGA0106437|H3GA0006776
haplo596	2	2	47351187	47362846	11.66	H3GA0006772|ASGA0010363
haplo597	2	2	47713673	47721570	7.898	ASGA0093593|ALGA0118294
haplo598	6	2	47904449	48097311	192.863	MARC0022558|ASGA0094250|ALGA0013696|ALGA0013695|MARC0079844|ALGA0013690
haplo599	2	2	48232765	48237667	4.903	ASGA0106168|SIRI0001360
haplo600	2	2	49231916	49246142	14.227	ASGA0010385|ALGA0013712
haplo601	4	2	51204467	51343291	138.825	ALGA0118004|ALGA0109891|WU_10.2_2_78468204|WU_10.2_2_78536232
haplo602	5	2	56595123	56751206	156.084	H3GA0006892|ALGA0013978|ALGA0013976|ALGA0013973|Affx-115212084
haplo603	4	2	57704046	57824219	120.174	WU_10.2_2_159536027|WU_10.2_2_159579510|Affx-114881588|WU_10.2_2_159657078
haplo604	4	2	57930893	58118834	187.942	WU_10.2_2_159763907|WU_10.2_2_159873963|WU_10.2_2_159884933|WU_10.2_2_159898148
haplo605	4	2	61222443	61421580	199.138	MARC0024049|ALGA0013926|M1GA0002937|WU_10.2_2_61053865
haplo606	6	2	64625239	64814335	189.097	WU_10.2_2_64724523|ALGA0103553|ASGA0096884|DIAS0004428|DIAS0003568|ALGA0108179
haplo607	2	2	65790682	65809937	19.256	M1GA0002933|ALGA0013808
haplo608	2	2	76905754	76915080	9.327	WU_10.2_2_78173959|WU_10.2_2_78164633
haplo609	5	2	77289095	77481598	192.504	WU_10.2_2_77778520|WU_10.2_2_77696073|ALGA0102692|WU_10.2_2_77562362|WU_10.2_2_77516042
haplo610	2	2	78275714	78280632	4.919	WU_10.2_2_79760743|WU_10.2_2_79765661
haplo611	3	2	79894540	79916853	22.314	MARC0032630|Affx-115300182|SIRI0000027
haplo612	2	2	79937326	79949296	11.971	H3GA0006912|MARC0023021
haplo613	4	2	81047093	81244061	196.969	H3GA0006928|WU_10.2_2_82698176|MARC0016221|H3GA0006930
haplo614	4	2	81863227	82052579	189.353	MARC0047154|MARC0112399|MARC0110390|MARC0032808
haplo615	4	2	82710913	82861588	150.676	ASGA0084401|SIRI0001170|ALGA0116099|MARC0025931
haplo616	5	2	83220715	83408572	187.858	ASGA0010572|WU_10.2_2_84940870|DRGA0003057|ALGA0014072|DRGA0003055
haplo617	2	2	83720104	83726941	6.838	MARC0036279|MARC0099242
haplo618	2	2	83936085	83953044	16.96	M1GA0002968|MARC0074327
haplo619	4	2	84123086	84242966	119.881	DRGA0003063|MARC0107604|DRGA0003065|ALGA0014098
haplo620	4	2	84269464	84453836	184.373	DRGA0003064|MARC0075238|WU_10.2_2_85995418|ALGA0014105
haplo621	5	2	85003252	85114526	111.275	H3GA0006974|ALGA0014115|ASGA0010644|ALGA0014121|ASGA0010642
haplo622	2	2	85137614	85151135	13.522	ALGA0014120|H3GA0006975
haplo623	7	2	85347891	85483146	135.256	ASGA0010654|M1GA0002974|ASGA0010657|MARC0061601|MARC0064603|ASGA0096480|MARC0001645
haplo624	2	2	85954906	85970081	15.176	MARC0023062|ASGA0010680
haplo625	6	2	85989871	86176683	186.813	H3GA0007003|ALGA0014165|H3GA0007005|MARC0000488|INRA0008942|ASGA0010692
haplo626	2	2	86556317	86571950	15.634	ASGA0010704|ASGA0010702
haplo627	2	2	86745566	86760636	15.071	M1GA0002987|MARC0053745
haplo628	5	2	86799398	86998119	198.722	ASGA0010722|ALGA0014199|ALGA0014200|ALGA0014210|ALGA0014211
haplo629	4	2	87798540	87974951	176.412	ASGA0010776|ALGA0014272|MARC0076423|M1GA0003004
haplo630	5	2	88005603	88205564	199.962	MARC0026453|ASGA0010793|ALGA0014296|ALGA0014297|ALGA0014308
haplo631	2	2	88614116	88625035	10.92	ALGA0104357|ALGA0014325
haplo632	5	2	88754504	88939245	184.742	M1GA0003016|M1GA0003019|MARC0006734|ASGA0085111|ASGA0010843
haplo633	4	2	88974736	89123545	148.81	ALGA0014352|ALGA0014351|DIAS0004400|H3GA0007129
haplo634	2	2	89626110	89642221	16.112	ALGA0014373|ASGA0010872
haplo635	2	2	89710816	89729364	18.549	H3GA0007151|ASGA0010866
haplo636	2	2	90510149	90528947	18.799	DRGA0003128|INRA0008998
haplo637	5	2	91070076	91235781	165.706	ALGA0106685|ASGA0094723|MARC0093670|MARC0055229|H3GA0007165
haplo638	4	2	91295004	91459562	164.559	ASGA0010896|M1GA0003027|Affx-114764320|ASGA0010898
haplo639	5	2	91596461	91698858	102.398	ALGA0014424|ALGA0014425|ALGA0014427|MARC0028061|MARC0051431
haplo640	4	2	91815119	92001580	186.462	ALGA0014432|MARC0002872|DRGA0003147|ALGA0014442
haplo641	5	2	92232634	92431131	198.498	MARC0009395|DRGA0003150|MARC0094577|MARC0015022|ALGA0014451
haplo642	4	2	93175114	93308724	133.611	MARC0115243|WU_10.2_2_95487032|WU_10.2_2_105914959|WU_10.2_2_106076632
haplo643	4	2	94561116	94725569	164.454	ASGA0010935|ASGA0010940|ASGA0010941|ASGA0010947
haplo644	4	2	95214328	95260762	46.435	MARC0061924|ALGA0014503|ALGA0014506|ASGA0010951
haplo645	2	2	95283547	95295991	12.445	ALGA0014510|ALGA0014511
haplo646	4	2	95421936	95611344	189.409	INRA0009055|ASGA0010954|ASGA0101528|MARC0005413
haplo647	4	2	95652687	95844088	191.402	ASGA0105490|ASGA0084050|ALGA0104892|MARC0014712
haplo648	5	2	95911617	96104513	192.897	DRGA0003166|INRA0009059|ALGA0014521|DRGA0003167|H3GA0007207
haplo649	4	2	96161653	96360729	199.077	ALGA0014525|SIRI0000788|ALGA0014534|MARC0032167
haplo650	4	2	96768653	96883904	115.252	ALGA0014545|ALGA0014549|ALGA0014551|WU_10.2_2_99782550
haplo651	4	2	97247923	97375240	127.318	MARC0075386|MARC0061144|H3GA0007213|ALGA0014553
haplo652	6	2	97542952	97731638	188.687	ALGA0014563|Affx-114729783|H3GA0007214|ALGA0014568|DRGA0003177|MARC0016745
haplo653	4	2	97873901	98072767	198.867	H3GA0007218|ALGA0114099|ASGA0010980|DRGA0003186
haplo654	6	2	98403643	98588226	184.584	DRGA0003193|ALGA0014587|MARC0032884|ALGA0014591|H3GA0007224|ALGA0014598
haplo655	2	2	99414166	99417728	3.563	ALGA0119913|ALGA0014610
haplo656	5	2	99738391	99920377	181.987	MARC0002237|ALGA0014619|ALGA0014620|ALGA0014621|ALGA0014622
haplo657	5	2	99987828	100145511	157.684	ALGA0014625|ASGA0011004|MARC0075894|MARC0035937|ASGA0011008
haplo658	6	2	101561814	101759271	197.458	ALGA0118834|MARC0002972|DIAS0000473|ALGA0014668|ASGA0011023|INRA0009124
haplo659	2	2	101940092	101956408	16.317	WU_10.2_2_105691173|MARC0088658
haplo660	5	2	102231770	102423908	192.139	ALGA0123323|WU_10.2_2_106180506|ALGA0014696|ASGA0011041|ASGA0095243
haplo661	7	2	103298898	103368746	69.849	CAST_66602_392_2|CAST_67853_270|CAST_67853_270_2|CAST_67855_230|CAST_67855_289|ALGA0014711|ASGA0011047
haplo662	8	2	103377568	103570942	193.375	DBWU0000939|MARC0036740|ALGA0014705|ALGA0014698|ALGA0014718|ASGA0011055|ASGA0011053|INRA0009169
haplo663	5	2	103659864	103821521	161.658	MARC0035119|ALGA0106518|MARC0030451|ALGA0014744|ASGA0011062
haplo664	2	2	103918863	103930794	11.932	H3GA0007271|ALGA0014743
haplo665	4	2	104207922	104311555	103.634	ASGA0011072|H3GA0007274|CASI0009067|ALGA0014750
haplo666	4	2	104593570	104690333	96.764	ASGA0011086|ASGA0011087|ALGA0014760|ALGA0014761
haplo667	4	2	105086211	105272849	186.639	ASGA0093519|MARC0040572|DRGA0003276|ASGA0011092
haplo668	4	2	105310658	105437908	127.251	ALGA0014776|ASGA0011094|MARC0088193|ALGA0014782
haplo669	4	2	105718861	105790235	71.375	ALGA0014791|DRGA0003285|ALGA0014793|INRA0009187
haplo670	2	2	105936540	105950051	13.512	ALGA0014805|ALGA0114373
haplo671	4	2	106288718	106420354	131.637	H3GA0007290|DIAS0004763|MARC0089612|ALGA0014821
haplo672	6	2	106659773	106795521	135.749	ASGA0011126|INRA0009216|ALGA0014822|ALGA0014833|ALGA0102559|ASGA0103005
haplo673	4	2	106843584	107039074	195.491	ASGA0011127|H3GA0007294|M1GA0003042|MARC0103716
haplo674	5	2	107394630	107513120	118.491	ASGA0011139|ASGA0011141|DRGA0003313|ALGA0014862|ASGA0011144
haplo675	4	2	108384256	108541689	157.434	ASGA0011173|ALGA0014911|ALGA0014905|ALGA0014902
haplo676	5	2	109582508	109775521	193.014	ALGA0014944|MARC0046187|ASGA0011193|ASGA0011194|ALGA0014953
haplo677	4	2	112218162	112401317	183.156	ASGA0011214|ALGA0014996|ALGA0014997|ALGA0015009
haplo678	6	2	112482102	112667955	185.854	ASGA0011226|ALGA0015023|ASGA0011229|ASGA0011236|MARC0071760|MARC0067122
haplo679	5	2	112849632	113022676	173.045	ALGA0015039|DRGA0003362|H3GA0007354|ALGA0015051|INRA0009382
haplo680	6	2	113091328	113288676	197.349	WU_10.2_2_117493259|ASGA0105500|H3GA0007359|ALGA0015064|ASGA0011255|DRGA0003363
haplo681	6	2	113644430	113840537	196.108	ASGA0011273|ALGA0015093|ALGA0015097|H3GA0007374|ASGA0011283|ALGA0015101
haplo682	4	2	114024984	114207688	182.705	INRA0009450|ALGA0015117|WU_10.2_2_118685976|MARC0021477
haplo683	4	2	114238658	114436438	197.781	H3GA0007383|ALGA0015141|ALGA0015142|H3GA0007385
haplo684	2	2	114582084	114595202	13.119	H3GA0007391|ASGA0011309
haplo685	4	2	115012701	115209545	196.845	MARC0006600|ASGA0101201|ALGA0107313|H3GA0007394
haplo686	5	2	115758230	115928254	170.025	MARC0066799|MARC0076591|WU_10.2_2_120320105|WU_10.2_2_120395872|ALGA0115180
haplo687	7	2	115978936	116174129	195.194	WU_10.2_2_120505566|ASGA0011322|MARC0113829|DRGA0003377|ALGA0015178|DRGA0003378|ALGA0015182
haplo688	8	2	116444038	116640405	196.368	ASGA0011348|ASGA0011350|H3GA0007413|WU_10.2_2_121145278|H3GA0007417|ASGA0011364|ALGA0109360|MARC0017085
haplo689	7	2	116921196	117100149	178.954	ASGA0011395|ALGA0015247|ALGA0015239|H3GA0007426|ALGA0116065|ASGA0011399|MARC0114606
haplo690	2	2	117338228	117351182	12.955	ASGA0011431|WU_10.2_2_122110355
haplo691	5	2	117414762	117605509	190.748	H3GA0007452|ALGA0015281|WU_10.2_2_122185000|ASGA0011447|ASGA0011448
haplo692	2	2	117861918	117878074	16.157	INRA0009584|ALGA0015329
haplo693	4	2	117965825	118026623	60.799	ASGA0011464|MARC0085598|ASGA0011472|DRGA0003412
haplo694	6	2	118044695	118226700	182.006	WU_10.2_2_122613317|ALGA0015352|ALGA0015356|H3GA0007473|ALGA0015365|ALGA0015367
haplo695	2	2	118305346	118317380	12.035	MARC0071118|ALGA0015378
haplo696	5	2	118550432	118715094	164.663	ASGA0011518|H3GA0007480|WU_10.2_2_123237186|ALGA0015416|WU_10.2_2_123448516
haplo697	4	2	118904853	119098798	193.946	DRGA0003447|ALGA0015433|ASGA0011544|ASGA0097255
haplo698	5	2	119598507	119739129	140.623	ALGA0015469|ASGA0011583|DRGA0003452|ALGA0119935|ASGA0093727
haplo699	2	2	119740603	119753250	12.648	ALGA0103532|ALGA0108994
haplo700	5	2	120045561	120207365	161.805	ALGA0117661|ALGA0115695|MARC0034266|DIAS0001464|ASGA0100885
haplo701	2	2	120436760	120448745	11.986	ASGA0099025|H3GA0055301
haplo702	4	2	120479238	120581732	102.495	MARC0033594|ALGA0104414|ALGA0015484|ALGA0015504
haplo703	2	2	120722605	120728602	5.998	ASGA0082965|ALGA0102645
haplo704	2	2	121169112	121188864	19.753	H3GA0007534|ALGA0015536
haplo705	4	2	121463455	121660707	197.253	H3GA0007537|ALGA0015546|WU_10.2_2_126590015|DRGA0003480
haplo706	2	2	121757392	121764486	7.095	ASGA0089488|ALGA0106138
haplo707	2	2	122250240	122266539	16.3	ALGA0015562|MARC0015290
haplo708	4	2	122344688	122460461	115.774	ALGA0015564|ASGA0011630|ASGA0011632|H3GA0007548
haplo709	4	2	122574198	122730914	156.717	MARC0026920|WU_10.2_2_127756486|ASGA0101048|MARC0041890
haplo710	5	2	122988585	123116831	128.247	MARC0105139|ALGA0015591|ALGA0015589|WU_10.2_2_128490093|ALGA0015586
haplo711	9	2	123177514	123374607	197.094	WU_10.2_2_128580292|WU_10.2_2_128637039|MARC0003761|ASGA0011661|MARC0080318|ASGA0011670|ALGA0015616|MARC0070949|UMB10000068
haplo712	5	2	123585476	123733564	148.089	M1GA0003083|ASGA0103793|WU_10.2_2_129095220|ASGA0093612|WU_10.2_2_129202133
haplo713	6	2	123832776	124020442	187.667	ALGA0015656|ASGA0011695|WU_10.2_2_129423686|ALGA0015663|WU_10.2_2_129463330|WU_10.2_2_129535518
haplo714	8	2	124080374	124274700	194.327	WU_10.2_2_129723556|ALGA0015678|WU_10.2_2_129644624|DRGA0003518|WU_10.2_2_129597629|WU_10.2_2_129701618|ALGA0015672|ASGA0011705
haplo715	2	2	124323682	124339662	15.981	WU_10.2_2_129799406|WU_10.2_2_129815385
haplo716	2	2	124491846	124507388	15.543	WU_10.2_2_129966221|ASGA0092882
haplo717	2	2	124772703	124786856	14.154	WU_10.2_2_130255422|ALGA0015690
haplo718	5	2	124809806	124910515	100.71	H3GA0007581|ALGA0015696|WU_10.2_2_130355691|DRGA0003530|WU_10.2_2_130392104
haplo719	2	2	124988770	125006692	17.923	WU_10.2_2_130471080|WU_10.2_2_130487175
haplo720	2	2	125249684	125265960	16.277	WU_10.2_2_130542868|WU_10.2_2_130559160
haplo721	2	2	125308635	125327920	19.286	WU_10.2_2_130601852|2_130621165
haplo722	2	2	125392858	125411165	18.308	WU_10.2_2_130686194|WU_10.2_2_130704555
haplo723	4	2	125512462	125646430	133.969	WU_10.2_2_130805223|WU_10.2_2_130890140|MARC0081799|WU_10.2_2_130939759
haplo724	2	2	125684265	125702718	18.454	MARC0009018|WU_10.2_2_130996340
haplo725	2	2	125946476	125961057	14.582	MARC0063557|WU_10.2_2_131124958
haplo726	2	2	126491055	126506354	15.3	WU_10.2_2_131650603|DIAS0001613
haplo727	4	2	126684889	126745495	60.607	WU_10.2_2_131985275|WU_10.2_2_131992668|ALGA0015726|ASGA0011729
haplo728	2	2	126777258	126792634	15.377	WU_10.2_2_132065383|ASGA0011734
haplo729	10	2	126816817	127000238	183.422	WU_10.2_2_132025824|WU_10.2_2_132161654|DRGA0003538|ALGA0015731|DRGA0003542|WU_10.2_2_132256003|WU_10.2_2_132274971|DRGA0003544|DRGA0003545|ASGA0011739
haplo730	2	2	127021150	127025087	3.938	MARC0017383|WU_10.2_2_132378232
haplo731	5	2	127125528	127256047	130.52	DRGA0003554|WU_10.2_2_132503341|WU_10.2_2_132524787|WU_10.2_2_132570224|WU_10.2_2_132608940
haplo732	2	2	127492532	127512036	19.505	WU_10.2_2_132702219|ASGA0091042
haplo733	2	2	127828512	127846450	17.939	WU_10.2_2_133037566|ASGA0011748
haplo734	2	2	128071621	128079503	7.883	INRA0009763|ASGA0011781
haplo735	2	2	128151594	128171493	19.9	WU_10.2_2_133393580|ASGA0011790
haplo736	7	2	128477738	128602118	124.381	MARC0032128|ASGA0011807|WU_10.2_2_133763799|ALGA0122194|2_133796709|ALGA0114195|ALGA0121878
haplo737	4	2	128672908	128771321	98.414	WU_10.2_2_133916759|ALGA0118931|WU_10.2_2_133954856|WU_10.2_2_134015321
haplo738	2	2	129218439	129232304	13.866	WU_10.2_2_134446288|ASGA0098980
haplo739	5	2	130139053	130287063	148.011	ALGA0113606|ASGA0089318|WU_10.2_2_135525912|DRGA0003586|MARC0093022
haplo740	4	2	130287402	130385972	98.571	ALGA0015931|WU_10.2_2_135607002|ASGA0011891|ASGA0011900
haplo741	7	2	130418018	130608057	190.04	ASGA0011904|MARC0058842|MARC0112131|ASGA0011914|ALGA0123643|ASGA0011920|WU_10.2_2_135963287
haplo742	2	2	131011402	131021105	9.704	ASGA0011926|ALGA0015954
haplo743	2	2	131047117	131064956	17.84	WU_10.2_2_136398371|ASGA0011937
haplo744	5	2	131132194	131204840	72.647	MARC0073090|DIAS0000424|ALGA0118755|H3GA0007699|DIAS0000427
haplo745	2	2	131764362	131780589	16.228	WU_10.2_2_137126888|ALGA0016007
haplo746	6	2	132119811	132265907	146.097	H3GA0053802|WU_10.2_2_137453362|WU_10.2_2_137484909|ALGA0016025|DRGA0003611|WU_10.2_2_137603931
haplo747	2	2	132695833	132711982	16.15	CASI0009217|ASGA0098368
haplo748	4	2	132970277	133150590	180.314	ASGA0012041|MARC0051277|ASGA0012044|H3GA0007744
haplo749	2	2	133387743	133405406	17.664	MARC0028568|WU_10.2_2_138771372
haplo750	4	2	133570132	133641488	71.357	ALGA0016149|INRA0009902|2_138926958|WU_10.2_2_138960347
haplo751	4	2	133760975	133876364	115.39	ALGA0016159|WU_10.2_2_139099797|ALGA0016156|WU_10.2_2_139196714
haplo752	6	2	133980760	134168778	188.019	ALGA0016162|WU_10.2_2_139342482|WU_10.2_2_139418070|WU_10.2_2_139404320|WU_10.2_2_139475283|ASGA0012080
haplo753	5	2	134274162	134454157	179.996	MARC0022210|H3GA0007770|ALGA0016182|ALGA0016190|ASGA0012112
haplo754	2	2	134598604	134613840	15.237	ALGA0016212|DIAS0001152
haplo755	4	2	134646977	134712711	65.735	ALGA0016220|WU_10.2_2_140072716|WU_10.2_2_140089315|INRA0009955
haplo756	5	2	134784025	134865928	81.904	WU_10.2_2_140253037|ALGA0016231|ALGA0016232|WU_10.2_2_140293990|WU_10.2_2_140335252
haplo757	9	2	134890887	135089715	198.829	DRGA0003657|CASI0011965|WU_10.2_2_140426104|ISU10000081|WU_10.2_2_140463280|WU_10.2_2_140492142|WU_10.2_2_140522947|ASGA0012145|ALGA0016247
haplo758	6	2	135190626	135375968	185.343	M1GA0003144|WU_10.2_2_140748675|ASGA0012174|DRGA0003661|ASGA0104970|WU_10.2_2_140896496
haplo759	3	2	135397635	135413822	16.188	ALGA0119537|ALGA0117327|MARC0031710
haplo760	7	2	135647128	135784187	137.06	MARC0041770|WU_10.2_2_141291706|WU_10.2_2_141311272|ASGA0012234|ALGA0016329|WU_10.2_2_141366250|WU_10.2_2_141401458
haplo761	3	2	135923417	135945436	22.02	ALGA0016343|MARC0003278|ALGA0117769
haplo762	4	2	135945904	136007600	61.697	ASGA0090098|ASGA0083918|MARC0007341|MARC0033202
haplo763	5	2	136019825	136051929	32.105	ASGA0092542|ALGA0107789|ALGA0106923|ALGA0108916|MARC0011607
haplo764	4	2	136056964	136199281	142.318	ALGA0109559|WU_10.2_2_141696144|ALGA0104136|ALGA0110367
haplo765	2	2	136305129	136324736	19.608	WU_10.2_2_141879738|WU_10.2_2_141899344
haplo766	2	2	136381901	136395090	13.19	ASGA0089519|ALGA0122534
haplo767	4	2	136447877	136589623	141.747	WU_10.2_2_142049927|WU_10.2_2_142042448|WU_10.2_2_142144546|WU_10.2_2_142211004
haplo768	2	2	136666645	136683430	16.786	ALGA0016372|2_142254753
haplo769	4	2	136705204	136822345	117.142	ALGA0016380|ALGA0016362|ASGA0012270|M1GA0003191
haplo770	2	2	136932945	136952778	19.834	ALGA0016393|ALGA0016395
haplo771	4	2	137000413	137078632	78.22	WU_10.2_2_142616496|ALGA0123214|WU_10.2_2_142660640|DIAS0002552
haplo772	2	2	137102170	137106145	3.976	ALGA0120955|H3GA0052815
haplo773	8	2	137536443	137733385	196.943	ASGA0098016|DIAS0001483|CASI0010120|WU_10.2_2_143094312|M1GA0026630|ASGA0097135|WU_10.2_2_143153867|WU_10.2_2_143194670
haplo774	2	2	137780653	137799518	18.866	ASGA0012369|WU_10.2_2_143458017
haplo775	2	2	137874771	137892857	18.087	WU_10.2_2_143382760|ALGA0016497
haplo776	3	2	137956134	137978735	22.602	WU_10.2_2_143505251|WU_10.2_2_143564006|ALGA0105825
haplo777	2	2	137983895	137999503	15.609	ASGA0092262|WU_10.2_2_143598714
haplo778	2	2	138118614	138137424	18.811	WU_10.2_2_143783059|ALGA0108786
haplo779	5	2	138225236	138383313	158.078	WU_10.2_2_143900764|WU_10.2_2_144048909|WU_10.2_2_144025906|WU_10.2_2_143970981|WU_10.2_2_143974525
haplo780	2	2	138522114	138535594	13.481	ALGA0120341|ASGA0012442
haplo781	2	2	138553516	138566546	13.031	WU_10.2_2_144314259|ALGA0016515
haplo782	3	2	138748604	138773259	24.656	ALGA0106855|ALGA0111164|WU_10.2_2_144473149
haplo783	6	2	138793679	138901377	107.699	ALGA0116908|ASGA0106046|MARC0109723|ASGA0105436|ALGA0109544|WU_10.2_2_144600704
haplo784	2	2	139019678	139031381	11.704	ALGA0119486|MARC0067293
haplo785	2	2	139043720	139046304	2.585	ALGA0104841|ALGA0106686
haplo786	2	2	139115731	139120651	4.921	MARC0069164|ALGA0111158
haplo787	3	2	139183570	139202583	19.014	ALGA0113156|MARC0027499|ASGA0093586
haplo788	4	2	139274287	139310250	35.964	ASGA0093684|WU_10.2_2_144982578|WU_10.2_2_145036045|ALGA0116547
haplo789	2	2	139333678	139348004	14.327	MARC0057925|ASGA0103938
haplo790	7	2	139405915	139589380	183.466	H3GA0053178|WU_10.2_2_145192971|ASGA0102965|ASGA0012460|ASGA0012452|ALGA0016543|H3GA0008017
haplo791	2	2	139615376	139630262	14.887	ALGA0122310|ALGA0107974
haplo792	4	2	139668867	139850102	181.236	WU_10.2_2_145389879|WU_10.2_2_145441787|WU_10.2_2_145547895|WU_10.2_2_145571735
haplo793	4	2	139877860	139983681	105.822	ASGA0012467|WU_10.2_2_145620494|WU_10.2_2_145654017|WU_10.2_2_145703931
haplo794	6	2	140480852	140621763	140.912	ALGA0016576|WU_10.2_2_146212506|ASGA0098587|ASGA0012490|WU_10.2_2_146380149|WU_10.2_2_146385493
haplo795	5	2	140729494	140902143	172.65	ASGA0012507|WU_10.2_2_146713660|MARC0045025|MARC0086284|MARC0087200
haplo796	2	2	141089279	141103138	13.86	MARC0088815|ALGA0118922
haplo797	5	2	141217921	141327167	109.247	WU_10.2_2_147048523|WU_10.2_2_147067569|WU_10.2_2_147084046|DIAS0004724|WU_10.2_2_147136958
haplo798	2	2	141341428	141355736	14.309	ALGA0109429|M1GA0025140
haplo799	2	2	141809069	141822654	13.586	MARC0074781|WU_10.2_2_147738130
haplo800	2	2	141960851	141966675	5.825	WU_10.2_2_147904061|M1GA0003271
haplo801	7	2	142339763	142476638	136.876	WU_10.2_2_148283450|WU_10.2_2_148305331|WU_10.2_2_148334906|DIAS0004579|WU_10.2_2_148366180|WU_10.2_2_148388407|WU_10.2_2_148421412
haplo802	2	2	142674548	142675693	1.146	MARC0022138|ASGA0089640
haplo803	2	2	143336000	143351845	15.846	WU_10.2_2_149538716|ALGA0016645
haplo804	2	2	143608084	143614039	5.956	ALGA0120374|ALGA0114080
haplo805	2	2	143674894	143682102	7.209	MARC0074674|ASGA0100627
haplo806	2	2	143955274	143975064	19.791	ASGA0094027|ASGA0097127
haplo807	2	2	143979198	143986269	7.072	ASGA0089701|ASGA0095864
haplo808	4	2	143987649	144059292	71.644	MARC0067006|WU_10.2_2_150199633|WU_10.2_2_150214502|2_150242691
haplo809	9	2	144123445	144306578	183.134	WU_10.2_2_150306970|MARC0089203|WU_10.2_2_150338760|2_150381092|H3GA0008100|WU_10.2_2_150437194|ALGA0016693|ALGA0016695|WU_10.2_2_150501053
haplo810	2	2	144400409	144412226	11.818	ASGA0012617|WU_10.2_2_150587051
haplo811	5	2	144602806	144721247	118.442	ASGA0094253|ALGA0108863|WU_10.2_2_150813167|MARC0114345|WU_10.2_2_150876169
haplo812	2	2	144739064	144747974	8.911	ASGA0093527|ALGA0106386
haplo813	4	2	144791430	144872678	81.249	H3GA0056652|DRGA0017574|ALGA0116847|WU_10.2_2_151101555
haplo814	4	2	145019988	145167272	147.285	ALGA0016726|WU_10.2_2_151334218|ASGA0012643|ALGA0016753
haplo815	4	2	145338881	145420052	81.172	ALGA0124167|ASGA0091508|ALGA0016791|WU_10.2_2_151784100
haplo816	2	2	145959095	145978780	19.686	ASGA0012712|ALGA0016839
haplo817	5	2	146441686	146628826	187.141	ALGA0103548|WU_10.2_2_152847377|ALGA0016868|ALGA0016883|ALGA0016889
haplo818	6	2	146715517	146910430	194.914	ALGA0016901|H3GA0008193|ALGA0016905|MARC0024052|ALGA0016910|WU_10.2_2_153242479
haplo819	2	2	147039080	147043377	4.298	ALGA0016931|WU_10.2_2_153453037
haplo820	4	2	147257417	147354567	97.151	ALGA0123033|ALGA0122209|MARC0077006|WU_10.2_2_153801514
haplo821	2	2	147400783	147414121	13.339	ASGA0095249|ALGA0120126
haplo822	5	2	147415414	147530240	114.827	ALGA0102994|M1GA0025396|ASGA0104162|ALGA0123896|MARC0020514
haplo823	4	2	147622500	147685182	62.683	ALGA0120145|ASGA0099180|ALGA0115846|H3GA0055347
haplo824	2	2	147923567	147934066	10.5	ASGA0096672|ALGA0120331
haplo825	2	2	148000703	148002378	1.676	H3GA0054067|H3GA0055313
haplo826	6	2	148447821	148631405	183.585	MARC0038368|ALGA0106373|ALGA0118223|ALGA0115025|ALGA0116650|ASGA0104922
haplo827	3	2	148668028	148679862	11.835	ALGA0120935|ASGA0097376|ASGA0102908
haplo828	5	2	148720705	148806518	85.814	ALGA0122613|ALGA0122013|MARC0004485|ALGA0116993|ASGA0082897
haplo829	2	2	148901967	148905198	3.232	ALGA0116185|MARC0011897
haplo830	4	2	148961135	149052527	91.393	ALGA0107308|MARC0070267|MARC0017950|ALGA0102591
haplo831	2	2	149220517	149234786	14.27	ASGA0094295|ASGA0093951
haplo832	4	2	149296511	149455509	158.999	WU_10.2_2_155851895|ASGA0106355|WU_10.2_2_155983736|ASGA0098732
haplo833	2	2	149466993	149478174	11.182	MARC0035424|ASGA0097653
haplo834	8	2	149629406	149826564	197.159	WU_10.2_2_156313550|ASGA0090230|WU_10.2_2_156351234|ASGA0097050|ALGA0103359|MARC0087762|ASGA0088956|ALGA0118122
haplo835	6	2	149925823	150121658	195.836	ASGA0092447|WU_10.2_2_156623001|MARC0055263|WU_10.2_2_156742660|WU_10.2_2_156951510|WU_10.2_2_156830446
haplo836	5	2	150164994	150264452	99.459	ASGA0100170|DIAS0000701|DIAS0000700|ALGA0119457|ALGA0112020
haplo837	2	2	150277665	150290231	12.567	MARC0022619|ASGA0085387
haplo838	4	2	150344880	150411745	66.866	MARC0039166|ASGA0104897|M1GA0003346|M1GA0003354
haplo839	6	2	150546025	150724207	178.183	ALGA0016998|MARC0006554|WU_10.2_2_157412049|WU_10.2_2_157431842|ALGA0109062|M1GA0026729
haplo840	2	2	150726474	150741751	15.278	ASGA0089573|ALGA0118977
haplo841	5	2	150874928	151064112	189.185	ASGA0012858|WU_10.2_2_157724258|M1GA0003510|WU_10.2_2_157914669|ALGA0017059
haplo842	11	2	151136314	151333466	197.153	ALGA0017057|WU_10.2_2_158100982|WU_10.2_2_158120505|H3GA0008386|WU_10.2_2_158209653|H3GA0008370|H3GA0008378|ASGA0012938|WU_10.2_2_158393734|M1GA0003605|WU_10.2_2_158421799
haplo843	2	3	179715	191957	12.243	WU_10.2_3_105017|WU_10.2_3_85699
haplo844	2	3	287497	290463	2.967	MARC0021428|WU_10.2_3_69741
haplo845	8	3	491521	690246	198.726	WU_10.2_3_375891|ASGA0100357|WU_10.2_3_775601|WU_10.2_3_785198|WU_10.2_3_764492|WU_10.2_3_740092|WU_10.2_3_797466|WU_10.2_3_807509
haplo846	5	3	768820	869940	101.121	WU_10.2_3_886960|WU_10.2_3_905589|WU_10.2_3_925335|WU_10.2_3_948324|WU_10.2_3_984467
haplo847	4	3	900988	1042855	141.868	WU_10.2_3_1016031|WU_10.2_3_1045800|WU_10.2_3_1083174|WU_10.2_3_1157712
haplo848	2	3	1094697	1113585	18.889	WU_10.2_3_1209554|WU_10.2_3_1228444
haplo849	3	3	1469908	1492083	22.176	ALGA0123954|MARC0058243|ASGA0100278
haplo850	5	3	1734237	1813273	79.037	ASGA0096635|MARC0076363|WU_10.2_3_2278981|3_2267739|WU_10.2_3_2214468
haplo851	2	3	1823191	1840850	17.66	WU_10.2_3_2204534|3_2186596
haplo852	2	3	1872766	1885041	12.276	WU_10.2_3_2155207|WU_10.2_3_2142870
haplo853	4	3	1987066	2037807	50.742	ASGA0082652|WU_10.2_3_2008244|ALGA0107591|MARC0058572
haplo854	2	3	2060387	2071648	11.262	WU_10.2_3_1963200|WU_10.2_3_1951538
haplo855	9	3	2358273	2472599	114.327	WU_10.2_3_2667363|WU_10.2_3_2657285|WU_10.2_3_2636899|ALGA0124331|ASGA0085315|WU_10.2_3_2611280|WU_10.2_3_2604083|WU_10.2_3_2754330|ALGA0103149
haplo856	2	3	2492022	2506949	14.928	WU_10.2_3_2853641|WU_10.2_3_2868581
haplo857	7	3	2520896	2604186	83.291	MARC0069764|3_2896639|WU_10.2_3_2917673|MARC0074035|WU_10.2_3_2943871|WU_10.2_3_2954170|H3GA0008408
haplo858	3	3	2617643	2642413	24.771	WU_10.2_3_2979923|SIRI0000689|WU_10.2_3_3005120
haplo859	2	3	2654469	2665252	10.784	WU_10.2_3_3017156|DRGA0003754
haplo860	4	3	2734718	2762464	27.747	H3GA0008443|ALGA0017157|WU_10.2_3_3144338|ASGA0012981
haplo861	2	3	2793728	2799595	5.868	WU_10.2_3_3240669|WU_10.2_3_3072346
haplo862	7	3	2810437	2922661	112.225	WU_10.2_3_3257462|ALGA0017166|WU_10.2_3_3270739|M1GA0003642|WU_10.2_3_3311360|WU_10.2_3_3340681|ASGA0096552
haplo863	2	3	2991972	3002795	10.824	ASGA0104642|WU_10.2_3_3541840
haplo864	3	3	3076608	3094962	18.355	WU_10.2_3_3615353|WU_10.2_3_3624657|WU_10.2_3_3633707
haplo865	3	3	3162321	3175343	13.023	MARC0029348|MARC0096708|ALGA0112070
haplo866	4	3	3211719	3262804	51.086	ASGA0102917|MARC0003632|3_3746932|WU_10.2_3_3760847
haplo867	2	3	3300831	3313776	12.946	ASGA0102978|ASGA0081973
haplo868	3	3	3368691	3383102	14.412	WU_10.2_3_3966592|WU_10.2_3_3970828|3_3981003
haplo869	2	3	3402636	3418555	15.92	WU_10.2_3_4000537|WU_10.2_3_4016457
haplo870	5	3	3480462	3593948	113.487	WU_10.2_3_4078357|WU_10.2_3_4124743|WU_10.2_3_4183507|WU_10.2_3_4187260|WU_10.2_3_4242328
haplo871	4	3	3693136	3730061	36.926	MARC0045458|ASGA0093049|WU_10.2_3_4365368|M1GA0027098
haplo872	2	3	4178059	4184915	6.857	WU_10.2_3_4820384|WU_10.2_3_4877239
haplo873	2	3	4196869	4213078	16.21	MARC0088047|WU_10.2_3_4905417
haplo874	2	3	4239804	4257403	17.6	WU_10.2_3_4932453|WU_10.2_3_4949761
haplo875	2	3	5111258	5129774	18.517	WU_10.2_3_5172380|MARC0043512
haplo876	2	3	5222076	5239256	17.181	ALGA0107604|MARC0097042
haplo877	2	3	5256089	5267456	11.368	MARC0052769|WU_10.2_3_5328874
haplo878	2	3	5344693	5364173	19.481	M1GA0003685|WU_10.2_3_5421447
haplo879	2	3	5454426	5472839	18.414	WU_10.2_3_5510065|DBWU0000744
haplo880	3	3	5562570	5582181	19.612	ALGA0017206|MARC0027697|ASGA0013067
haplo881	2	3	5817406	5830938	13.533	ASGA0013123|ALGA0017261
haplo882	8	3	5941398	6092831	151.434	WU_10.2_3_5998511|WU_10.2_3_6002761|ALGA0017286|H3GA0008532|MARC0045055|ASGA0013175|MARC0028097|ALGA0101032
haplo883	2	3	6119822	6123378	3.557	WU_10.2_3_6286210|MARC0008230
haplo884	3	3	6495272	6507041	11.77	H3GA0056202|MARC0004652|WU_10.2_3_6546623
haplo885	2	3	8184451	8199534	15.084	WU_10.2_3_7337631|ALGA0017310
haplo886	2	3	8607876	8613755	5.88	WU_10.2_3_8002229|WU_10.2_3_8008108
haplo887	2	3	8959142	8977504	18.363	WU_10.2_3_8562889|WU_10.2_3_8496105
haplo888	2	3	9429951	9442094	12.144	WU_10.2_3_9002096|WU_10.2_3_9142878
haplo889	2	3	9478243	9482080	3.838	WU_10.2_3_9106724|MARC0064460
haplo890	6	3	9510523	9668888	158.366	H3GA0008586|WU_10.2_3_9325090|ALGA0017362|WU_10.2_3_9514843|H3GA0008606|M1GA0003908
haplo891	2	3	9741194	9754409	13.216	ASGA0013254|MARC0043169
haplo892	5	3	9878432	9984664	106.233	ASGA0092808|WU_10.2_3_9794925|WU_10.2_3_9822970|3_9853222|3_9872356
haplo893	8	3	10422524	10569566	147.043	ALGA0107362|MARC0085413|M1GA0026659|ASGA0102110|WU_10.2_3_10221320|ALGA0017394|DIAS0000599|DIAS0000597
haplo894	5	3	10657335	10855031	197.697	DBWU0000145|WU_10.2_3_10391762|DBWU0000448|WU_10.2_3_10520146|ASGA0013325
haplo895	5	3	10931446	11125189	193.744	ASGA0013321|MARC0079867|ASGA0013334|ASGA0013344|3_10813310
haplo896	2	3	11396652	11410454	13.803	ALGA0117115|ASGA0099970
haplo897	5	3	11492863	11612433	119.571	H3GA0008689|ASGA0013430|H3GA0008706|WU_10.2_3_11267238|WU_10.2_3_11332375
haplo898	7	3	11697475	11895126	197.652	WU_10.2_3_11416624|DIAS0000574|MARC0029250|WU_10.2_3_11484739|DIAS0001481|WU_10.2_3_11519897|WU_10.2_3_11614079
haplo899	2	3	11910217	11923824	13.608	ASGA0082304|WU_10.2_3_11643257
haplo900	2	3	12034933	12047987	13.055	WU_10.2_3_11754938|ASGA0013444
haplo901	4	3	12145439	12181996	36.558	ALGA0017562|WU_10.2_3_11820832|H3GA0008757|WU_10.2_3_11843169
haplo902	2	3	12314677	12328873	14.197	ALGA0017593|WU_10.2_3_11988830
haplo903	2	3	12403131	12416105	12.975	WU_10.2_3_12053467|H3GA0008779
haplo904	2	3	12471350	12486534	15.185	ASGA0013487|WU_10.2_3_12137282
haplo905	2	3	12625994	12643756	17.763	WU_10.2_3_12228364|ALGA0108099
haplo906	2	3	12687171	12705868	18.698	MARC0027740|WU_10.2_3_12308585
haplo907	2	3	12853523	12869421	15.899	ASGA0013502|WU_10.2_3_12822858
haplo908	2	3	12941568	12950443	8.876	ALGA0017674|WU_10.2_3_12712388
haplo909	2	3	12968373	12986849	18.477	WU_10.2_3_12767288|ALGA0124296
haplo910	2	3	13009349	13018498	9.15	WU_10.2_3_12726285|ASGA0096228
haplo911	4	3	13145506	13185572	40.067	WU_10.2_3_13268657|WU_10.2_3_13108190|WU_10.2_3_13112774|WU_10.2_3_13139454
haplo912	2	3	13339937	13351261	11.325	WU_10.2_3_13367924|WU_10.2_3_13379248
haplo913	2	3	13427579	13446129	18.551	H3GA0008811|WU_10.2_3_13474115
haplo914	4	3	13463249	13508173	44.925	ASGA0013539|WU_10.2_3_13530302|DRGA0003786|WU_10.2_3_13551908
haplo915	4	3	13617793	13692809	75.017	ALGA0017679|WU_10.2_3_13890206|ASGA0104364|WU_10.2_3_13837140
haplo916	2	3	13735748	13754703	18.956	MARC0089414|MARC0052206
haplo917	2	3	13770525	13789971	19.447	WU_10.2_3_13760232|WU_10.2_3_13740127
haplo918	2	3	13886288	13903475	17.188	WU_10.2_3_13990080|DRGA0003789
haplo919	4	3	14102571	14161500	58.93	ASGA0013553|MARC0028799|ASGA0013555|ASGA0013557
haplo920	4	3	14177250	14258697	81.448	WU_10.2_3_14271605|ALGA0017713|WU_10.2_3_14314947|WU_10.2_3_14376309
haplo921	2	3	14283775	14302285	18.511	WU_10.2_3_14401396|WU_10.2_3_14419947
haplo922	2	3	14364371	14378300	13.93	WU_10.2_3_14326642|ALGA0017725
haplo923	2	3	14410833	14423603	12.771	WU_10.2_3_14556426|MARC0030069
haplo924	2	3	14550119	14555957	5.839	WU_10.2_3_14699491|WU_10.2_3_14705336
haplo925	2	3	14601471	14610270	8.8	WU_10.2_3_14751317|WU_10.2_3_14760160
haplo926	2	3	14653959	14668363	14.405	WU_10.2_3_14803948|H3GA0008853
haplo927	2	3	14680779	14697094	16.316	MARC0070289|WU_10.2_3_14847148
haplo928	2	3	14888626	14894838	6.213	WU_10.2_3_15144817|WU_10.2_3_15151026
haplo929	2	3	14901674	14912011	10.338	ALGA0108355|WU_10.2_3_15168199
haplo930	4	3	15071639	15160891	89.253	WU_10.2_3_15294183|ALGA0017787|ASGA0013642|WU_10.2_3_15378840
haplo931	2	3	15246201	15259457	13.257	ASGA0013651|ASGA0013655
haplo932	2	3	15272012	15286438	14.427	WU_10.2_3_15488862|ASGA0013658
haplo933	2	3	15479959	15490042	10.084	ASGA0013696|WU_10.2_3_15706824
haplo934	2	3	15594738	15612930	18.193	WU_10.2_3_15816293|WU_10.2_3_15834486
haplo935	2	3	15656023	15668885	12.863	ASGA0100336|WU_10.2_3_15890443
haplo936	2	3	15773584	15785862	12.279	WU_10.2_3_16017601|H3GA0055069
haplo937	4	3	15805383	15878521	73.139	WU_10.2_3_16049405|WU_10.2_3_16085492|ASGA0103106|WU_10.2_3_16123577
haplo938	4	3	16083309	16266100	182.792	WU_10.2_3_16330560|ASGA0089930|ALGA0123977|ASGA0094824
haplo939	2	3	16660684	16667913	7.23	ASGA0094977|ALGA0123314
haplo940	4	3	16767106	16841101	73.996	WU_10.2_3_17019798|WU_10.2_3_17037928|ALGA0124306|ASGA0082344
haplo941	2	3	17056040	17073610	17.571	WU_10.2_3_17333664|ASGA0084776
haplo942	2	3	17168947	17187989	19.043	ASGA0013706|ASGA0013705
haplo943	6	3	17555877	17740820	184.944	WU_10.2_3_17945291|WU_10.2_3_17919145|ASGA0095936|SIRI0001253|WU_10.2_3_18118519|WU_10.2_3_18196920
haplo944	2	3	18058797	18059444	0.648	ASGA0093070|ASGA0084261
haplo945	4	3	18539085	18625219	86.135	H3GA0053939|ASGA0085187|ASGA0101457|MARC0112788
haplo946	2	3	18723624	18736895	13.272	ALGA0116808|ALGA0120465
haplo947	3	3	19245401	19269854	24.454	ASGA0097043|ALGA0124488|WU_10.2_3_19496772
haplo948	2	3	19645963	19657427	11.465	H3GA0008998|ALGA0017926
haplo949	2	3	20252535	20262441	9.907	CASI0009584|ASGA0093387
haplo950	2	3	20434436	20437306	2.871	ALGA0101653|ALGA0103940
haplo951	3	3	20530550	20557277	26.728	ASGA0013781|WU_10.2_3_20872357|ASGA0013789
haplo952	2	3	21039178	21052089	12.912	ASGA0013836|ALGA0017983
haplo953	4	3	21146952	21310883	163.932	ASGA0013843|ALGA0017987|ASGA0013852|ASGA0105049
haplo954	5	3	21951393	22106154	154.762	ALGA0018021|ALGA0018016|ALGA0018003|ASGA0013862|Affx-114730460
haplo955	2	3	22269733	22286727	16.995	ALGA0018040|DRGA0003820
haplo956	5	3	22905875	23093260	187.386	ASGA0106179|ALGA0111335|ASGA0098738|ALGA0103397|MARC0041570
haplo957	4	3	23166905	23359403	192.499	ALGA0123533|ASGA0105381|ASGA0093175|MARC0003844
haplo958	8	3	23433950	23625943	191.994	SIRI0001150|ALGA0123095|MARC0047020|ASGA0103399|ALGA0112358|ALGA0123020|ALGA0115152|ASGA0097395
haplo959	4	3	23896817	23954733	57.917	ASGA0089883|DRGA0017484|ALGA0103433|MARC0006151
haplo960	2	3	24013594	24026971	13.378	H3GA0009055|ALGA0018053
haplo961	2	3	24835225	24836349	1.125	ASGA0099825|WU_10.2_3_25638011
haplo962	5	3	24920078	25111534	191.457	ALGA0108896|ASGA0094325|ASGA0095853|MARC0060700|ASGA0013908
haplo963	4	3	25155385	25217690	62.306	ASGA0013906|ALGA0018079|ASGA0095840|MARC0108510
haplo964	2	3	25526912	25540768	13.857	ALGA0110182|ASGA0085560
haplo965	2	3	25709497	25723257	13.761	MARC0019934|ALGA0102450
haplo966	2	3	26183611	26196960	13.35	CASI0010189|ALGA0106209
haplo967	3	3	26275618	26299982	24.365	ASGA0090088|ASGA0089442|MARC0094635
haplo968	4	3	27603907	27671159	67.253	ASGA0014013|MARC0075820|ALGA0018199|ALGA0112948
haplo969	5	3	28019398	28153783	134.386	ALGA0018214|ALGA0018219|ALGA0124243|ALGA0112651|ASGA0104499
haplo970	6	3	28289865	28436084	146.22	ALGA0106253|ALGA0106525|ALGA0124095|ALGA0115044|MARC0014155|ASGA0105473
haplo971	4	3	28942543	29140855	198.313	ASGA0014055|ALGA0018260|ASGA0014064|MARC0034112
haplo972	5	3	29282585	29455396	172.812	WU_10.2_3_30353204|ALGA0018288|ALGA0018302|H3GA0009171|ALGA0018311
haplo973	2	3	29678273	29698123	19.851	ALGA0018338|ALGA0018345
haplo974	5	3	30183216	30375773	192.558	3_31375006|WU_10.2_3_29274380|ALGA0114830|ASGA0101857|ASGA0093286
haplo975	2	3	30642858	30647217	4.36	ALGA0113631|ALGA0018401
haplo976	6	3	30799911	30983777	183.867	H3GA0009196|WU_10.2_3_31745700|MARC0065361|MARC0101576|DRGA0017480|ALGA0107520
haplo977	2	3	31467704	31484734	17.031	ASGA0093776|ASGA0103961
haplo978	2	3	31632749	31637281	4.533	M1GA0024387|ALGA0114914
haplo979	6	3	32086584	32256023	169.44	MARC0030347|MARC0055489|ALGA0104130|ALGA0113265|ASGA0091992|WU_10.2_3_32987865
haplo980	5	3	32985679	33169954	184.276	WU_10.2_3_33548343|WU_10.2_3_33737675|ALGA0018424|ALGA0018428|ASGA0014168
haplo981	5	3	33231279	33426299	195.021	ALGA0018438|ASGA0014192|ASGA0014188|ALGA0018461|ALGA0018458
haplo982	2	3	33449152	33457175	8.024	MARC0029948|ASGA0089710
haplo983	4	3	33871878	33942826	70.949	WU_10.2_3_34804781|ALGA0018467|H3GA0009258|MARC0004212
haplo984	2	3	34037880	34053010	15.131	ASGA0014213|ALGA0115191
haplo985	6	3	34145809	34324852	179.044	WU_10.2_3_35029609|ALGA0018491|WU_10.2_3_35179801|H3GA0009266|H3GA0009263|MARC0059322
haplo986	2	3	34648497	34658818	10.322	MARC0035038|ASGA0103859
haplo987	2	3	34999889	35017259	17.371	ASGA0014229|ASGA0014232
haplo988	5	3	35158397	35342584	184.188	ALGA0018524|ALGA0018526|MARC0009965|MARC0049706|H3GA0009291
haplo989	4	3	35362334	35541739	179.406	MARC0053220|ASGA0014250|ALGA0018540|MARC0034313
haplo990	5	3	36781419	36927297	145.879	MARC0014830|ASGA0014273|ALGA0018559|ALGA0018561|ALGA0109901
haplo991	4	3	38675005	38799711	124.707	M1GA0004302|MARC0023922|M1GA0004304|Affx-114988553
haplo992	4	3	45482426	45625955	143.53	SIRI0001100|ALGA0117321|MARC0053644|ASGA0014330
haplo993	4	3	46622746	46710098	87.353	ASGA0099620|ALGA0107096|ALGA0114161|ASGA0104566
haplo994	5	3	46945304	47023314	78.011	ALGA0018800|ASGA0014426|MARC0062909|MARC0063543|ASGA0014433
haplo995	2	3	47174278	47187516	13.239	ALGA0018830|H3GA0009450
haplo996	2	3	47214285	47226158	11.874	ASGA0014452|MARC0010867
haplo997	8	3	47357791	47557567	199.777	ALGA0120757|ALGA0018858|ALGA0018859|ALGA0018863|ALGA0018869|MARC0016359|ALGA0018856|ASGA0014485
haplo998	6	3	48023480	48187154	163.675	ALGA0018879|ALGA0018880|H3GA0009489|MARC0047705|H3GA0009491|ALGA0018886
haplo999	5	3	48708692	48815835	107.144	MARC0000159|ALGA0122128|ASGA0097352|MARC0071357|ALGA0119730
haplo1000	7	3	49419533	49579633	160.101	ASGA0097315|SIRI0000053|ALGA0109569|H3GA0055645|ASGA0101862|MARC0057565|MARC0057563
haplo1001	5	3	49925658	50101120	175.463	ASGA0014535|ALGA0018913|ASGA0014539|MARC0058854|ALGA0018931
haplo1002	2	3	51086590	51093032	6.443	H3GA0009520|MARC0001646
haplo1003	2	3	51239760	51253535	13.776	ASGA0098619|ALGA0103434
haplo1004	4	3	53054275	53207188	152.914	ALGA0019015|ASGA0014612|H3GA0009541|ALGA0019028
haplo1005	6	3	53489149	53641758	152.61	MARC0001284|ASGA0014635|ALGA0019043|ALGA0019046|ALGA0019052|MARC0001779
haplo1006	4	3	53659297	53757563	98.267	ALGA0019055|ASGA0014649|MARC0019609|ASGA0014658
haplo1007	4	3	54418683	54583215	164.533	ASGA0014695|INRA0010640|ASGA0014697|ALGA0108239
haplo1008	2	3	54593799	54600625	6.827	MARC0081736|MARC0001937
haplo1009	2	3	54624257	54632128	7.872	MARC0034058|ASGA0094631
haplo1010	2	3	54742334	54756983	14.65	ALGA0019129|ALGA0019132
haplo1011	2	3	54845605	54856104	10.5	ALGA0019125|WU_10.2_3_57491832
haplo1012	4	3	54971647	55122730	151.084	ASGA0085475|CASI0009077|ASGA0082387|Affx-115291804
haplo1013	5	3	55403540	55597852	194.313	ALGA0019142|INRA0010647|ASGA0014712|ASGA0014713|ASGA0014715
haplo1014	2	3	55704682	55720626	15.945	ALGA0019149|H3GA0009638
haplo1015	2	3	56198404	56211114	12.711	ALGA0121347|ALGA0019158
haplo1016	6	3	56257683	56416921	159.239	ASGA0103924|ALGA0019165|MARC0008876|H3GA0009642|ALGA0019167|ALGA0019168
haplo1017	2	3	56820288	56827740	7.453	MARC0002221|MARC0058680
haplo1018	2	3	57614641	57628064	13.424	ALGA0113242|H3GA0056265
haplo1019	4	3	57800391	57887961	87.571	ALGA0019245|ALGA0019250|H3GA0009670|ASGA0014820
haplo1020	2	3	58087392	58088945	1.554	ALGA0108813|MARC0017363
haplo1021	4	3	59439805	59556077	116.273	ALGA0117479|ALGA0019328|ASGA0014862|ASGA0014850
haplo1022	5	3	59838574	59912665	74.092	M1GA0004432|H3GA0009751|MARC0035852|MARC0018797|MARC0095715
haplo1023	2	3	60051698	60064515	12.818	ALGA0116556|DIAS0000493
haplo1024	2	3	60239703	60246079	6.377	MARC0009806|ALGA0111661
haplo1025	2	3	60999343	61017470	18.128	ALGA0019409|ALGA0122273
haplo1026	4	3	61851017	62046830	195.814	MARC0053910|ASGA0085436|ALGA0108620|MARC0043068
haplo1027	5	3	62851532	63021021	169.49	DRGA0003952|ASGA0105924|ALGA0121868|ASGA0088364|MARC0059402
haplo1028	4	3	63221619	63410163	188.545	ALGA0019462|DRGA0003956|ALGA0019458|ASGA0103204
haplo1029	2	3	63652939	63664416	11.478	ASGA0105548|ALGA0019466
haplo1030	2	3	64236538	64236673	0.136	ALGA0110088|ALGA0116852
haplo1031	4	3	65686642	65876989	190.348	DRGA0003994|WU_10.2_3_68913098|ASGA0014996|WU_10.2_3_69062621
haplo1032	5	3	67062314	67245534	183.221	MARC0034668|MARC0068187|ALGA0109549|WU_10.2_3_70479968|WU_10.2_3_70532426
haplo1033	2	3	69556858	69561481	4.624	ASGA0089993|ALGA0102443
haplo1034	4	3	69669737	69784677	114.941	WU_10.2_15_138337865|ASGA0095153|ASGA0091733|ALGA0019661
haplo1035	4	3	70226073	70362246	136.174	INRA0010830|ASGA0015062|ASGA0015063|WU_10.2_3_73716489
haplo1036	5	3	70719364	70896397	177.034	ALGA0122207|WU_10.2_3_74196963|DRGA0004017|H3GA0009868|WU_10.2_3_74324880
haplo1037	6	3	72523221	72703450	180.23	ALGA0119908|ALGA0106900|SIRI0001006|ASGA0015118|MARC0013233|H3GA0009907
haplo1038	4	3	74049350	74248214	198.865	DRGA0004029|ALGA0019772|MARC0039417|WU_10.2_3_77778749
haplo1039	4	3	74471291	74593324	122.034	ASGA0015154|ASGA0015158|ALGA0019785|ALGA0019787
haplo1040	4	3	75233616	75331807	98.192	MARC0030580|MARC0043684|MARC0090364|ASGA0089835
haplo1041	4	3	75939223	76054246	115.024	ALGA0122760|ALGA0110385|ASGA0098658|ALGA0104648
haplo1042	4	3	78187476	78344626	157.151	MARC0049833|DIAS0001544|ALGA0121477|ASGA0015212
haplo1043	2	3	79562208	79563913	1.706	ALGA0107173|H3GA0055638
haplo1044	4	3	84652362	84750322	97.961	CASI0007975|ALGA0019935|ALGA0019938|ALGA0019941
haplo1045	4	3	84887153	85024652	137.5	DRGA0004060|H3GA0010000|DRGA0004061|ALGA0019954
haplo1046	5	3	85060975	85176536	115.562	ASGA0015246|ALGA0019960|MARC0032231|Affx-114932786|MARC0089608
haplo1047	2	3	85178829	85192074	13.246	ASGA0103096|MARC0037295
haplo1048	4	3	86073572	86239664	166.093	MARC0088358|ALGA0111261|ASGA0093631|DIAS0001745
haplo1049	2	3	86806600	86822183	15.584	ALGA0112408|ALGA0113932
haplo1050	4	3	87369678	87448969	79.292	MARC0096468|INRA0011025|ALGA0020006|CASI0004604
haplo1051	2	3	87504362	87517289	12.928	ALGA0020011|ASGA0015270
haplo1052	2	3	87672878	87692470	19.593	H3GA0010034|MARC0063337
haplo1053	4	3	88343279	88493672	150.394	MARC0016603|MARC0065400|MARC0114340|INRA0011035
haplo1054	4	3	88811715	88968396	156.682	ALGA0020031|MARC0005473|INRA0011042|ALGA0020034
haplo1055	5	3	89635590	89829909	194.32	WU_10.2_3_95220767|ALGA0020047|WU_10.2_3_95311237|ALGA0020048|ALGA0020050
haplo1056	8	3	91825905	91988463	162.559	MARC0078809|WU_10.2_3_97671425|ASGA0084371|ALGA0105588|ASGA0093937|ALGA0111991|ASGA0085473|ASGA0015301
haplo1057	4	3	92107308	92284597	177.29	ALGA0020070|H3GA0010051|ASGA0015307|Affx-115020038
haplo1058	2	3	92427111	92437314	10.204	WU_10.2_3_98244662|WU_10.2_3_98255063
haplo1059	4	3	92766052	92925143	159.092	WU_10.2_3_98684410|WU_10.2_3_98738908|ASGA0093123|ASGA0095444
haplo1060	5	3	93675340	93866416	191.077	H3GA0010071|H3GA0010076|ASGA0095847|DRGA0004066|WU_10.2_3_99952176
haplo1061	2	3	94513402	94519342	5.941	ALGA0115730|MARC0038494
haplo1062	2	3	94777971	94791933	13.963	ALGA0020204|ALGA0020206
haplo1063	5	3	95262465	95460841	198.377	ASGA0015468|ASGA0015463|H3GA0010142|ASGA0098441|ASGA0100307
haplo1064	2	3	95906245	95919047	12.803	WU_10.2_3_101937791|WU_10.2_3_102076228
haplo1065	2	3	95998761	96015519	16.759	ALGA0020228|ASGA0015472
haplo1066	4	3	96247128	96386300	139.173	H3GA0010157|WU_10.2_3_102452972|MARC0037087|ASGA0015478
haplo1067	5	3	98122189	98321059	198.871	WU_10.2_3_104257589|MARC0065173|WU_10.2_3_104373443|H3GA0010212|ALGA0020328
haplo1068	5	3	99421603	99621257	199.655	WU_10.2_3_105624309|ALGA0020397|ALGA0020400|ALGA0113314|MARC0028378
haplo1069	4	3	100915821	101087543	171.723	ASGA0087557|ASGA0097775|DIAS0000802|WU_10.2_3_107047331
haplo1070	5	3	101510775	101695460	184.686	DRGA0004116|MARC0012871|ALGA0108384|ASGA0103553|WU_10.2_3_107840056
haplo1071	2	3	102216737	102228378	11.642	WU_10.2_3_108469332|WU_10.2_3_108480972
haplo1072	4	3	102532112	102720554	188.443	MARC0004671|ALGA0020470|WU_10.2_3_108890687|WU_10.2_3_109260464
haplo1073	5	3	102795593	102885453	89.861	DBWU0001074|M1GA0004558|ASGA0015640|DRGA0004124|MARC0026193
haplo1074	4	3	102906470	103092301	185.832	ALGA0020475|DIAS0001008|ASGA0015643|DRGA0004125
haplo1075	4	3	103229846	103425364	195.519	DIAS0004638|MARC0058316|WU_10.2_3_109874139|ASGA0015654
haplo1076	5	3	103558199	103709780	151.582	ALGA0020524|ALGA0020526|MARC0080348|DIAS0000304|WU_10.2_3_110357111
haplo1077	2	3	103773962	103780925	6.964	ALGA0020546|ALGA0020553
haplo1078	5	3	103901789	104093916	192.128	WU_10.2_3_110651403|ASGA0015682|M1GA0004566|ALGA0020561|ASGA0015700
haplo1079	4	3	104563553	104762099	198.547	WU_10.2_3_111216719|ASGA0100875|ASGA0092138|ASGA0104393
haplo1080	4	3	104786353	104979920	193.568	ALGA0120920|H3GA0010289|WU_10.2_3_111610021|MARC0087294
haplo1081	2	3	105033562	105051931	18.37	ALGA0020597|ASGA0015717
haplo1082	4	3	105702824	105873336	170.513	ALGA0020626|ALGA0020627|WU_10.2_3_112719432|ALGA0020630
haplo1083	2	3	106222361	106237712	15.352	WU_10.2_3_113163300|H3GA0010308
haplo1084	2	3	106275479	106282920	7.442	ALGA0020644|MARC0083591
haplo1085	2	3	106551256	106555772	4.517	ALGA0020662|H3GA0010315
haplo1086	4	3	106629419	106803035	173.617	ALGA0020674|WU_10.2_3_113598607|H3GA0010320|ASGA0015801
haplo1087	8	3	106811865	106967326	155.462	ASGA0015798|MARC0079192|ALGA0020704|H3GA0010323|H3GA0010326|ASGA0015808|ALGA0020707|ALGA0020710
haplo1088	4	3	107029267	107107965	78.699	DIAS0000124|WU_10.2_3_113999333|MARC0080852|MARC0045443
haplo1089	4	3	107344386	107463831	119.446	MARC0051400|WU_10.2_3_114573608|ASGA0015824|ASGA0015822
haplo1090	5	3	107583462	107681371	97.91	ASGA0015819|WU_10.2_3_114358576|DRGA0004192|H3GA0010334|ALGA0020715
haplo1091	4	3	108010654	108128059	117.406	ASGA0105798|WU_10.2_3_114783170|ASGA0015834|WU_10.2_3_114853023
haplo1092	2	3	108685228	108703826	18.599	ALGA0020800|WU_10.2_3_115528139
haplo1093	4	3	108724765	108860602	135.838	WU_10.2_3_115507199|WU_10.2_3_115409046|WU_10.2_3_115395663|WU_10.2_3_115562559
haplo1094	5	3	109100901	109171501	70.601	ASGA0015930|M1GA0004602|H3GA0010410|ALGA0020835|ALGA0107824
haplo1095	4	3	109491762	109670203	178.442	WU_10.2_3_116178804|WU_10.2_3_116318475|WU_10.2_3_116354273|H3GA0010424
haplo1096	5	3	109793541	109943161	149.621	ALGA0020846|WU_10.2_3_116532779|WU_10.2_3_116506621|WU_10.2_3_116703757|ASGA0015956
haplo1097	2	3	109962354	109979859	17.506	WU_10.2_3_116773378|ASGA0015957
haplo1098	5	3	110266121	110315021	48.901	H3GA0010460|WU_10.2_3_117095907|ALGA0020897|ALGA0020906|M1GA0004629
haplo1099	4	3	110379520	110539595	160.076	WU_10.2_3_117142603|WU_10.2_3_117278290|WU_10.2_3_117458086|INRA0011509
haplo1100	2	3	110821301	110835767	14.467	WU_10.2_3_117494184|WU_10.2_3_117552004
haplo1101	7	3	111525972	111663762	137.791	MARC0047913|3_118522224|WU_10.2_3_118537232|WU_10.2_3_118564370|MARC0094332|WU_10.2_3_118825682|DIAS0000543
haplo1102	2	3	111693902	111707015	13.114	ASGA0016042|DBKK0000233
haplo1103	2	3	111962587	111979707	17.121	WU_10.2_3_118959876|ASGA0091195
haplo1104	2	3	112056910	112069474	12.565	WU_10.2_3_119055651|WU_10.2_3_119068218
haplo1105	4	3	112483140	112591775	108.636	H3GA0010581|3_119509048|ALGA0021026|M1GA0004727
haplo1106	10	3	112603105	112781680	178.576	ASGA0016181|ALGA0021046|WU_10.2_3_119573322|ALGA0021047|ASGA0016191|ASGA0016193|WU_10.2_3_119659560|ASGA0016195|ALGA0021059|WU_10.2_3_119766912
haplo1107	4	3	113104327	113240869	136.543	ALGA0118134|ALGA0021092|MARC0108586|WU_10.2_3_120228830
haplo1108	8	3	113398479	113561732	163.254	WU_10.2_3_120380383|WU_10.2_3_120408594|WU_10.2_3_120461915|H3GA0056455|ALGA0115895|ASGA0084712|WU_10.2_3_120576181|WU_10.2_3_120583181
haplo1109	2	3	113846321	113846555	0.235	H3GA0053824|MARC0043998
haplo1110	4	3	114099008	114295804	196.797	ASGA0016238|ASGA0016243|WU_10.2_3_121535762|ASGA0016244
haplo1111	2	3	114332966	114349621	16.656	ALGA0021115|MARC0071671
haplo1112	4	3	114482389	114588739	106.351	H3GA0055522|WU_10.2_3_121766459|MARC0013132|WU_10.2_3_121853700
haplo1113	4	3	114613248	114754389	141.142	WU_10.2_3_121878034|WU_10.2_3_121896763|ALGA0103469|WU_10.2_3_122019392
haplo1114	4	3	114778162	114863084	84.923	DIAS0000694|WU_10.2_3_122062261|MARC0098226|WU_10.2_3_122128466
haplo1115	2	3	114970071	114986833	16.763	H3GA0010662|M1GA0004780
haplo1116	2	3	115043999	115062568	18.57	M1GA0004763|ALGA0021130
haplo1117	2	3	115129612	115145014	15.403	ASGA0083120|MARC0028825
haplo1118	5	3	116357609	116535224	177.616	WU_10.2_3_124178595|WU_10.2_3_124276924|WU_10.2_3_124292040|WU_10.2_3_124118717|WU_10.2_3_124069364
haplo1119	4	3	116552715	116616104	63.39	WU_10.2_3_124051868|WU_10.2_3_124045808|ASGA0016309|WU_10.2_3_124459743
haplo1120	5	3	116746742	116853908	107.167	WU_10.2_3_124478097|WU_10.2_3_124503448|ALGA0021192|WU_10.2_3_124657764|ALGA0021194
haplo1121	4	3	116867028	116923798	56.771	WU_10.2_3_124682588|WU_10.2_3_124694453|3_124725950|ALGA0021201
haplo1122	2	3	116932242	116947096	14.855	ALGA0021205|WU_10.2_3_124762824
haplo1123	3	3	117016694	117043080	26.387	ASGA0016334|WU_10.2_3_124848005|H3GA0010692
haplo1124	4	3	117091853	117153705	61.853	WU_10.2_3_124957790|WU_10.2_3_124985401|WU_10.2_3_125007398|ALGA0108227
haplo1125	2	3	117250219	117259376	9.158	WU_10.2_3_125115419|WU_10.2_3_125144263
haplo1126	3	3	117730594	117749581	18.988	ALGA0119295|DRGA0017475|ASGA0083506
haplo1127	2	3	118096542	118101391	4.85	WU_10.2_3_125946817|H3GA0010711
haplo1128	2	3	118180045	118191174	11.13	ASGA0016369|MARC0059740
haplo1129	2	3	118308100	118328059	19.96	ASGA0016382|H3GA0053652
haplo1130	2	3	118420689	118436737	16.049	ASGA0016378|WU_10.2_3_126473284
haplo1131	5	3	118449728	118528773	79.046	ALGA0021267|MARC0030507|WU_10.2_3_126507571|WU_10.2_3_126552123|MARC0105313
haplo1132	2	3	118550201	118559967	9.767	WU_10.2_3_126586843|WU_10.2_3_126646782
haplo1133	8	3	118604291	118747991	143.701	ALGA0021274|WU_10.2_3_126706592|ALGA0021273|WU_10.2_3_126738547|MARC0007678|ASGA0098998|WU_10.2_3_126812513|WU_10.2_3_126834315
haplo1134	2	3	118880789	118897525	16.737	WU_10.2_3_126957450|WU_10.2_3_126974179
haplo1135	5	3	118956175	119086889	130.715	WU_10.2_3_127030944|WU_10.2_3_127062884|WU_10.2_3_127097272|WU_10.2_3_127106026|WU_10.2_3_127161757
haplo1136	4	3	119470065	119574385	104.321	WU_10.2_3_127558681|WU_10.2_3_127573344|WU_10.2_3_127584274|WU_10.2_3_127661955
haplo1137	4	3	119717624	119844854	127.231	MARC0097331|WU_10.2_3_127824955|WU_10.2_3_128063568|WU_10.2_3_127984594
haplo1138	2	3	120018191	120036054	17.864	ASGA0016407|WU_10.2_3_128183917
haplo1139	6	3	120053668	120207731	154.064	ASGA0016414|DRGA0004265|WU_10.2_3_128245941|ALGA0021299|WU_10.2_3_128306222|ALGA0021310
haplo1140	7	3	120350661	120532968	182.308	WU_10.2_3_128497956|ALGA0107021|ASGA0104271|WU_10.2_3_128616463|WU_10.2_3_128636190|WU_10.2_3_128657995|WU_10.2_3_128734718
haplo1141	2	3	120556045	120575020	18.976	ASGA0103526|3_128776771
haplo1142	2	3	120659876	120665841	5.966	WU_10.2_3_128911719|ALGA0021316
haplo1143	2	3	120702103	120718630	16.528	WU_10.2_3_128954394|ASGA0016437
haplo1144	2	3	120736327	120753613	17.287	ASGA0016439|ASGA0016442
haplo1145	2	3	120987215	121006202	18.988	ALGA0021353|H3GA0010790
haplo1146	4	3	121102818	121195482	92.665	ALGA0021369|WU_10.2_3_129411693|ASGA0016492|ALGA0021371
haplo1147	2	3	121242717	121261702	18.986	ASGA0016498|M1GA0004815
haplo1148	8	3	121305552	121423977	118.426	ASGA0016506|WU_10.2_3_129565013|WU_10.2_3_129582423|ASGA0082531|ALGA0021394|WU_10.2_3_129655205|ASGA0016513|WU_10.2_3_129702618
haplo1149	3	3	121769020	121791262	22.243	INRA0011705|ALGA0021434|WU_10.2_3_130121847
haplo1150	9	3	121803020	121992682	189.663	ALGA0021440|WU_10.2_3_130150243|DIAS0000339|M1GA0004838|WU_10.2_3_130401705|H3GA0010859|WU_10.2_3_130585790|WU_10.2_3_130590865|H3GA0010861
haplo1151	2	3	122371681	122385845	14.165	WU_10.2_3_131078267|WU_10.2_3_131092515
haplo1152	3	3	122512021	122541053	29.033	WU_10.2_3_131191307|ALGA0100974|MARC0080166
haplo1153	2	3	122605552	122608925	3.374	MARC0052783|ALGA0117579
haplo1154	2	3	122619322	122625993	6.672	WU_10.2_3_143692220|ALGA0115437
haplo1155	6	3	122644693	122776567	131.875	ALGA0115354|MARC0008234|ALGA0118810|ALGA0102600|WU_10.2_3_143899548|WU_10.2_3_143965094
haplo1156	7	3	123177639	123358327	180.689	WU_10.2_3_131539745|WU_10.2_3_131553691|MARC0049703|WU_10.2_3_131758547|WU_10.2_3_131768518|WU_10.2_3_131799128|ALGA0021466
haplo1157	4	3	123550395	123731640	181.246	WU_10.2_3_131949087|WU_10.2_3_132193672|WU_10.2_3_132257332|WU_10.2_3_132287681
haplo1158	7	3	123838813	124016756	177.944	WU_10.2_3_132393004|DRGA0004289|INRA0011773|WU_10.2_3_132481231|WU_10.2_3_132508802|WU_10.2_3_132535172|ASGA0016608
haplo1159	6	3	124645672	124775929	130.258	WU_10.2_3_133288158|WU_10.2_3_133302152|WU_10.2_3_133330077|WU_10.2_3_133338113|WU_10.2_3_133353711|WU_10.2_3_133509363
haplo1160	6	3	125072571	125165041	92.471	M1GA0024147|H3GA0054993|M1GA0026472|MARC0092333|ALGA0107444|ASGA0097441
haplo1161	2	3	125245351	125259783	14.433	ALGA0105306|WU_10.2_3_134022632
haplo1162	3	3	125265327	125291912	26.586	WU_10.2_3_134078177|ALGA0110366|WU_10.2_3_134103533
haplo1163	4	3	125391279	125497301	106.023	WU_10.2_3_134316539|WU_10.2_3_134290500|ASGA0016728|WU_10.2_3_134217280
haplo1164	4	3	125581114	125656983	75.87	MARC0114235|WU_10.2_3_134428854|MARC0060220|WU_10.2_3_134487076
haplo1165	2	3	125779138	125796148	17.011	WU_10.2_3_134577192|DRGA0004306
haplo1166	2	3	125831785	125847699	15.915	H3GA0010970|WU_10.2_3_134508627
haplo1167	2	3	125925490	125940126	14.637	WU_10.2_3_134693455|ASGA0093943
haplo1168	2	3	127557899	127561558	3.66	ALGA0110057|ALGA0108553
haplo1169	4	3	127641406	127762772	121.367	ASGA0085870|WU_10.2_3_136001462|MARC0092020|MARC0019819
haplo1170	5	3	127814339	127998185	183.847	M1GA0026388|WU_10.2_3_136405259|ASGA0083627|WU_10.2_3_136301493|WU_10.2_3_136291977
haplo1171	5	3	128191506	128310724	119.219	ALGA0021679|H3GA0011028|ALGA0021690|ALGA0021695|ALGA0021699
haplo1172	2	3	128363188	128381169	17.982	WU_10.2_3_136928667|ASGA0016835
haplo1173	4	3	128471318	128616924	145.607	WU_10.2_3_137085803|MARC0022891|ASGA0096344|ASGA0099392
haplo1174	4	3	129235714	129412019	176.306	WU_10.2_3_138190489|ALGA0021732|H3GA0011047|WU_10.2_3_138368287
haplo1175	2	3	130139302	130144405	5.104	M1GA0024413|ALGA0118180
haplo1176	6	3	130171556	130342086	170.531	ASGA0016852|M1GA0004967|ASGA0016854|ALGA0021747|ASGA0016858|M1GA0004970
haplo1177	2	3	130418967	130428417	9.451	WU_10.2_3_139405868|ASGA0016865
haplo1178	5	3	130535003	130656331	121.329	INRA0011890|DRGA0004332|WU_10.2_3_139613624|ASGA0095695|WU_10.2_3_139679069
haplo1179	2	3	131057962	131059189	1.228	MARC0090764|MARC0016999
haplo1180	5	3	131192218	131287295	95.078	M1GA0026132|ASGA0094411|ALGA0115870|MARC0009862|MARC0041460
haplo1181	4	3	131758601	131834874	76.274	WU_10.2_3_140947873|ASGA0016877|MARC0004323|M1GA0004980
haplo1182	7	3	131927257	132024139	96.883	M1GA0004985|WU_10.2_3_141193038|WU_10.2_3_141213291|ALGA0108351|ASGA0083194|ALGA0105955|WU_10.2_3_141265677
haplo1183	2	3	132046257	132064992	18.736	MARC0021140|ASGA0016902
haplo1184	6	3	132140703	132331676	190.974	ALGA0021791|M1GA0005003|DRGA0004334|WU_10.2_3_141647496|MARC0066361|WU_10.2_3_141742403
haplo1185	2	3	132476584	132493186	16.603	WU_10.2_3_141979638|WU_10.2_3_141963034
haplo1186	5	3	132498230	132621207	122.978	WU_10.2_3_141957990|WU_10.2_3_142168876|WU_10.2_3_142162319|WU_10.2_3_142275000|WU_10.2_3_142308701
haplo1187	5	3	132641573	132700427	58.855	MARC0017801|SIRI0001056|WU_10.2_3_142396701|DRGA0017335|DRGA0017391
haplo1188	5	4	102268	234605	132.338	ALGA0123050|ALGA0021973|WU_10.2_4_33821|M1GA0005042|ALGA0021974
haplo1189	2	4	258866	274403	15.538	WU_10.2_4_349866|ASGA0016965
haplo1190	4	4	305640	474747	169.108	M1GA0005046|M1GA0005049|M1GA0005054|WU_10.2_4_621589
haplo1191	2	4	1257710	1274070	16.361	4_1347741|MARC0042096
haplo1192	2	4	2127387	2140090	12.704	WU_10.2_4_1710524|ASGA0017019
haplo1193	3	4	2158378	2188011	29.634	ASGA0016981|WU_10.2_4_1645064|ASGA0105256
haplo1194	2	4	2400227	2419182	18.956	ASGA0102405|WU_10.2_4_1929950
haplo1195	6	4	2556587	2672184	115.598	WU_10.2_4_2292744|WU_10.2_4_2102364|WU_10.2_4_2113694|ALGA0022018|ASGA0017047|ASGA0017041
haplo1196	2	4	2905284	2923924	18.641	ASGA0017090|WU_10.2_4_2477689
haplo1197	2	4	2962497	2977865	15.369	H3GA0011218|WU_10.2_4_2358488
haplo1198	7	4	3079789	3278709	198.921	ASGA0017093|MARC0072995|4_2643140|ASGA0017123|WU_10.2_4_2736612|ASGA0093416|MARC0060304
haplo1199	2	4	3924551	3937200	12.65	WU_10.2_4_3676376|MARC0080116
haplo1200	4	4	4274909	4334280	59.372	M1GA0005374|WU_10.2_4_3988092|M1GA0005378|WU_10.2_4_4021031
haplo1201	4	4	4381971	4435995	54.025	WU_10.2_4_4070800|WU_10.2_4_4099395|ASGA0017334|ASGA0017340
haplo1202	2	4	4496188	4505948	9.761	ALGA0022275|WU_10.2_4_4190689
haplo1203	6	4	4603218	4668556	65.339	WU_10.2_4_4287828|H3GA0011424|WU_10.2_4_4312521|H3GA0011431|WU_10.2_4_4342402|WU_10.2_4_4353353
haplo1204	2	4	4749670	4765545	15.876	ASGA0017407|WU_10.2_4_4448793
haplo1205	2	4	4847227	4861305	14.079	WU_10.2_4_4531033|ASGA0017426
haplo1206	9	4	4914171	5087568	173.398	ALGA0022375|WU_10.2_4_4611895|H3GA0011463|WU_10.2_4_4666069|WU_10.2_4_4677824|WU_10.2_4_4709805|WU_10.2_4_4742324|WU_10.2_4_4753077|ASGA0017472
haplo1207	2	4	5113691	5126172	12.482	WU_10.2_4_4798595|WU_10.2_4_4811073
haplo1208	2	4	5153129	5165315	12.187	ASGA0017479|ASGA0017480
haplo1209	4	4	5177592	5226847	49.256	WU_10.2_4_4862685|ALGA0022414|H3GA0011490|WU_10.2_4_4912013
haplo1210	2	4	5313341	5325510	12.17	ASGA0017502|WU_10.2_4_5018356
haplo1211	5	4	5445257	5503851	58.595	WU_10.2_4_5194897|WU_10.2_4_5202712|ALGA0022450|WU_10.2_4_5228126|DRGA0004397
haplo1212	4	4	5708607	5750214	41.608	ASGA0017548|WU_10.2_4_5464081|H3GA0011528|ALGA0022491
haplo1213	2	4	5836954	5852529	15.576	MARC0084509|WU_10.2_4_5600736
haplo1214	2	4	5950475	5964340	13.866	ASGA0017554|ALGA0022499
haplo1215	3	4	6076891	6094577	17.687	WU_10.2_4_5922451|DRGA0004416|WU_10.2_4_5940164
haplo1216	5	4	6238421	6303904	65.484	WU_10.2_4_6084304|ASGA0017629|WU_10.2_4_6127101|ALGA0022556|M1GA0005479
haplo1217	2	4	6408726	6419233	10.508	WU_10.2_4_6254626|ALGA0112712
haplo1218	2	4	6439754	6457223	17.47	WU_10.2_4_6278832|WU_10.2_4_6292941
haplo1219	5	4	6596819	6696714	99.896	WU_10.2_4_6410388|WU_10.2_4_6446641|WU_10.2_4_6466438|WU_10.2_4_6496223|WU_10.2_4_6510274
haplo1220	2	4	6721025	6737103	16.079	WU_10.2_4_6534581|ALGA0022612
haplo1221	9	4	7068041	7172328	104.288	H3GA0011659|ASGA0017733|WU_10.2_4_6913991|WU_10.2_4_6917588|WU_10.2_4_6921660|WU_10.2_4_6939301|WU_10.2_4_6966185|ASGA0017746|WU_10.2_4_6986419
haplo1222	2	4	7234043	7252911	18.869	WU_10.2_4_7050459|ALGA0022682
haplo1223	5	4	7261142	7305995	44.854	WU_10.2_4_7075838|H3GA0011666|WU_10.2_4_7097260|WU_10.2_4_7110034|WU_10.2_4_7122047
haplo1224	2	4	7384713	7395636	10.924	H3GA0011673|WU_10.2_4_7212538
haplo1225	2	4	7452366	7472267	19.902	ALGA0022712|ASGA0017803
haplo1226	3	4	7647347	7673686	26.34	M1GA0005549|WU_10.2_4_7481634|ASGA0017823
haplo1227	2	4	8034723	8050455	15.733	WU_10.2_4_7901868|ALGA0022789
haplo1228	3	4	8143900	8168520	24.621	WU_10.2_4_8064330|M1GA0005581|ASGA0017904
haplo1229	2	4	8287696	8302925	15.23	H3GA0011751|WU_10.2_4_8270145
haplo1230	3	4	8310628	8337171	26.544	WU_10.2_4_8277848|H3GA0011763|WU_10.2_4_8304483
haplo1231	2	4	8375332	8384435	9.104	WU_10.2_4_8418294|WU_10.2_4_8426735
haplo1232	7	4	8392664	8513009	120.346	WU_10.2_4_8434964|WU_10.2_4_8445977|H3GA0011770|WU_10.2_4_8483118|WU_10.2_4_8523878|ASGA0017943|ALGA0022825
haplo1233	2	4	8527638	8547324	19.687	WU_10.2_4_8565624|WU_10.2_4_8585566
haplo1234	2	4	8831037	8844329	13.293	WU_10.2_4_8868738|M1GA0005626
haplo1235	2	4	9501109	9520695	19.587	WU_10.2_4_9669098|ALGA0022958
haplo1236	6	4	9843711	10001816	158.106	WU_10.2_4_10113764|ALGA0023001|MARC0017269|ALGA0023014|WU_10.2_4_10266068|ASGA0018141
haplo1237	2	4	10122853	10141501	18.649	ALGA0023036|H3GA0011907
haplo1238	4	4	10246881	10314550	67.67	WU_10.2_4_10577856|ALGA0023059|H3GA0011927|ALGA0023067
haplo1239	5	4	10470393	10567253	96.861	ALGA0023112|WU_10.2_4_10724127|DRGA0004454|H3GA0011952|WU_10.2_4_10783351
haplo1240	2	4	10581691	10598994	17.304	WU_10.2_4_10797830|ASGA0018238
haplo1241	3	4	10836287	10858600	22.314	MARC0057350|WU_10.2_4_10998295|ALGA0023134
haplo1242	2	4	10890074	10909134	19.061	ASGA0018259|WU_10.2_4_11197359
haplo1243	2	4	11068452	11081585	13.134	WU_10.2_4_11356693|WU_10.2_4_11369825
haplo1244	5	4	11215188	11396291	181.104	WU_10.2_4_11523742|ASGA0018277|MARC0011215|ALGA0023151|H3GA0052632
haplo1245	4	4	11450437	11524254	73.818	WU_10.2_4_11747027|MARC0052935|ALGA0023157|WU_10.2_4_11820850
haplo1246	5	4	11675352	11818923	143.572	ASGA0018288|ALGA0023185|WU_10.2_4_12038144|ALGA0023189|WU_10.2_4_12076774
haplo1247	2	4	12894650	12912923	18.274	ALGA0023288|ALGA0023289
haplo1248	4	4	13005900	13106628	100.729	WU_10.2_4_13352683|INRA0012770|ASGA0018422|ALGA0023303
haplo1249	2	4	13144203	13163580	19.378	ALGA0023311|WU_10.2_4_13511551
haplo1250	6	4	13582668	13766635	183.968	ALGA0023373|ALGA0023378|WU_10.2_4_14090773|ALGA0023380|WU_10.2_4_14233403|WU_10.2_4_14332499
haplo1251	7	4	13872899	14066356	193.458	WU_10.2_4_14436440|ALGA0023383|ASGA0018481|DRGA0004475|WU_10.2_4_14576810|ALGA0023389|WU_10.2_4_14687533
haplo1252	2	4	14221268	14231648	10.381	ALGA0023416|WU_10.2_4_14865435
haplo1253	6	4	14479234	14657603	178.37	ASGA0018526|ALGA0023449|MARC0067731|WU_10.2_4_15119335|ASGA0018536|WU_10.2_4_15236674
haplo1254	3	4	15062939	15081482	18.544	WU_10.2_4_15622033|WU_10.2_4_15617800|WU_10.2_4_15738038
haplo1255	2	4	15237878	15248649	10.772	ALGA0023514|WU_10.2_4_15710229
haplo1256	2	4	15272612	15285432	12.821	WU_10.2_4_15899688|WU_10.2_4_15912521
haplo1257	2	4	15332045	15350625	18.581	ALGA0023517|ALGA0023522
haplo1258	4	4	15365124	15411299	46.176	ASGA0093554|ASGA0090485|ASGA0085953|WU_10.2_4_16115822
haplo1259	2	4	15495528	15503057	7.53	ALGA0023559|ASGA0018632
haplo1260	2	4	15628328	15646876	18.549	ALGA0114568|DIAS0000483
haplo1261	2	4	15662744	15671825	9.082	DIAS0000482|DIAS0000481
haplo1262	5	4	15761617	15923587	161.971	ALGA0023578|MARC0029602|MARC0006390|WU_10.2_4_16535915|DIAS0000430
haplo1263	4	4	16006781	16188176	181.396	WU_10.2_4_16750089|ALGA0023608|DIAS0000459|H3GA0012186
haplo1264	2	4	16287910	16299780	11.871	WU_10.2_4_17100908|WU_10.2_4_17122792
haplo1265	2	4	16370711	16386711	16.001	WU_10.2_4_17226656|ALGA0023632
haplo1266	2	4	16403172	16419578	16.407	MARC0041916|ASGA0018706
haplo1267	2	4	16569322	16577599	8.278	ALGA0023674|WU_10.2_4_17552093
haplo1268	7	4	16844144	17041571	197.428	ASGA0089218|ASGA0097533|ALGA0023678|ALGA0023676|WU_10.2_4_17792937|ALGA0023681|DRGA0004508
haplo1269	5	4	17072014	17231747	159.734	ALGA0023691|INRA0012994|CASI0009592|DRGA0004510|WU_10.2_4_18077509
haplo1270	2	4	17453227	17471709	18.483	ASGA0018768|ASGA0018774
haplo1271	4	4	17691890	17776845	84.956	WU_10.2_4_18684170|WU_10.2_4_18710069|ASGA0018788|ALGA0023741
haplo1272	5	4	17843084	17973150	130.067	WU_10.2_4_18850831|WU_10.2_4_18913444|WU_10.2_4_18925246|WU_10.2_4_18945601|ASGA0018792
haplo1273	2	4	18032705	18045090	12.386	ALGA0023755|MARC0050524
haplo1274	8	4	18069786	18194352	124.567	ALGA0023758|ALGA0023762|ALGA0109473|ALGA0115547|SIRI0001112|WU_10.2_4_19281087|ASGA0104019|ASGA0099361
haplo1275	2	4	18196598	18209719	13.122	ASGA0093900|WU_10.2_4_19224404
haplo1276	6	4	18675061	18792666	117.606	DRGA0004539|DRGA0004543|DIAS0000260|ALGA0023800|ALGA0023802|DIAS0000258
haplo1277	2	4	19014592	19031287	16.696	H3GA0012276|ASGA0018870
haplo1278	2	4	19195794	19215279	19.486	WU_10.2_4_20212210|DRGA0004557
haplo1279	5	4	19255117	19389682	134.566	WU_10.2_4_20272269|ALGA0023849|ASGA0018882|WU_10.2_4_20393107|DRGA0004565
haplo1280	5	4	19708172	19904205	196.034	WU_10.2_4_20778207|ASGA0092756|WU_10.2_4_20854922|ALGA0023872|WU_10.2_4_20974491
haplo1281	2	4	19965824	19971833	6.01	ALGA0023877|WU_10.2_4_21170257
haplo1282	6	4	20184482	20308446	123.965	ASGA0018928|WU_10.2_4_21422537|MARC0075639|ALGA0023910|ASGA0018938|WU_10.2_4_21507440
haplo1283	2	4	20361512	20380944	19.433	ALGA0103582|WU_10.2_4_21638087
haplo1284	2	4	20887942	20903045	15.104	ALGA0023980|ASGA0018985
haplo1285	2	4	21093882	21111825	17.944	H3GA0012340|INRA0013238
haplo1286	2	4	21218173	21221991	3.819	ALGA0105480|CASI0009311
haplo1287	4	4	21402451	21516431	113.981	ALGA0024008|ALGA0024019|ALGA0024025|WU_10.2_4_22785295
haplo1288	6	4	21935062	22125677	190.616	DIAS0002021|WU_10.2_4_23363162|DRGA0004591|WU_10.2_4_23464051|ALGA0024031|H3GA0055954
haplo1289	2	4	22504204	22521446	17.243	ASGA0019027|ALGA0024043
haplo1290	4	4	23000379	23186316	185.938	DRGA0004600|MARC0016634|WU_10.2_4_24999937|DRGA0004597
haplo1291	4	4	24115948	24201742	85.795	DRGA0004616|ALGA0024103|H3GA0012376|ASGA0019049
haplo1292	6	4	24229973	24421245	191.273	ALGA0024108|DRGA0004621|H3GA0012380|ALGA0024117|INRA0013342|H3GA0012385
haplo1293	5	4	24710684	24799910	89.227	ALGA0024126|ALGA0024130|ALGA0024132|ASGA0019060|DRGA0004628
haplo1294	5	4	25961601	26160153	198.553	WU_10.2_4_27913643|ALGA0024155|ALGA0024158|ASGA0019067|H3GA0012397
haplo1295	4	4	26264557	26378245	113.689	DRGA0004644|DRGA0004642|DRGA0004645|INRA0013365
haplo1296	4	4	27574560	27737986	163.427	ALGA0024202|MARC0069424|ASGA0019085|ASGA0019088
haplo1297	4	4	28535916	28663072	127.157	ALGA0024245|ASGA0019108|ASGA0019110|ASGA0019112
haplo1298	6	4	29972192	30171207	199.016	DRGA0004675|DRGA0004676|ASGA0019127|ALGA0024298|MARC0007857|ASGA0019131
haplo1299	5	4	30183209	30336934	153.726	H3GA0012430|WU_10.2_4_32834483|MARC0009350|DRGA0004681|DRGA0004683
haplo1300	4	4	30747296	30832595	85.3	ALGA0024349|ASGA0019158|ASGA0019164|H3GA0012441
haplo1301	5	4	31063501	31252493	188.993	ALGA0024379|ALGA0024378|ALGA0024380|ASGA0019176|M1GA0005832
haplo1302	4	4	31322881	31500227	177.347	ALGA0024389|ASGA0019178|H3GA0012459|H3GA0012460
haplo1303	4	4	31520138	31672937	152.8	MARC0103642|MARC0104048|ALGA0024414|WU_10.2_4_34381840
haplo1304	5	4	32209218	32367314	158.097	ASGA0019200|INRA0013538|H3GA0012470|DRGA0004712|ASGA0019203
haplo1305	2	4	32416272	32428446	12.175	WU_10.2_4_35163355|ASGA0019204
haplo1306	4	4	32502400	32689357	186.958	MARC0034618|H3GA0012475|ASGA0019212|ALGA0024466
haplo1307	4	4	32703885	32793564	89.68	ALGA0024467|INRA0013574|ALGA0024468|ASGA0019230
haplo1308	7	4	33319238	33483760	164.523	ALGA0024496|ALGA0024507|ASGA0019258|ALGA0024505|ASGA0091773|ALGA0024509|H3GA0012500
haplo1309	5	4	34240279	34413782	173.504	ASGA0099983|DRGA0004734|ASGA0019324|ALGA0024545|DRGA0004732
haplo1310	5	4	34613043	34796580	183.538	ASGA0019325|ALGA0024565|H3GA0012523|ALGA0024564|INRA0013656
haplo1311	4	4	36151137	36337229	186.093	INRA0013722|M1GA0005859|H3GA0012543|ALGA0024627
haplo1312	4	4	37752214	37937829	185.616	ASGA0019392|ALGA0024666|ASGA0019393|ALGA0024670
haplo1313	5	4	38819538	38992535	172.998	ASGA0019416|ALGA0024694|ALGA0024697|WU_10.2_4_41985286|ASGA0019427
haplo1314	4	4	39112632	39249883	137.252	M1GA0005869|WU_10.2_4_42223245|ALGA0024707|ASGA0019437
haplo1315	4	4	39733551	39894956	161.406	H3GA0012588|ALGA0024757|ASGA0019473|ALGA0024760
haplo1316	2	4	40131687	40149682	17.996	ASGA0098778|H3GA0012614
haplo1317	5	4	40733950	40916999	183.05	ALGA0024816|SIRI0000030|ALGA0024821|MARC0005194|ALGA0024832
haplo1318	2	4	40993476	41007509	14.034	ALGA0024838|ASGA0019538
haplo1319	4	4	41036996	41234304	197.309	ASGA0019539|H3GA0012640|ALGA0118000|H3GA0012643
haplo1320	5	4	41264727	41459279	194.553	MARC0088914|INRA0013941|INRA0013954|ALGA0024853|ASGA0019546
haplo1321	2	4	41728308	41745551	17.244	H3GA0012650|ALGA0024869
haplo1322	4	4	41828423	41942301	113.879	ALGA0024871|ASGA0019554|ASGA0019556|MARC0036045
haplo1323	4	4	42463643	42622908	159.266	INRA0013969|ASGA0019569|ASGA0019570|ALGA0024881
haplo1324	6	4	44120465	44319537	199.073	ALGA0024916|MARC0035686|ALGA0024920|ALGA0024922|MARC0020735|MARC0087160
haplo1325	4	4	45619330	45790214	170.885	MARC0042159|ALGA0024939|ALGA0024942|ASGA0019595
haplo1326	6	4	46523453	46712052	188.6	INRA0014041|H3GA0012684|MARC0083825|ALGA0024980|CASI0009809|ASGA0019621
haplo1327	4	4	46748700	46944236	195.537	DIAS0000344|ALGA0024989|ALGA0024990|ASGA0019624
haplo1328	5	4	47093611	47218546	124.936	MARC0036235|ALGA0025002|H3GA0012692|ALGA0025005|ALGA0025006
haplo1329	2	4	48336784	48348735	11.952	ASGA0019632|INRA0014068
haplo1330	5	4	49728440	49881752	153.313	ALGA0025031|Affx-114617084|ASGA0019637|ASGA0019641|ASGA0019642
haplo1331	2	4	54730387	54748137	17.751	INRA0014142|ALGA0025106
haplo1332	2	4	55561712	55580454	18.743	Affx-115231596|H3GA0012728
haplo1333	2	4	55726999	55742347	15.349	MARC0092511|Affx-115119407
haplo1334	5	4	56209451	56361826	152.376	ALGA0025201|ASGA0096955|ASGA0101388|ASGA0089128|MARC0045099
haplo1335	5	4	56821149	56992674	171.526	ASGA0019741|H3GA0012744|MARC0004720|ALGA0025237|MARC0064834
haplo1336	4	4	57408717	57550301	141.585	CASI0008260|MARC0113871|ALGA0025278|ASGA0019785
haplo1337	4	4	57681269	57850205	168.937	ALGA0025269|ASGA0019781|ALGA0025268|ASGA0019791
haplo1338	5	4	58085394	58237089	151.696	INRA0014250|INRA0014251|MARC0044372|ALGA0025286|WU_10.2_4_63491767
haplo1339	4	4	58548739	58742789	194.051	WU_10.2_14_121080833|ALGA0025291|ALGA0025292|ASGA0019797
haplo1340	5	4	59092962	59203000	110.039	ALGA0025304|ALGA0025306|H3GA0012764|ASGA0019804|DRGA0004818
haplo1341	5	4	59505125	59697295	192.171	ALGA0025326|ASGA0019815|INRA0014300|H3GA0012774|ASGA0019818
haplo1342	5	4	60036250	60223231	186.982	ASGA0019822|INRA0014310|INRA0014311|ALGA0025344|INRA0014315
haplo1343	2	4	60750431	60767169	16.739	MARC0008846|H3GA0012785
haplo1344	4	4	62959323	63076056	116.734	H3GA0012825|H3GA0012827|ASGA0019886|ASGA0019888
haplo1345	4	4	63849997	63988378	138.382	ASGA0019911|ALGA0025467|ASGA0019914|H3GA0012845
haplo1346	2	4	64021390	64040732	19.343	ASGA0019919|ASGA0019920
haplo1347	2	4	64913339	64930317	16.979	ALGA0025508|H3GA0012852
haplo1348	2	4	65307046	65312732	5.687	ASGA0096016|H3GA0052678
haplo1349	2	4	66251013	66257396	6.384	ASGA0100477|MARC0052003
haplo1350	4	4	68091428	68190231	98.804	DIAS0001337|ASGA0020022|MARC0005389|ALGA0025611
haplo1351	4	4	68452713	68526487	73.775	ASGA0020031|ALGA0025633|SIRI0001105|ALGA0025638
haplo1352	5	4	68705253	68844438	139.186	MARC0015948|INRA0014636|ALGA0025644|INRA0014643|ASGA0020042
haplo1353	8	4	69094210	69293090	198.881	ASGA0020045|ASGA0020046|ALGA0025655|ALGA0025656|ASGA0093517|ALGA0025658|H3GA0012892|ALGA0025665
haplo1354	4	4	69806473	69971363	164.891	M1GA0005933|DRGA0004859|ASGA0020070|M1GA0005935
haplo1355	4	4	70939658	71056915	117.258	H3GA0012922|ALGA0025735|H3GA0012923|ASGA0020103
haplo1356	6	4	71187533	71364665	177.133	ALGA0025759|ALGA0025762|ALGA0025765|ASGA0020117|INRA0014736|ALGA0025769
haplo1357	4	4	71658300	71756633	98.334	ALGA0025780|M1GA0005938|ALGA0025786|ALGA0025788
haplo1358	4	4	72036228	72140739	104.512	ASGA0020137|H3GA0012943|ASGA0020144|M1GA0005941
haplo1359	6	4	72164333	72356770	192.438	ALGA0025813|ALGA0025814|ALGA0025816|MARC0021448|ALGA0025820|WU_10.2_4_78755497
haplo1360	4	4	72379351	72411907	32.557	ASGA0020157|MARC0001035|MARC0009468|Affx-114612278
haplo1361	7	4	72717602	72913497	195.896	ALGA0025852|MARC0093305|ASGA0020198|ALGA0025861|CASI0007404|ALGA0025863|ASGA0020208
haplo1362	2	4	73520846	73538831	17.986	WU_10.2_4_80218881|ALGA0025920
haplo1363	5	4	73925633	74118875	193.243	WU_10.2_4_80721007|WU_10.2_4_80724012|ALGA0025927|WU_10.2_4_80815594|ALGA0025931
haplo1364	4	4	74880676	74922609	41.934	ALGA0025988|ALGA0025991|H3GA0013062|WU_10.2_4_81915285
haplo1365	2	4	75153427	75168202	14.776	MARC0075680|ASGA0020328
haplo1366	7	4	75188687	75387149	198.463	ASGA0020330|ASGA0020331|ASGA0020332|M1GA0005974|WU_10.2_4_82186770|ALGA0026028|WU_10.2_4_82306507
haplo1367	5	4	76062726	76175570	112.845	ASGA0020351|ASGA0020352|ASGA0020354|ASGA0020357|WU_10.2_4_83370501
haplo1368	4	4	76208476	76401305	192.83	H3GA0013097|ASGA0020362|ALGA0026060|ALGA0026066
haplo1369	4	4	76599303	76793946	194.644	M1GA0005984|H3GA0013125|M1GA0005986|ASGA0020384
haplo1370	4	4	77017214	77161692	144.479	ALGA0026100|ALGA0026094|ALGA0026109|ALGA0026111
haplo1371	4	4	77180064	77349316	169.253	ALGA0026112|ASGA0020402|ALGA0026114|H3GA0013146
haplo1372	2	4	77503038	77518530	15.493	MARC0012321|ASGA0082639
haplo1373	4	4	77799659	77967856	168.198	ASGA0020413|MARC0015385|SIRI0000865|ALGA0026139
haplo1374	4	4	78047747	78247326	199.58	H3GA0013168|ASGA0020433|ALGA0026158|ALGA0026170
haplo1375	4	4	79066599	79247579	180.981	ALGA0026193|ALGA0026196|ALGA0026197|WU_10.2_4_86662680
haplo1376	4	4	79458856	79507988	49.133	H3GA0013192|MARC0007406|ALGA0026204|ASGA0020454
haplo1377	2	4	79678840	79694780	15.941	DBNP0001822|INRA0015168
haplo1378	2	4	81161114	81177896	16.783	MARC0029370|DIAS0004420
haplo1379	4	4	81279399	81446371	166.973	H3GA0013209|ASGA0020483|ASGA0020484|DBKK0000344
haplo1380	2	4	81479518	81493481	13.964	ALGA0026230|ALGA0026233
haplo1381	4	4	83351551	83466133	114.583	ALGA0026267|M1GA0006028|WU_10.2_4_91077081|H3GA0013230
haplo1382	4	4	84505632	84642594	136.963	MARC0090207|ASGA0020524|ALGA0026307|ASGA0020530
haplo1383	5	4	85672340	85792429	120.09	ALGA0026374|ALGA0026377|H3GA0013271|MARC0044456|MARC0002801
haplo1384	2	4	86826908	86845271	18.364	ALGA0026448|ALGA0026446
haplo1385	2	4	87141575	87154304	12.73	ALGA0026469|MARC0035878
haplo1386	4	4	87203399	87395519	192.121	ASGA0020651|MARC0015974|INRA0015436|ASGA0020660
haplo1387	7	4	87419793	87580111	160.319	ALGA0026484|ALGA0026490|ALGA0026491|SIRI0001229|MARC0025303|ALGA0026501|ALGA0026502
haplo1388	4	4	87596578	87729034	132.457	ALGA0026510|MARC0071794|H3GA0013324|UMB10000162
haplo1389	5	4	88005243	88201136	195.894	ASGA0020695|ALGA0026546|ALGA0026549|INRA0015463|ASGA0020705
haplo1390	4	4	88255212	88348117	92.906	ALGA0026553|MARC0033826|ALGA0123669|4_96337082
haplo1391	4	4	88528079	88627244	99.166	WU_10.2_4_96468454|ASGA0020720|ALGA0026583|WU_10.2_4_96644738
haplo1392	5	4	89135043	89283931	148.889	ASGA0103560|DBWU0000460|ALGA0026593|ALGA0026599|DBWU0000701
haplo1393	4	4	89642890	89786109	143.22	ASGA0020769|M1GA0006062|H3GA0013381|WU_10.2_4_97678262
haplo1394	2	4	89992601	90001950	9.35	MARC0085248|MARC0063216
haplo1395	7	4	90038831	90224214	185.384	ALGA0026645|ASGA0020797|ASGA0020802|MARC0090335|ASGA0020810|ALGA0026672|MARC0019710
haplo1396	2	4	90308301	90323996	15.696	H3GA0013414|ASGA0020826
haplo1397	5	4	90430566	90580467	149.902	M1GA0006082|ASGA0083606|Affx-115057600|MARC0030157|ASGA0020851
haplo1398	2	4	90668438	90683250	14.813	ASGA0020859|H3GA0013429
haplo1399	4	4	90915904	91050366	134.463	WU_10.2_4_98911880|ASGA0020877|ASGA0020882|ASGA0020879
haplo1400	4	4	91262919	91403268	140.35	MARC0074391|ASGA0020887|M1GA0006094|ASGA0020890
haplo1401	3	4	92214288	92239495	25.208	ASGA0105383|MARC0016308|ASGA0020921
haplo1402	2	4	92382418	92394587	12.17	ALGA0026787|ASGA0020956
haplo1403	2	4	92421451	92433761	12.311	ALGA0026790|ALGA0026791
haplo1404	4	4	92561690	92728237	166.548	ALGA0026803|ASGA0020969|ASGA0020976|WU_10.2_4_101116318
haplo1405	4	4	92868604	92970990	102.387	4_101320050|ASGA0020983|4_101624287|ALGA0026828
haplo1406	6	4	93062179	93227788	165.61	ASGA0020989|ASGA0020990|ALGA0026838|WU_10.2_4_101701777|M1GA0006114|ALGA0026850
haplo1407	7	4	93617086	93813613	196.528	H3GA0013531|INRA0015689|WU_10.2_4_102419327|ASGA0021034|DIAS0004552|ASGA0021036|ASGA0021037
haplo1408	4	4	94185015	94350549	165.535	MARC0051061|INRA0015708|WU_10.2_4_103036295|WU_10.2_4_103142439
haplo1409	6	4	94600438	94795753	195.316	DIAS0004681|DBWU0001050|ALGA0026937|M1GA0006136|DIAS0001387|MARC0047043
haplo1410	2	4	95077741	95095905	18.165	ALGA0026965|INRA0015741
haplo1411	4	4	95740439	95927521	187.083	WU_10.2_4_104642633|INRA0015759|WU_10.2_4_104725667|ASGA0021138
haplo1412	5	4	95943544	96116417	172.874	MARC0014499|DIAS0000900|ALGA0027007|DBWU0000960|ASGA0021172
haplo1413	4	4	96151597	96296832	145.236	ASGA0021164|ASGA0085697|M1GA0025325|ALGA0118125
haplo1414	5	4	96612918	96804324	191.407	MARC0007127|INRA0015807|ALGA0027060|ALGA0027065|DIAS0003235
haplo1415	6	4	96841172	96978670	137.499	ASGA0021223|ALGA0027097|ALGA0027100|MARC0021124|MARC0092575|ALGA0027113
haplo1416	4	4	97021787	97131487	109.701	ASGA0021253|ALGA0027117|MARC0030280|ASGA0021260
haplo1417	9	4	97272334	97462229	189.896	DBWU0000743|H3GA0013673|ASGA0021283|H3GA0013669|H3GA0013670|ASGA0021274|H3GA0013667|ASGA0092192|ASGA0101139
haplo1418	5	4	97535173	97702652	167.48	M1GA0006194|ALGA0027169|M1GA0006193|ASGA0021291|WU_10.2_4_106851436
haplo1419	5	4	97709677	97907296	197.62	ALGA0027174|ALGA0027176|MARC0006609|WU_10.2_4_107048440|ALGA0027196
haplo1420	2	4	97934418	97953225	18.808	ALGA0027200|ASGA0021319
haplo1421	7	4	97956938	98153795	196.858	WU_10.2_4_107209715|ALGA0027207|DIAS0000961|ASGA0021323|ASGA0021327|ALGA0027213|ASGA0021329
haplo1422	6	4	98282798	98477771	194.974	ASGA0021339|H3GA0013704|INRA0015919|DIAS0000070|MARC0047358|INRA0015922
haplo1423	2	4	99805067	99817682	12.616	MARC0008356|ASGA0021380
haplo1424	2	4	99864129	99876131	12.003	ALGA0027315|ALGA0027320
haplo1425	7	4	99915087	100056015	140.929	CASI0009899|DIAS0001383|ASGA0021392|DIAS0000114|H3GA0013765|ASGA0021395|H3GA0013772
haplo1426	2	4	100174749	100193768	19.02	ASGA0021403|ALGA0027351
haplo1427	5	4	100674706	100785375	110.67	DIAS0000939|WU_10.2_4_110397349|MARC0051487|DIAS0000937|ASGA0021413
haplo1428	4	4	100877074	100943825	66.752	WU_10.2_4_110644040|WU_10.2_4_110861618|ASGA0021414|WU_10.2_4_110805778
haplo1429	4	4	101085844	101156553	70.71	ALGA0027376|WU_10.2_4_110948153|ALGA0027379|WU_10.2_4_111043929
haplo1430	5	4	101306504	101503956	197.453	WU_10.2_4_111208001|WU_10.2_4_111219158|ALGA0027398|WU_10.2_4_111470362|ASGA0021432
haplo1431	2	4	101521305	101536590	15.286	M1GA0006238|ALGA0027408
haplo1432	5	4	101705759	101858624	152.866	WU_10.2_4_111696107|WU_10.2_4_111764585|WU_10.2_4_111790296|ISU10000732|CASI0008264
haplo1433	4	4	101937806	102107307	169.502	ALGA0116609|ALGA0027442|WU_10.2_4_112091866|ALGA0027450
haplo1434	2	4	102523866	102535451	11.586	INRA0016126|H3GA0013823
haplo1435	5	4	102686275	102776466	90.192	WU_10.2_4_112584926|ALGA0027476|ASGA0021494|WU_10.2_4_112709066|ALGA0027483
haplo1436	5	4	102890256	103083335	193.08	DIAS0001471|DRGA0005041|WU_10.2_4_112946877|ASGA0021513|ASGA0021522
haplo1437	2	4	103501687	103521632	19.946	WU_10.2_4_113466172|WU_10.2_4_113486318
haplo1438	2	4	103557823	103570111	12.289	ALGA0027553|ALGA0027556
haplo1439	2	4	103858048	103876353	18.306	M1GA0006291|ALGA0027586
haplo1440	5	4	103918649	104043982	125.334	H3GA0013900|H3GA0013901|ALGA0027590|ALGA0027589|WU_10.2_4_114042361
haplo1441	4	4	104152607	104299568	146.962	M1GA0006299|M1GA0006302|H3GA0013923|ALGA0027621
haplo1442	6	4	104470208	104606569	136.362	ASGA0021657|M1GA0006306|ALGA0027642|ALGA0027644|ASGA0021662|WU_10.2_4_114696811
haplo1443	2	4	104713844	104728169	14.326	ASGA0021673|WU_10.2_4_114817523
haplo1444	4	4	104751739	104842350	90.612	INRA0016241|WU_10.2_4_114862594|ALGA0027662|ALGA0027667
haplo1445	2	4	104900205	104920198	19.994	WU_10.2_4_114989737|ALGA0027681
haplo1446	2	4	105325335	105342023	16.689	ASGA0021732|WU_10.2_4_115480692
haplo1447	6	4	105367780	105565718	197.939	ASGA0021735|WU_10.2_4_115532840|ALGA0027747|H3GA0013994|ALGA0027760|WU_10.2_4_115704336
haplo1448	2	4	105753021	105771448	18.428	WU_10.2_4_115891588|WU_10.2_4_115960016
haplo1449	4	4	105784712	105979942	195.231	WU_10.2_4_115973280|WU_10.2_4_116040517|ALGA0027770|ALGA0027774
haplo1450	4	4	106477681	106675400	197.72	WU_10.2_4_116615204|WU_10.2_4_116856018|WU_10.2_4_116864084|MARC0054224
haplo1451	4	4	107048159	107125678	77.52	ALGA0027849|MARC0003940|ALGA0027851|WU_10.2_4_117272087
haplo1452	2	4	107182338	107197826	15.489	ALGA0027862|MARC0073404
haplo1453	4	4	107223816	107309348	85.533	MARC0097318|H3GA0014037|WU_10.2_4_117407644|ALGA0027868
haplo1454	2	4	107640731	107659602	18.872	WU_10.2_4_117709492|MARC0115030
haplo1455	5	4	107879743	108056902	177.16	MARC0012235|WU_10.2_4_118038499|WU_10.2_4_118071730|WU_10.2_4_118108729|WU_10.2_4_118175926
haplo1456	2	4	108361040	108375374	14.335	MARC0095296|ASGA0021880
haplo1457	2	4	108421339	108439139	17.801	M1GA0006369|ASGA0021892
haplo1458	2	4	108883826	108898484	14.659	MARC0066961|DBWU0000085
haplo1459	5	4	109120877	109303512	182.636	WU_10.2_4_119496430|WU_10.2_4_119344360|WU_10.2_4_119539710|MARC0054103|WU_10.2_4_119671055
haplo1460	4	4	109542362	109664652	122.291	H3GA0014171|ASGA0021997|WU_10.2_4_119941744|H3GA0014166
haplo1461	2	4	109671904	109681421	9.518	WU_10.2_4_120075915|H3GA0014196
haplo1462	2	4	109809450	109827444	17.995	WU_10.2_4_120205165|WU_10.2_4_120223159
haplo1463	2	4	110233282	110250026	16.745	WU_10.2_4_120927704|H3GA0014178
haplo1464	2	4	110551401	110570838	19.438	ASGA0022077|WU_10.2_4_121029779
haplo1465	5	4	110658527	110835524	176.998	ASGA0022089|ALGA0028115|ALGA0028117|DIAS0001191|ALGA0028123
haplo1466	4	4	111011159	111073334	62.176	ASGA0022124|WU_10.2_4_121527729|MARC0070819|ASGA0022128
haplo1467	4	4	111759415	111821325	61.911	MARC0077153|ALGA0115452|ALGA0028239|ASGA0022210
haplo1468	4	4	111938803	112004496	65.694	WU_10.2_4_122523691|WU_10.2_4_122686407|INRA0016754|MARC0060587
haplo1469	2	4	112208693	112224079	15.387	ASGA0022254|ASGA0022260
haplo1470	5	4	112234890	112315026	80.137	DRGA0005114|H3GA0014283|ALGA0028288|MARC0034997|INRA0016801
haplo1471	4	4	112364668	112469651	104.984	ALGA0028293|ALGA0028295|DRGA0005119|H3GA0014295
haplo1472	6	4	112515667	112708191	192.525	ASGA0022289|H3GA0014300|MARC0088989|H3GA0056023|DRGA0005123|DRGA0005125
haplo1473	2	4	112748521	112767290	18.77	ALGA0028323|ASGA0022307
haplo1474	7	4	112989132	113182166	193.035	ASGA0022327|DRGA0005145|ASGA0087092|ALGA0102630|WU_10.2_4_123878159|ALGA0028372|MARC0029418
haplo1475	2	4	113204046	113216137	12.092	H3GA0014307|ALGA0028381
haplo1476	4	4	113674857	113806032	131.176	ALGA0028399|ALGA0028398|ALGA0028407|H3GA0014317
haplo1477	2	4	114468294	114486495	18.202	H3GA0014330|ALGA0028463
haplo1478	5	4	115278226	115455209	176.984	ALGA0028487|DIAS0003585|WU_10.2_4_126897791|WU_10.2_4_126933954|ASGA0022387
haplo1479	2	4	115465679	115476269	10.591	WU_10.2_4_126761621|WU_10.2_4_126751006
haplo1480	7	4	115612553	115710738	98.186	MARC0069466|DRGA0005209|WU_10.2_4_127101079|WU_10.2_4_127060353|WU_10.2_4_127056631|WU_10.2_4_127263754|WU_10.2_4_127277817
haplo1481	2	4	115830589	115839660	9.072	DIAS0003017|WU_10.2_4_127407214
haplo1482	5	4	115873400	115964678	91.279	ASGA0022398|INRA0016983|WU_10.2_4_127510833|WU_10.2_4_127521733|WU_10.2_4_127532510
haplo1483	2	4	116110055	116120863	10.809	DRGA0005230|WU_10.2_4_127737174
haplo1484	4	4	116227832	116359480	131.649	WU_10.2_4_127844755|WU_10.2_4_127913233|WU_10.2_4_127930832|WU_10.2_4_127989279
haplo1485	2	4	116596417	116613485	17.069	ASGA0022420|ASGA0022422
haplo1486	2	4	116618992	116623631	4.64	WU_10.2_4_128214261|WU_10.2_4_128209620
haplo1487	5	4	116791409	116905321	113.913	WU_10.2_4_128517815|WU_10.2_4_128529930|WU_10.2_4_128548310|WU_10.2_4_128576545|H3GA0014363
haplo1488	2	4	117006122	117019538	13.417	WU_10.2_4_128646631|WU_10.2_4_128660081
haplo1489	4	4	117247294	117322489	75.196	WU_10.2_4_128790528|INRA0017040|WU_10.2_4_128809569|WU_10.2_4_128865734
haplo1490	2	4	117474259	117486030	11.772	ALGA0028623|WU_10.2_4_129029384
haplo1491	2	4	117518656	117536160	17.505	WU_10.2_4_129062045|MARC0101639
haplo1492	4	4	117745447	117846324	100.878	MARC0037052|WU_10.2_4_129407979|H3GA0014400|ALGA0028649
haplo1493	2	4	117856809	117874780	17.972	WU_10.2_4_129477200|M1GA0006502
haplo1494	5	4	118151662	118208139	56.478	ALGA0028678|ALGA0028681|WU_10.2_4_129665027|DIAS0001682|ASGA0022526
haplo1495	2	4	118259441	118273989	14.549	WU_10.2_4_129822270|ALGA0028699
haplo1496	2	4	118382675	118400031	17.357	WU_10.2_4_129946084|WU_10.2_4_129963454
haplo1497	4	4	118516671	118595949	79.279	WU_10.2_4_130082351|ASGA0022554|WU_10.2_4_130134350|ALGA0028731
haplo1498	4	4	118670792	118806546	135.755	MARC0067717|WU_10.2_4_130298730|WU_10.2_4_130354001|WU_10.2_4_130371063
haplo1499	2	4	118904736	118914325	9.59	ALGA0123338|ASGA0091484
haplo1500	3	4	118985989	119009881	23.893	ALGA0118583|WU_10.2_4_130592358|WU_10.2_4_130610321
haplo1501	4	4	119028341	119089891	61.551	DIAS0002565|MARC0040414|ALGA0028754|WU_10.2_4_130690659
haplo1502	3	4	119421277	119450106	28.83	MARC0073571|ALGA0028802|ASGA0022612
haplo1503	2	4	119598064	119610877	12.814	ASGA0022626|ALGA0028819
haplo1504	5	4	119967322	120048789	81.468	WU_10.2_4_131746248|SIRI0000293|WU_10.2_4_131846037|WU_10.2_4_131850068|H3GA0014484
haplo1505	2	4	120436653	120453780	17.128	ASGA0022654|WU_10.2_4_132292160
haplo1506	5	4	120543481	120628641	85.161	ASGA0022668|WU_10.2_4_132402132|MARC0052804|ALGA0028894|WU_10.2_4_132466082
haplo1507	2	4	120746078	120761680	15.603	ALGA0028917|WU_10.2_4_132599266
haplo1508	5	4	120818459	120910431	91.973	ASGA0022698|ALGA0028927|WU_10.2_4_132708435|ALGA0028936|WU_10.2_4_132749562
haplo1509	8	4	121005694	121170681	164.988	WU_10.2_4_132878400|MARC0039851|ALGA0114332|ALGA0118488|4_133002201|ASGA0105133|ASGA0097620|WU_10.2_4_133040587
haplo1510	2	4	121225487	121229293	3.807	ASGA0102506|ALGA0108541
haplo1511	2	4	121337027	121349654	12.628	WU_10.2_4_133210073|WU_10.2_4_133268342
haplo1512	4	4	121496005	121563658	67.654	ALGA0028960|ALGA0028963|MARC0014332|ALGA0028952
haplo1513	5	4	121957530	122083758	126.229	MARC0021142|MARC0059813|MARC0047995|ALGA0029016|H3GA0014546
haplo1514	5	4	122132861	122332517	199.657	ASGA0022785|DIAS0001434|H3GA0014557|ASGA0022794|ASGA0022797
haplo1515	5	4	122831654	122981289	149.636	ALGA0118288|WU_10.2_4_134490898|ALGA0105561|ALGA0119382|WU_10.2_4_134624385
haplo1516	2	4	123107848	123124961	17.114	WU_10.2_4_134753385|ASGA0022949
haplo1517	2	4	123227073	123242434	15.362	ASGA0022939|WU_10.2_4_134885557
haplo1518	4	4	123267670	123331104	63.435	ALGA0029144|ASGA0022927|MARC0056621|MARC0071018
haplo1519	2	4	123365230	123382819	17.59	H3GA0014648|MARC0000508
haplo1520	2	4	123482449	123500401	17.953	WU_10.2_4_135129957|MARC0034810
haplo1521	2	4	123595435	123614943	19.509	H3GA0014734|4_135253669
haplo1522	4	4	123733425	123802125	68.701	ALGA0029239|ALGA0029235|WU_10.2_4_135436237|WU_10.2_4_135458162
haplo1523	6	4	123825220	124012054	186.835	MARC0070457|ASGA0023017|DRGA0005348|WU_10.2_4_135663240|ASGA0023013|WU_10.2_4_135566902
haplo1524	2	4	124037786	124048185	10.4	ALGA0029233|ALGA0029232
haplo1525	5	4	124482750	124618201	135.452	H3GA0014695|WU_10.2_4_136122846|WU_10.2_4_136164861|ALGA0029186|WU_10.2_4_136246749
haplo1526	2	4	125061511	125079457	17.947	WU_10.2_4_136522900|WU_10.2_4_136543493
haplo1527	6	4	125268865	125460353	191.489	ALGA0029294|WU_10.2_4_136884741|ASGA0023109|MARC0091857|MARC0002886|ALGA0029334
haplo1528	6	4	125520514	125690120	169.607	H3GA0014773|ASGA0023150|ASGA0023156|MARC0007915|H3GA0014777|ALGA0111187
haplo1529	2	4	125868001	125876050	8.05	WU_10.2_4_137545314|MARC0077249
haplo1530	2	4	126581152	126600518	19.367	ALGA0029464|CASI0009604
haplo1531	2	4	126772884	126783489	10.606	INRA0017701|H3GA0014847
haplo1532	6	4	126821992	126975538	153.547	ALGA0029483|WU_10.2_4_138901672|ALGA0029485|ASGA0023298|4_138967618|M1GA0006769
haplo1533	5	4	127018371	127162411	144.041	ALGA0029502|MARC0005129|MARC0072497|WU_10.2_4_139244621|ASGA0023314
haplo1534	4	4	128218375	128333002	114.628	ALGA0029576|MARC0040196|WU_10.2_4_140478503|ASGA0023412
haplo1535	5	4	129060922	129209724	148.803	M1GA0006864|M1GA0006869|MARC0090961|ALGA0029632|ALGA0029636
haplo1536	2	4	129408094	129419001	10.908	WU_10.2_4_141926663|ALGA0029638
haplo1537	5	4	129683668	129845943	162.276	H3GA0014953|ALGA0029688|WU_10.2_4_142280158|MARC0025163|ALGA0029695
haplo1538	2	4	129872082	129891923	19.842	WU_10.2_4_142411521|WU_10.2_4_142431371
haplo1539	6	4	129987443	130182959	195.517	H3GA0014976|H3GA0014979|ALGA0029741|ASGA0023581|ALGA0029718|ALGA0029732
haplo1540	4	4	130317472	130375500	58.029	WU_10.2_4_142849661|MARC0060471|H3GA0014998|M1GA0006938
haplo1541	7	4	130489499	130685252	195.754	MARC0041946|WUR10000127|WU_10.2_4_143146344|ASGA0023626|M1GA0006965|SIRI0000493|4_143367914
haplo1542	6	4	130703325	130822336	119.012	ASGA0023629|WU_10.2_4_143281902|WU_10.2_4_143465515|WU_10.2_4_143455610|INRA0018033|ALGA0029773
haplo1543	2	5	650128	661619	11.492	WU_10.2_5_110911502|WU_10.2_5_110923141
haplo1544	2	5	772312	784088	11.777	WU_10.2_5_111006377|WU_10.2_5_111027924
haplo1545	2	5	1118975	1125717	6.743	WU_10.2_5_111110440|WU_10.2_5_111103694
haplo1546	5	5	2272405	2281918	9.514	WU_10.2_5_111499115|WU_10.2_5_111500908|WU_10.2_5_111504976|WU_10.2_5_111505449|MARC0000856
haplo1547	2	5	2514454	2514799	0.346	WU_10.2_5_4879|WU_10.2_5_4534
haplo1548	2	5	2741951	2759892	17.942	H3GA0017355|M1GA0008243
haplo1549	6	5	3243642	3367985	124.344	WU_10.2_5_548113|ALGA0116249|ALGA0104737|WU_10.2_5_466609|MARC0039696|ASGA0102906
haplo1550	6	5	3648458	3841912	193.455	MARC0056141|M1GA0026748|ASGA0023685|WU_10.2_5_992213|ASGA0106073|WU_10.2_5_1073480
haplo1551	2	5	3924063	3938006	13.944	M1GA0007118|WU_10.2_5_1169578
haplo1552	2	5	4170686	4183089	12.404	ALGA0029842|WU_10.2_5_1494881
haplo1553	2	5	4201137	4209543	8.407	DIAS0003521|WU_10.2_5_1521381
haplo1554	2	5	4310941	4322623	11.683	ASGA0023722|WU_10.2_5_1632729
haplo1555	4	5	4334479	4429523	95.045	WU_10.2_5_1644432|H3GA0015124|WU_10.2_5_1698631|WU_10.2_5_1739967
haplo1556	2	5	4603202	4616709	13.508	ALGA0029879|MARC0019747
haplo1557	2	5	4651643	4659473	7.831	WU_10.2_5_2006549|WU_10.2_5_2014378
haplo1558	2	5	4812888	4822132	9.245	ALGA0029903|WU_10.2_5_2245593
haplo1559	6	5	5142037	5195834	53.798	WU_10.2_5_2535482|WU_10.2_5_2543218|WU_10.2_5_2546827|MARC0026774|WU_10.2_5_2571413|ASGA0095029
haplo1560	6	5	5200748	5306063	105.316	ASGA0090201|CASI0008842|CASI0009316|WU_10.2_5_2620662|ALGA0029930|WU_10.2_5_2699077
haplo1561	3	5	5397672	5422630	24.959	WU_10.2_5_2791946|ASGA0023828|WU_10.2_5_2814305
haplo1562	2	5	5489822	5502926	13.105	M1GA0007274|WU_10.2_5_2890753
haplo1563	4	5	5570166	5684855	114.69	ALGA0029956|WU_10.2_5_2935602|WU_10.2_5_3057477|WU_10.2_5_3107497
haplo1564	2	5	5700934	5714078	13.145	WU_10.2_5_3123601|WU_10.2_5_3136770
haplo1565	2	5	6380490	6393698	13.209	5_4134274|ASGA0023911
haplo1566	3	5	6509570	6530900	21.331	H3GA0015260|H3GA0015259|WU_10.2_5_3823190
haplo1567	5	5	6925915	6989396	63.482	WU_10.2_5_4297238|WU_10.2_5_4308879|WU_10.2_5_4324459|WU_10.2_5_4334424|WU_10.2_5_4360707
haplo1568	2	5	7665916	7674983	9.068	WU_10.2_5_4846181|M1GA0007352
haplo1569	6	5	7707347	7755272	47.926	WU_10.2_5_4887631|MARC0022322|WU_10.2_5_4909118|MARC0075449|WU_10.2_5_4926864|WU_10.2_5_4985572
haplo1570	2	5	7827567	7835395	7.829	WU_10.2_5_5055306|H3GA0015315
haplo1571	8	5	7870726	7997195	126.47	WU_10.2_5_5102411|ASGA0091309|WU_10.2_5_5127736|DRGA0005425|WU_10.2_5_5161709|WU_10.2_5_5201152|5_5217902|DRGA0005426
haplo1572	4	5	8011473	8073449	61.977	WU_10.2_5_5243948|5_5257154|WU_10.2_5_5296381|DIAS0000690
haplo1573	3	5	8143595	8161443	17.849	ASGA0024007|WU_10.2_5_5396906|WU_10.2_5_5388265
haplo1574	2	5	8201859	8208348	6.49	WU_10.2_5_5495704|WU_10.2_5_5502194
haplo1575	2	5	8245684	8255051	9.368	ALGA0030095|WU_10.2_5_5548786
haplo1576	7	5	8283861	8462280	178.42	WU_10.2_5_5576485|DRGA0005437|WU_10.2_5_5603381|WU_10.2_5_5614456|WU_10.2_5_5635354|H3GA0015339|WU_10.2_5_5761988
haplo1577	3	5	8477445	8504498	27.054	ALGA0030110|WU_10.2_5_5791450|WU_10.2_5_5804238
haplo1578	3	5	8607301	8632144	24.844	WU_10.2_5_5908010|DIAS0000180|ALGA0030127
haplo1579	2	5	8654036	8668121	14.086	WU_10.2_5_5954763|WU_10.2_5_5968851
haplo1580	4	5	8845224	8888620	43.397	5_6139359|ALGA0030157|WU_10.2_5_6163751|WU_10.2_5_6182508
haplo1581	2	5	8906285	8918198	11.914	WU_10.2_5_6200518|ALGA0030167
haplo1582	2	5	8977296	8989420	12.125	WU_10.2_5_6270438|H3GA0015407
haplo1583	2	5	9045722	9054917	9.196	WU_10.2_5_6387176|ASGA0024092
haplo1584	3	5	9254386	9270126	15.741	ASGA0024099|ALGA0030187|WU_10.2_5_6513590
haplo1585	5	5	9290603	9477243	186.641	DIAS0001637|SIRI0000911|WU_10.2_5_6659877|WU_10.2_5_6729802|WU_10.2_5_6758343
haplo1586	5	5	9491168	9555078	63.911	MARC0071918|ASGA0106044|ALGA0105509|M1GA0007422|H3GA0015431
haplo1587	2	5	9598315	9607748	9.434	WU_10.2_5_6880597|H3GA0015435
haplo1588	2	5	9985961	9995640	9.68	WU_10.2_5_7481994|MARC0059533
haplo1589	2	5	10066058	10084769	18.712	WU_10.2_5_7561800|WU_10.2_5_7580501
haplo1590	2	5	10169852	10181433	11.582	ASGA0084469|WU_10.2_5_7718949
haplo1591	3	5	10336264	10359466	23.203	5_7871294|WU_10.2_5_7888734|WU_10.2_5_7935304
haplo1592	2	5	10546203	10551093	4.891	WU_10.2_5_8141321|MARC0104786
haplo1593	2	5	10562806	10576168	13.363	WU_10.2_5_8158120|WU_10.2_5_8171482
haplo1594	2	5	10599555	10612198	12.644	ALGA0104468|WU_10.2_5_8207200
haplo1595	2	5	10672951	10687503	14.553	WU_10.2_5_8273143|WU_10.2_5_8287894
haplo1596	2	5	11002062	11016653	14.592	WU_10.2_5_8602230|5_8617350
haplo1597	2	5	11138543	11157249	18.707	MARC0029574|WU_10.2_5_8838149
haplo1598	2	5	11219013	11237280	18.268	ALGA0030350|WU_10.2_5_8919729
haplo1599	2	5	11417708	11435745	18.038	5_9113980|H3GA0015576
haplo1600	3	5	11566047	11590746	24.7	M1GA0007538|WU_10.2_5_9338383|WU_10.2_5_9360008
haplo1601	5	5	11671177	11830833	159.657	H3GA0054197|WU_10.2_5_9470176|ASGA0024305|WU_10.2_5_9502991|MARC0069481
haplo1602	6	5	12081150	12206262	125.113	WU_10.2_5_11843429|WU_10.2_5_11812749|WU_10.2_5_11768030|ALGA0030559|WU_10.2_5_11963093|WU_10.2_5_11982834
haplo1603	2	5	12473396	12487593	14.198	WU_10.2_5_12259315|H3GA0015682
haplo1604	4	5	12666459	12769662	103.204	ASGA0103424|WU_10.2_5_12476610|ALGA0115767|ALGA0005333
haplo1605	2	5	12787961	12798097	10.137	WU_10.2_5_12586572|WU_10.2_5_12652911
haplo1606	2	5	12851627	12863532	11.906	ASGA0024525|H3GA0015708
haplo1607	8	5	13206619	13400850	194.232	ALGA0030660|ALGA0030663|H3GA0015740|ASGA0024572|WU_10.2_5_13163178|WU_10.2_5_13180559|ASGA0024574|WU_10.2_5_13254375
haplo1608	6	5	13468401	13654097	185.697	WU_10.2_5_13323322|WU_10.2_5_13368126|WU_10.2_5_13418755|H3GA0015743|MARC0091257|ASGA0024585
haplo1609	10	5	13715388	13913761	198.374	MARC0101695|DRGA0005461|MARC0088257|MARC0040560|ALGA0030691|INRA0018593|MARC0026858|MARC0044018|MARC0070270|ASGA0024605
haplo1610	6	5	14004364	14112538	108.175	WU_10.2_5_14081826|ALGA0030701|ALGA0030706|H3GA0015764|WU_10.2_5_14206330|M1GA0007630
haplo1611	2	5	14325994	14326691	0.698	ALGA0030728|ALGA0030734
haplo1612	2	5	14413183	14427254	14.072	H3GA0015785|WU_10.2_5_14525630
haplo1613	2	5	14820993	14840175	19.183	MARC0069472|WU_10.2_5_15134726
haplo1614	4	5	14909920	14993691	83.772	WU_10.2_5_15315449|ASGA0024707|MARC0049197|ASGA0024711
haplo1615	4	5	15270597	15372183	101.587	ALGA0030818|MARC0067796|WU_10.2_5_15799645|ALGA0030823
haplo1616	4	5	15402631	15585756	183.126	ASGA0024730|ASGA0024729|5_15929693|MARC0063744
haplo1617	5	5	15890129	16074591	184.463	WU_10.2_5_16069087|WU_10.2_5_16320626|WU_10.2_5_16407408|MARC0090303|WU_10.2_5_16487881
haplo1618	2	5	16314194	16328792	14.599	MARC0021620|MARC0096588
haplo1619	4	5	16370439	16565841	195.403	ASGA0024770|ALGA0030853|WU_10.2_5_17031890|WU_10.2_5_17147369
haplo1620	3	5	16888184	16914874	26.691	ASGA0024794|ALGA0030895|MARC0098272
haplo1621	2	5	17073847	17093456	19.61	5_17677672|ASGA0024815
haplo1622	2	5	17156199	17162699	6.501	ALGA0030900|ALGA0106408
haplo1623	2	5	17279520	17293407	13.888	ASGA0024832|ASGA0024834
haplo1624	2	5	17342048	17361928	19.881	MARC0064440|M1GA0007687
haplo1625	2	5	17702758	17712421	9.664	MARC0007048|MARC0047349
haplo1626	5	5	18680098	18870573	190.476	WU_10.2_5_19115820|WU_10.2_5_19151113|WU_10.2_5_19207741|WU_10.2_5_19284376|ALGA0113887
haplo1627	6	5	19080739	19260282	179.544	ALGA0031043|ALGA0031040|ASGA0024972|WU_10.2_5_19738253|WU_10.2_5_19701825|ALGA0031072
haplo1628	3	5	19281664	19309119	27.456	WU_10.2_5_19668793|H3GA0015999|ASGA0024979
haplo1629	2	5	19385338	19404517	19.18	ASGA0024996|WU_10.2_5_20043887
haplo1630	2	5	19685765	19697604	11.84	ASGA0025016|ASGA0025008
haplo1631	2	5	19903834	19920107	16.274	ALGA0031108|Affx-114731589
haplo1632	5	5	21534750	21727701	192.952	ALGA0031253|ASGA0025077|DIAS0001551|ASGA0025075|ASGA0025080
haplo1633	2	5	23482503	23500280	17.778	MARC0010341|ALGA0031283
haplo1634	5	5	23531636	23717404	185.769	MARC0032834|ALGA0106601|ALGA0031303|MARC0020375|ASGA0025122
haplo1635	2	5	24085936	24100397	14.462	ALGA0031317|H3GA0016111
haplo1636	2	5	24343665	24361108	17.444	ALGA0031344|ASGA0025146
haplo1637	4	5	26154095	26350146	196.052	DRGA0005588|DRGA0005589|INRA0019043|ALGA0031418
haplo1638	4	5	26793863	26938486	144.624	MARC0074891|ASGA0025186|INRA0019052|ASGA0025185
haplo1639	4	5	27071240	27265206	193.967	WU_10.2_5_29787794|WU_10.2_5_29868468|ASGA0025187|WU_10.2_5_30033629
haplo1640	4	5	27486084	27534335	48.252	ALGA0123559|ALGA0031434|ALGA0031436|ASGA0086965
haplo1641	4	5	27770852	27965801	194.95	ALGA0031465|BGIS0007637|WU_10.2_5_30856255|ASGA0025214
haplo1642	2	5	28082792	28098310	15.519	ALGA0031474|ALGA0031476
haplo1643	4	5	28153439	28258139	104.701	MARC0065416|H3GA0016156|H3GA0016158|ALGA0031489
haplo1644	2	5	28453822	28472144	18.323	WU_10.2_5_31690251|ALGA0031493
haplo1645	4	5	29828444	30023264	194.821	ALGA0031519|ALGA0031521|ALGA0031524|WU_10.2_5_33248007
haplo1646	5	5	30407261	30582660	175.4	H3GA0016186|DRGA0005615|ALGA0031536|DRGA0005616|ASGA0025262
haplo1647	6	5	30746165	30901785	155.621	ALGA0110343|SIRI0000534|ASGA0025275|ASGA0025277|ASGA0025284|H3GA0016197
haplo1648	5	5	30923396	31110522	187.127	DRGA0005625|ALGA0031583|ALGA0031586|H3GA0016204|H3GA0016207
haplo1649	4	5	31141419	31324951	183.533	ALGA0031595|ALGA0119637|ALGA0031600|MARC0003981
haplo1650	2	5	31735542	31752997	17.456	ALGA0034316|WU_10.2_5_109775477
haplo1651	2	5	31918421	31936350	17.93	ASGA0027353|WU_10.2_5_109973041
haplo1652	5	5	31965314	32042070	76.757	WU_10.2_5_109944618|WU_10.2_5_109940285|WU_10.2_5_110056307|WU_10.2_5_110081690|WU_10.2_5_110108812
haplo1653	2	5	32232606	32241026	8.421	ALGA0123208|WU_10.2_5_35046518
haplo1654	2	5	33897913	33912700	14.788	MARC0027263|MARC0054550
haplo1655	4	5	34822107	35016164	194.058	M1GA0007787|DRGA0005664|DRGA0005665|ALGA0031715
haplo1656	7	5	37889695	38080702	191.008	ASGA0025463|ALGA0031769|ALGA0031771|ASGA0025465|ALGA0031772|DRGA0005734|MARC0030903
haplo1657	5	5	41526937	41695574	168.638	ASGA0025485|DRGA0005757|DRGA0005755|ASGA0025488|ASGA0025489
haplo1658	5	5	43276920	43452735	175.816	ASGA0025495|MARC0113545|ASGA0025493|H3GA0016271|Affx-115129207
haplo1659	5	5	45351924	45548359	196.436	DRGA0005784|DRGA0005786|MARC0012266|DRGA0005789|DRGA0005792
haplo1660	4	5	45580898	45778831	197.934	Affx-115140760|MARC0069757|INRA0019299|Affx-115212745
haplo1661	4	5	46820804	47014709	193.906	DRGA0005810|ALGA0031876|H3GA0016291|ALGA0031885
haplo1662	2	5	48253314	48261659	8.346	WU_10.2_5_51915783|Affx-115083173
haplo1663	2	5	48995440	49014520	19.081	H3GA0016302|MARC0052608
haplo1664	5	5	53741303	53900654	159.352	ALGA0031978|MARC0107333|WU_10.2_5_57089446|INRA0019394|ASGA0025557
haplo1665	4	5	56788594	56944138	155.545	WU_10.2_5_60107735|WU_10.2_5_60154664|WU_10.2_5_60413245|ASGA0025585
haplo1666	5	5	57125938	57233805	107.868	SIRI0000261|ASGA0103153|WU_10.2_5_60574890|ALGA0106554|WU_10.2_5_60621247
haplo1667	2	5	58798123	58814030	15.908	ALGA0032087|Affx-114616244
haplo1668	2	5	58854272	58872749	18.478	WU_10.2_5_62199482|ALGA0032100
haplo1669	2	5	59383772	59400351	16.58	ALGA0032158|MARC0030544
haplo1670	2	5	59526012	59536032	10.021	H3GA0016411|WU_10.2_5_62863677
haplo1671	2	5	60346735	60360536	13.802	DRGA0005917|ALGA0032219
haplo1672	2	5	60442554	60462452	19.899	WU_10.2_5_63407964|MARC0013717
haplo1673	2	5	60642301	60660867	18.567	ALGA0109365|WU_10.2_5_63191063
haplo1674	2	5	60693134	60707636	14.503	ASGA0101286|ASGA0025722
haplo1675	3	5	60760839	60786815	25.977	WU_10.2_5_63095427|ALGA0032180|ALGA0032182
haplo1676	2	5	60850184	60867432	17.249	H3GA0052449|ASGA0099133
haplo1677	2	5	61217388	61231285	13.898	WU_10.2_5_63940196|WU_10.2_5_63954093
haplo1678	8	5	61277452	61477215	199.764	H3GA0016461|WU_10.2_5_64020865|WU_10.2_5_64040134|WU_10.2_5_64074902|ASGA0105508|WU_10.2_5_64132077|WU_10.2_5_64169442|WU_10.2_5_64202110
haplo1679	2	5	61507336	61524253	16.918	MARC0029930|WU_10.2_5_64247248
haplo1680	6	5	61540742	61669599	128.858	WU_10.2_5_64263779|ALGA0105867|WU_10.2_5_64313075|WU_10.2_5_64364109|WU_10.2_5_64377283|ALGA0032286
haplo1681	2	5	61745268	61759160	13.893	WU_10.2_5_64468753|WU_10.2_5_64630743
haplo1682	2	5	61816275	61828648	12.374	ALGA0032288|WU_10.2_5_64560842
haplo1683	7	5	61986315	62130700	144.386	WU_10.2_5_64817858|WU_10.2_5_64861119|DRGA0005958|WU_10.2_5_64906087|ALGA0032308|ASGA0025794|WU_10.2_5_64967043
haplo1684	2	5	62134657	62150451	15.795	DRGA0005956|WU_10.2_5_64986797
haplo1685	2	5	62254887	62273892	19.006	WU_10.2_5_65091387|WU_10.2_5_65110392
haplo1686	2	5	62439023	62455175	16.153	WU_10.2_5_65275886|ALGA0032322
haplo1687	8	5	62535852	62718401	182.55	DRGA0005968|DIAS0000951|WU_10.2_5_65352030|ASGA0025802|MARC0089786|WU_10.2_5_65470133|INRA0019626|WU_10.2_5_65550306
haplo1688	2	5	63712118	63720756	8.639	WU_10.2_5_66148074|ALGA0111801
haplo1689	6	5	64231851	64350471	118.621	WU_10.2_5_66693369|ALGA0032380|ALGA0032384|WU_10.2_5_66767387|WU_10.2_5_66794591|MARC0113700
haplo1690	2	5	64987740	65007222	19.483	ALGA0120187|5_67257457
haplo1691	3	5	65058807	65081513	22.707	ALGA0121100|ALGA0105397|WU_10.2_5_67308033
haplo1692	2	5	65384459	65400442	15.984	ALGA0032416|M1GA0007853
haplo1693	4	5	65522304	65671854	149.551	ALGA0032456|MARC0088966|MARC0023942|WU_10.2_5_67877756
haplo1694	2	5	66194434	66211719	17.286	H3GA0016585|ALGA0032500
haplo1695	2	5	66527456	66528184	0.729	H3GA0053613|ALGA0110217
haplo1696	6	5	66968446	67162792	194.347	H3GA0016631|ASGA0026057|M1GA0007918|H3GA0016635|ASGA0026064|ALGA0032572
haplo1697	5	5	67235787	67433894	198.108	H3GA0016654|ASGA0026083|ALGA0032593|MARC0051702|ALGA0032587
haplo1698	2	5	67459410	67472374	12.965	ASGA0026093|M1GA0007944
haplo1699	4	5	68336861	68534852	197.992	ASGA0026114|DRGA0005989|ALGA0032638|ALGA0032639
haplo1700	2	5	68986399	68997896	11.498	H3GA0016710|MARC0046592
haplo1701	5	5	69130854	69323806	192.953	MARC0034679|H3GA0016741|ALGA0032685|ALGA0032692|H3GA0016750
haplo1702	4	5	69346414	69400164	53.751	ALGA0032696|ALGA0032701|MARC0087379|H3GA0016767
haplo1703	8	5	69976623	70175272	198.65	INRA0019871|ASGA0026198|H3GA0016790|ASGA0026215|WU_10.2_5_72352991|ALGA0032748|H3GA0016791|ALGA0032754
haplo1704	2	5	70222706	70225253	2.548	M1GA0008007|M1GA0026456
haplo1705	4	5	70940093	71064978	124.886	WU_10.2_5_73496294|WU_10.2_5_73527825|WU_10.2_5_73584468|WU_10.2_5_73622084
haplo1706	5	5	71368583	71494266	125.684	ASGA0026244|ALGA0032795|ASGA0026250|WU_10.2_5_74089491|ALGA0032799
haplo1707	2	5	71749028	71760723	11.696	WU_10.2_5_74459815|ALGA0032819
haplo1708	5	5	72342967	72455402	112.436	ASGA0026270|ALGA0032834|WU_10.2_5_75270938|WU_10.2_5_75315384|WU_10.2_5_75349235
haplo1709	2	5	73953158	73964767	11.61	ALGA0032903|ALGA0107517
haplo1710	2	5	74096136	74114871	18.736	WU_10.2_5_76800474|WU_10.2_5_76919844
haplo1711	2	5	74278348	74297294	18.947	MARC0012167|WU_10.2_5_76984459
haplo1712	5	5	74743829	74891309	147.481	H3GA0016866|H3GA0016864|DIAS0004288|WU_10.2_5_77683641|ALGA0112619
haplo1713	6	5	75006051	75128723	122.673	WU_10.2_5_77784754|ALGA0032939|ALGA0032941|ASGA0026344|ALGA0032944|INRA0019996
haplo1714	5	5	75512207	75707707	195.501	WU_10.2_5_78424327|MARC0070977|ALGA0032957|ALGA0032963|WU_10.2_5_78568529
haplo1715	2	5	76105010	76124308	19.299	ALGA0032979|M1GA0008025
haplo1716	4	5	76469640	76646898	177.259	WU_10.2_5_79353130|ASGA0099247|WU_10.2_5_79493111|WU_10.2_5_79574309
haplo1717	5	5	76755125	76948300	193.176	WU_10.2_5_79682793|WU_10.2_5_79714980|WU_10.2_5_79787536|ASGA0026383|ALGA0033024
haplo1718	4	5	77085316	77152078	66.763	MARC0031686|ALGA0033049|WU_10.2_5_80062256|INRA0020054
haplo1719	2	5	77302202	77304777	2.576	ALGA0033066|WU_10.2_5_80284434
haplo1720	4	5	77378783	77538550	159.768	WU_10.2_5_80358518|ALGA0115368|WU_10.2_5_80518535|WU_10.2_5_80455611
haplo1721	2	5	77575175	77587236	12.062	ASGA0088953|H3GA0055240
haplo1722	5	5	77713329	77821984	108.656	MARC0076822|MARC0051550|INRA0057721|WU_10.2_5_80795197|MARC0037141
haplo1723	6	5	77872949	78032160	159.212	MARC0046527|ALGA0105937|ALGA0103670|MARC0098250|ALGA0101247|ALGA0104516
haplo1724	5	5	78313498	78420676	107.179	5_81434782|DIAS0000273|DIAS0000275|M1GA0008040|MARC0005480
haplo1725	2	5	78484991	78503656	18.666	ALGA0102616|ASGA0094680
haplo1726	4	5	78769234	78967389	198.156	WU_10.2_5_81962392|ALGA0033079|ALGA0033095|WU_10.2_5_82123688
haplo1727	2	5	79145588	79147024	1.437	ALGA0122851|MARC0064595
haplo1728	4	5	79344058	79444610	100.553	MARC0103747|ALGA0122242|ASGA0085006|DIAS0000686
haplo1729	7	5	79513170	79697861	184.692	ALGA0033127|ALGA0033126|ASGA0084443|ALGA0033115|ALGA0033122|ASGA0026455|MARC0039381
haplo1730	5	5	79782547	79950194	167.648	H3GA0016942|ASGA0026436|WU_10.2_5_83329258|WU_10.2_5_83383849|ASGA0091037
haplo1731	2	5	80009588	80020474	10.887	ASGA0095299|ALGA0111496
haplo1732	5	5	80021236	80210988	189.753	WU_10.2_5_83530545|WU_10.2_5_83543584|WU_10.2_5_83613062|H3GA0016945|WU_10.2_5_83660734
haplo1733	4	5	80592627	80785988	193.362	ALGA0033153|ALGA0103533|ASGA0104003|ALGA0118483
haplo1734	2	5	80816339	80818426	2.088	ALGA0112039|MARC0055138
haplo1735	8	5	81041099	81224039	182.941	MARC0010844|WU_10.2_5_84721389|ALGA0033185|SIRI0001275|ALGA0033188|DRGA0006093|WU_10.2_5_84845247|DRGA0017398
haplo1736	4	5	82818486	82934711	116.226	H3GA0016980|DIAS0000383|WU_10.2_5_86871376|WU_10.2_5_86948863
haplo1737	5	5	83701151	83862228	161.078	ALGA0033263|WU_10.2_5_87701345|ALGA0112677|ASGA0096069|DIAS0000438
haplo1738	5	5	84149738	84296627	146.89	WU_10.2_5_88289440|WU_10.2_5_88379068|WU_10.2_5_88410317|WU_10.2_5_88438456|WU_10.2_5_88501998
haplo1739	4	5	84353882	84499823	145.942	WU_10.2_5_88533110|ASGA0106278|WU_10.2_5_88618093|WU_10.2_5_88679317
haplo1740	2	5	84674726	84693252	18.527	ASGA0026568|WU_10.2_5_88907381
haplo1741	2	5	84718638	84737786	19.149	WU_10.2_5_88932570|ASGA0026573
haplo1742	2	5	84755840	84773264	17.425	WU_10.2_5_88971730|WU_10.2_5_88989500
haplo1743	2	5	84965348	84983495	18.148	ASGA0026597|WU_10.2_5_89199578
haplo1744	4	5	85058279	85151624	93.346	ASGA0026587|H3GA0017006|WU_10.2_5_89404398|ALGA0033299
haplo1745	2	5	85236461	85247378	10.918	WU_10.2_5_89558832|WU_10.2_5_89570041
haplo1746	5	5	85498485	85695416	196.932	MARC0052288|ALGA0033312|ALGA0033314|WU_10.2_5_90023337|WU_10.2_5_90044825
haplo1747	4	5	85749005	85826678	77.674	ASGA0026626|WU_10.2_5_90168294|H3GA0017017|INRA0020207
haplo1748	2	5	86050905	86064649	13.745	ALGA0118805|ALGA0124140
haplo1749	2	5	86239571	86255932	16.362	WU_10.2_5_90650436|WU_10.2_5_90666785
haplo1750	5	5	86398530	86486236	87.707	ASGA0026630|WU_10.2_5_90889286|WU_10.2_5_90915279|WU_10.2_5_90938709|ASGA0089191
haplo1751	2	5	87466260	87479498	13.239	WU_10.2_5_91656008|ALGA0033369
haplo1752	2	5	89105014	89116205	11.192	WU_10.2_5_93276464|WU_10.2_5_94194464
haplo1753	4	5	89597227	89729180	131.954	H3GA0017073|WU_10.2_5_93762294|ASGA0026702|ASGA0026700
haplo1754	2	5	90018155	90025788	7.634	WU_10.2_5_94255748|WU_10.2_5_94263066
haplo1755	5	5	90194559	90377321	182.763	WU_10.2_5_94432642|ALGA0033502|ALGA0033503|MARC0016920|ALGA0033511
haplo1756	7	5	90476671	90657052	180.382	MARC0002201|ASGA0082747|MARC0093802|ASGA0105418|ALGA0033521|WU_10.2_5_94894587|WU_10.2_5_94995044
haplo1757	2	5	91029755	91037004	7.25	WU_10.2_5_95350183|WU_10.2_5_95357436
haplo1758	3	5	91094064	91115914	21.851	ALGA0033554|ALGA0033556|ALGA0033557
haplo1759	4	5	91183690	91282793	99.104	WU_10.2_5_95539185|H3GA0017122|ALGA0033565|WU_10.2_5_95637981
haplo1760	2	5	91359294	91379248	19.955	ASGA0026767|INRA0020339
haplo1761	4	5	91407637	91603492	195.856	INRA0020354|WU_10.2_5_95873815|WU_10.2_5_95948276|WU_10.2_5_96017963
haplo1762	4	5	91796820	91922435	125.616	DIAS0003683|DRGA0006202|ALGA0033587|WU_10.2_5_96401914
haplo1763	4	5	92069860	92261586	191.727	ALGA0113867|WU_10.2_5_96688322|INRA0020376|WU_10.2_5_96899179
haplo1764	5	5	92647755	92831351	183.597	ALGA0033600|WU_10.2_5_97368087|WU_10.2_5_97383238|WU_10.2_5_97446603|WU_10.2_5_97491928
haplo1765	2	5	92852957	92864624	11.668	ALGA0033605|ALGA0105659
haplo1766	2	5	93082635	93097188	14.554	5_97829167|H3GA0017143
haplo1767	4	5	93111091	93182721	71.631	WU_10.2_5_97857669|WU_10.2_5_97907752|ASGA0026782|M1GA0008123
haplo1768	4	5	94030047	94040632	10.586	WU_10.2_5_98504009|WU_10.2_5_98496397|ASGA0096350|ASGA0097186
haplo1769	2	5	94095212	94104860	9.649	MARC0111287|ALGA0102273
haplo1770	4	5	94478121	94541296	63.176	WU_10.2_5_99164908|M1GA0008129|WU_10.2_5_99201970|ALGA0033757
haplo1771	4	5	94801310	94888129	86.82	INRA0020482|WU_10.2_5_99523958|MARC0101043|ALGA0033718
haplo1772	5	5	95008452	95188437	179.986	ALGA0033698|ASGA0091315|ASGA0026863|H3GA0017166|WU_10.2_5_99858641
haplo1773	2	5	95412589	95427571	14.983	WU_10.2_5_100012561|WU_10.2_5_100027547
haplo1774	6	5	95659022	95849351	190.33	DRGA0006216|WU_10.2_5_100480094|WU_10.2_5_100524574|DRGA0017414|WU_10.2_5_100577873|WU_10.2_5_100614975
haplo1775	6	5	95873339	96017887	144.549	ALGA0033788|WU_10.2_5_100667458|H3GA0017193|ASGA0100362|WU_10.2_5_100755400|WU_10.2_5_100783893
haplo1776	4	5	96278945	96359857	80.913	ASGA0026923|MARC0048832|WU_10.2_5_101165505|MARC0026306
haplo1777	4	5	96603933	96712215	108.283	WU_10.2_5_101405061|WU_10.2_5_101423793|WU_10.2_5_101450635|WU_10.2_5_101366609
haplo1778	2	5	96886168	96904100	17.933	WU_10.2_5_101619896|WU_10.2_5_101949109
haplo1779	4	5	97625348	97820063	194.716	WU_10.2_5_102613083|DRGA0006304|WU_10.2_5_102656712|WU_10.2_5_102713481
haplo1780	2	5	97882914	97900061	17.148	WU_10.2_5_102867962|WU_10.2_5_102885110
haplo1781	7	5	98176209	98374685	198.477	ALGA0033856|ALGA0033870|MARC0019460|WU_10.2_5_103111839|WU_10.2_5_103146799|WU_10.2_5_103168119|MARC0004117
haplo1782	4	5	98400217	98533796	133.58	INRA0020572|ALGA0033883|MARC0035348|WU_10.2_5_103352361
haplo1783	2	5	98801777	98818822	17.046	ASGA0027000|ALGA0033925
haplo1784	5	5	99622540	99784326	161.787	WU_10.2_5_104376928|WU_10.2_5_104433885|MARC0073448|DRGA0006394|INRA0020739
haplo1785	2	5	100094236	100107418	13.183	DRGA0006379|ALGA0034011
haplo1786	2	5	100143673	100143862	0.19	H3GA0017261|H3GA0056604
haplo1787	5	5	100389557	100588758	199.202	INRA0020693|M1GA0008159|ALGA0111038|ASGA0099403|ALGA0108421
haplo1788	5	5	101846412	102034829	188.418	ALGA0034135|MARC0053095|INRA0020835|ALGA0034164|ALGA0034166
haplo1789	5	5	102129677	102239449	109.773	ALGA0034179|WU_10.2_5_107119259|DRGA0006441|ALGA0034199|H3GA0017314
haplo1790	4	5	102318508	102388797	70.29	MARC0017490|WU_10.2_5_107283071|DRGA0006447|WU_10.2_5_107330460
haplo1791	6	5	102776371	102975901	199.531	CASI0009612|M1GA0008203|WU_10.2_5_107921925|ALGA0034259|H3GA0017340|WU_10.2_5_108105129
haplo1792	2	5	103099218	103118745	19.528	H3GA0056316|WU_10.2_5_108166263
haplo1793	5	5	103370477	103507917	137.441	WU_10.2_5_108511563|ALGA0034268|ASGA0083005|CASI0010199|ASGA0027301
haplo1794	6	5	103626849	103822583	195.735	WU_10.2_5_108700788|WU_10.2_5_108744441|ASGA0027314|MARC0030051|ASGA0027327|WU_10.2_5_108896674
haplo1795	8	5	103942031	104139208	197.178	ALGA0034215|WU_10.2_5_109042395|M1GA0008199|MARC0006913|ASGA0027253|ASGA0027256|ALGA0034219|M1GA0008200
haplo1796	2	5	104239161	104246981	7.821	H3GA0017328|WU_10.2_5_109368346
haplo1797	8	5	104277719	104477606	199.888	WU_10.2_5_109458423|ALGA0034220|WU_10.2_5_109522306|WU_10.2_5_109536098|WU_10.2_5_109655407|WU_10.2_5_109624046|WU_10.2_5_109604450|MARC0030655
haplo1798	2	6	261456	267415	5.96	WU_10.2_6_386991|WU_10.2_6_392950
haplo1799	5	6	451496	592593	141.098	ALGA0119273|WU_10.2_6_617158|H3GA0055463|WU_10.2_6_644798|H3GA0053623
haplo1800	4	6	623523	818264	194.742	6_742969|WU_10.2_6_827116|WU_10.2_6_895963|WU_10.2_6_1122428
haplo1801	2	6	843069	848643	5.575	WU_10.2_6_1033257|WU_10.2_6_1038833
haplo1802	2	6	1740547	1749537	8.991	MARC0019446|ASGA0084674
haplo1803	2	6	2212895	2217699	4.805	WU_10.2_6_2303592|WU_10.2_6_2413193
haplo1804	4	6	2623751	2658830	35.08	WU_10.2_6_2828484|WU_10.2_6_2842324|WU_10.2_6_2899444|WU_10.2_6_2913607
haplo1805	2	6	3515446	3529851	14.406	WU_10.2_6_3973210|ALGA0110693
haplo1806	8	6	3601018	3738101	137.084	ALGA0116170|ALGA0115841|M1GA0026119|WU_10.2_6_4111077|WU_10.2_6_4125761|WU_10.2_6_4143417|WU_10.2_6_4294212|ASGA0095908
haplo1807	2	6	3754464	3772737	18.274	WU_10.2_6_4185935|WU_10.2_6_4204135
haplo1808	5	6	3786822	3871184	84.363	ALGA0112778|WU_10.2_6_4231177|WU_10.2_6_4320269|WU_10.2_6_4337806|WU_10.2_6_4540517
haplo1809	5	6	3931665	3982654	50.99	MARC0039494|ALGA0121836|WU_10.2_6_4525282|ASGA0104016|ASGA0090800
haplo1810	2	6	4188222	4192520	4.299	WU_10.2_6_4612330|WU_10.2_6_4616628
haplo1811	2	6	4396090	4408904	12.815	ASGA0097732|ASGA0084418
haplo1812	2	6	4446924	4453024	6.101	ASGA0103761|WU_10.2_6_5034762
haplo1813	2	6	4812421	4831197	18.777	WU_10.2_6_5216967|WU_10.2_6_5235743
haplo1814	2	6	4847377	4862588	15.212	WU_10.2_6_5251926|ASGA0106149
haplo1815	2	6	4900391	4912899	12.509	WU_10.2_6_5305715|ASGA0090916
haplo1816	2	6	4979042	4992522	13.481	ASGA0100505|ALGA0115538
haplo1817	2	6	5160784	5180333	19.55	WU_10.2_6_5470245|WU_10.2_6_5705483
haplo1818	2	6	5465906	5482637	16.732	WU_10.2_6_5996341|WU_10.2_6_6013101
haplo1819	8	6	5722553	5912687	190.135	DRGA0001462|WU_10.2_6_6275404|WU_10.2_6_6298960|WU_10.2_6_6317896|WU_10.2_6_6363153|WU_10.2_6_6382552|WU_10.2_6_6394471|WU_10.2_6_6438842
haplo1820	5	6	5931443	6102580	171.138	ALGA0101804|WU_10.2_6_6521344|WU_10.2_6_6547344|WU_10.2_6_6648973|WU_10.2_6_6637572
haplo1821	4	6	6181785	6351678	169.894	WU_10.2_6_6762105|ASGA0027411|WU_10.2_6_6807644|WU_10.2_6_6876524
haplo1822	2	6	6479116	6491433	12.318	ALGA0034437|ALGA0034441
haplo1823	2	6	6513536	6523454	9.919	WU_10.2_6_7046738|H3GA0017469
haplo1824	4	6	6940800	6982078	41.279	ALGA0034480|WU_10.2_6_7490873|M1GA0008309|WU_10.2_6_7517270
haplo1825	5	6	7970398	8070994	100.597	H3GA0017523|MARC0056813|WU_10.2_6_7869312|WU_10.2_6_8086114|WU_10.2_6_8139920
haplo1826	2	6	8090686	8102195	11.51	ASGA0027522|WU_10.2_6_8005570
haplo1827	2	6	8145543	8160571	15.029	WU_10.2_6_8048915|WU_10.2_6_8317302
haplo1828	2	6	8174397	8193378	18.982	ASGA0092787|WU_10.2_6_8256679
haplo1829	4	6	8259768	8302608	42.841	ALGA0123364|WU_10.2_6_8449437|WU_10.2_6_8417919|MARC0068660
haplo1830	2	6	8336359	8347069	10.711	WU_10.2_6_8375965|WU_10.2_6_8385680
haplo1831	2	6	8546952	8566888	19.937	WU_10.2_6_8699099|ALGA0120698
haplo1832	2	6	9187903	9205466	17.564	H3GA0055185|ASGA0098582
haplo1833	2	6	9859742	9875728	15.987	H3GA0017537|WU_10.2_6_9679825
haplo1834	2	6	9968408	9988020	19.613	MARC0095910|ASGA0101598
haplo1835	2	6	10415017	10431001	15.985	MARC0094765|MARC0083378
haplo1836	4	6	10534894	10623847	88.954	WU_10.2_6_10424571|WU_10.2_6_10503233|WU_10.2_6_10560614|WU_10.2_6_10580461
haplo1837	2	6	11005416	11007502	2.087	ALGA0111565|H3GA0056245
haplo1838	5	6	11068557	11232025	163.469	WU_10.2_3_2452517|WU_10.2_6_11023019|WU_10.2_3_2523351|MARC0055063|ASGA0090571
haplo1839	2	6	11473023	11487805	14.783	ALGA0114408|WU_10.2_6_11207557
haplo1840	2	6	11509316	11526275	16.96	ASGA0090291|WU_10.2_6_11246040
haplo1841	4	6	11632200	11787650	155.451	ALGA0115499|ALGA0103901|WU_10.2_6_11511365|WU_10.2_6_11630677
haplo1842	6	6	12070900	12251766	180.867	DIAS0000650|H3GA0017558|H3GA0017561|ASGA0027592|WU_10.2_6_12048131|MARC0025514
haplo1843	5	6	12572507	12687691	115.185	MARC0029866|MARC0014686|ASGA0085971|WU_10.2_6_12602010|WU_10.2_6_12630985
haplo1844	5	6	12980702	13119324	138.623	CASI0009400|CASI0009401|MARC0113959|WU_10.2_6_12985646|WU_10.2_6_13084971
haplo1845	4	6	13254952	13379418	124.467	MARC0026633|DIAS0004340|MARC0085467|WU_10.2_6_13216981
haplo1846	2	6	13714959	13730039	15.081	ASGA0027615|H3GA0017575
haplo1847	2	6	13775491	13795427	19.937	H3GA0017599|DRGA0006517
haplo1848	2	6	13908922	13923215	14.294	H3GA0017590|M1GA0008349
haplo1849	6	6	14608090	14779723	171.634	MARC0084604|WU_10.2_6_14125081|ALGA0107398|WU_10.2_6_14238894|WU_10.2_6_14264271|WU_10.2_6_14395315
haplo1850	2	6	14835231	14852580	17.35	MARC0009053|MARC0030060
haplo1851	5	6	14861697	15012299	150.603	ASGA0091902|ASGA0094960|ALGA0114396|MARC0093358|ALGA0121849
haplo1852	2	6	15053365	15070721	17.357	WU_10.2_6_14559011|WU_10.2_6_14541639
haplo1853	3	6	15341792	15370358	28.567	WU_10.2_6_14710455|WU_10.2_6_14715584|WU_10.2_6_14739014
haplo1854	6	6	15393443	15591477	198.035	WU_10.2_6_14762103|WU_10.2_6_14798027|ALGA0116140|WU_10.2_6_14870390|ALGA0034631|WU_10.2_6_14953658
haplo1855	5	6	15611327	15763225	151.899	WU_10.2_6_14973509|WU_10.2_6_15059064|WU_10.2_6_15095036|ASGA0027648|ASGA0027650
haplo1856	4	6	16188799	16281944	93.146	MARC0075761|WU_10.2_6_15287356|ALGA0113698|ALGA0120777
haplo1857	2	6	16297938	16306874	8.937	ALGA0117065|ASGA0094879
haplo1858	5	6	16319020	16516182	197.163	WU_10.2_6_15347339|ALGA0123614|MARC0016831|ALGA0107502|ASGA0095962
haplo1859	4	6	16539345	16618331	78.987	WU_10.2_6_15580098|ASGA0104343|H3GA0055369|WU_10.2_6_15607578
haplo1860	2	6	16798605	16810825	12.221	MARC0068796|ALGA0034653
haplo1861	2	6	16981769	16988486	6.718	ASGA0102265|MARC0033972
haplo1862	2	6	17443835	17459517	15.683	ASGA0027678|ALGA0034669
haplo1863	2	6	17472037	17488557	16.521	H3GA0017621|MARC0046484
haplo1864	8	6	17502570	17699449	196.88	MARC0009254|MARC0022388|ASGA0105179|ASGA0102674|WU_10.2_6_16558109|WU_10.2_6_16580759|WU_10.2_6_16617666|WU_10.2_6_16645916
haplo1865	5	6	18578601	18731946	153.346	ALGA0118948|ASGA0100103|WU_10.2_6_26347802|WU_10.2_6_26325090|WU_10.2_6_26320368
haplo1866	2	6	19302391	19314995	12.605	ALGA0110810|WU_10.2_6_17306755
haplo1867	2	6	19446073	19461652	15.58	ALGA0111904|ALGA0108453
haplo1868	2	6	19464636	19476080	11.445	H3GA0056083|ASGA0095649
haplo1869	2	6	19584184	19588575	4.392	ASGA0094908|ALGA0104977
haplo1870	2	6	19648179	19658063	9.885	MARC0010248|DIAS0000651
haplo1871	2	6	19932639	19940940	8.302	M1GA0025169|H3GA0054827
haplo1872	4	6	19956188	20040749	84.562	DIAS0002910|WU_10.2_6_17996915|WU_10.2_6_18061416|ALGA0115587
haplo1873	2	6	20173955	20177220	3.266	MARC0031620|ASGA0092002
haplo1874	3	6	20218290	20248128	29.839	ALGA0119161|ALGA0115134|WU_10.2_6_18308955
haplo1875	6	6	20291090	20490820	199.731	WU_10.2_6_18455044|ASGA0100054|MARC0026950|DIAS0000559|ALGA0108134|ALGA0115430
haplo1876	2	6	20505334	20514033	8.7	ALGA0104324|MARC0070498
haplo1877	2	6	20539995	20557164	17.17	ASGA0100334|M1GA0008394
haplo1878	6	6	20831316	20944864	113.549	6_18926943|MARC0094932|MARC0002353|ALGA0034748|ASGA0027763|6_19041900
haplo1879	7	6	21119859	21286230	166.372	WU_10.2_6_19237772|ASGA0104447|MARC0053778|WU_10.2_6_19157647|WU_10.2_6_19350290|WU_10.2_6_19109004|WU_10.2_6_19423754
haplo1880	4	6	21467637	21588488	120.852	ALGA0034772|MARC0034042|MARC0091509|WU_10.2_6_19722953
haplo1881	6	6	21614261	21802526	188.266	ASGA0027784|ALGA0034786|ASGA0027789|ASGA0027793|ALGA0034810|INRA0021220
haplo1882	4	6	22096089	22243808	147.72	ASGA0091250|WU_10.2_6_20577250|ALGA0034817|WU_10.2_6_20723220
haplo1883	7	6	22325506	22525261	199.756	H3GA0017685|WU_10.2_6_20635220|WU_10.2_6_20811031|WU_10.2_6_20891239|WU_10.2_6_20924635|WU_10.2_6_20849730|ASGA0027824
haplo1884	2	6	22672464	22691873	19.41	INRA0021245|WU_10.2_6_21220801
haplo1885	2	6	22792694	22794083	1.39	DRGA0006554|H3GA0017689
haplo1886	4	6	23214333	23261109	46.777	ALGA0110334|ALGA0110827|ALGA0105581|MARC0061458
haplo1887	2	6	23457808	23477206	19.399	WU_10.2_6_21702108|ALGA0034850
haplo1888	2	6	23700581	23713764	13.184	DRGA0006563|ALGA0034874
haplo1889	4	6	23837873	23955670	117.798	ALGA0034888|DRGA0006567|INRA0021283|DRGA0006570
haplo1890	5	6	24401546	24599173	197.628	WU_10.2_6_22261585|WU_10.2_6_22311484|WU_10.2_6_22361636|WU_10.2_6_22410789|DRGA0006574
haplo1891	4	6	24925892	25117314	191.423	CASI0008018|MARC0049743|MARC0005578|MARC0107808
haplo1892	2	6	25132941	25147775	14.835	WU_10.2_6_23092285|MARC0088364
haplo1893	2	6	25554832	25574813	19.982	INRA0021306|ASGA0027871
haplo1894	4	6	25642547	25736122	93.576	ALGA0034917|WU_10.2_6_23590378|WU_10.2_6_23606528|WU_10.2_6_23661715
haplo1895	5	6	25753694	25884885	131.192	ALGA0034926|ASGA0027882|WU_10.2_6_23718513|WU_10.2_6_23739656|MARC0003290
haplo1896	2	6	25911255	25926347	15.093	ALGA0034945|ALGA0034947
haplo1897	2	6	25972382	25988136	15.755	WU_10.2_6_23881485|ALGA0034954
haplo1898	2	6	26516127	26531220	15.094	MARC0038251|WU_10.2_6_24446978
haplo1899	2	6	26554569	26560906	6.338	ALGA0121371|ASGA0092666
haplo1900	2	6	26567429	26584923	17.495	ASGA0092935|WU_10.2_6_24548479
haplo1901	2	6	26640987	26656879	15.893	WU_10.2_6_24604651|ALGA0103236
haplo1902	4	6	26825165	26925702	100.538	ALGA0120313|WU_10.2_6_24874640|ALGA0112110|MARC0057599
haplo1903	2	6	27847793	27859081	11.289	WU_10.2_6_25137167|WU_10.2_6_25099001
haplo1904	4	6	27899607	28097428	197.822	MARC0055666|WU_10.2_6_25270384|WU_10.2_6_25291308|WU_10.2_6_25364518
haplo1905	5	6	28192645	28356782	164.138	MARC0078678|WU_10.2_6_25519992|WU_10.2_6_25480309|WU_10.2_6_25501594|WU_10.2_6_25775910
haplo1906	5	6	28394342	28585252	190.911	ASGA0088842|WU_10.2_6_25718630|WU_10.2_6_25645535|WU_10.2_6_26051800|WU_10.2_6_26034615
haplo1907	4	6	28931222	29029644	98.423	ALGA0034986|ALGA0034984|ALGA0124348|WU_10.2_6_26209171
haplo1908	7	6	29455471	29632075	176.605	WU_10.2_6_26636553|WU_10.2_6_26602159|6_26655079|MARC0009121|WU_10.2_6_26728824|WU_10.2_6_26789356|WU_10.2_6_26828291
haplo1909	3	6	29768034	29796857	28.824	WU_10.2_6_26964006|WU_10.2_6_26975387|WU_10.2_6_27060780
haplo1910	6	6	29805621	29917638	112.018	WU_10.2_6_27072943|WU_10.2_6_27195832|WU_10.2_6_27045694|WU_10.2_6_27232633|WU_10.2_6_27221283|WU_10.2_6_27384929
haplo1911	4	6	29935029	30007655	72.627	ASGA0027932|WU_10.2_6_27411090|ALGA0035018|WU_10.2_6_27474960
haplo1912	2	6	30064483	30079906	15.424	WU_10.2_6_27531636|MARC0045362
haplo1913	4	6	30183833	30237317	53.485	ASGA0092083|ASGA0102960|ASGA0087096|WU_10.2_6_27704643
haplo1914	2	6	30356203	30367125	10.923	WU_10.2_6_27823395|WU_10.2_6_27834334
haplo1915	2	6	30898520	30917276	18.757	WU_10.2_6_28021252|WU_10.2_6_28040352
haplo1916	4	6	31229795	31299178	69.384	ASGA0027978|WU_10.2_6_28385316|H3GA0017791|WU_10.2_6_28330970
haplo1917	4	6	32117671	32177925	60.255	WU_10.2_6_28673605|WU_10.2_6_28664618|WU_10.2_6_28645962|WU_10.2_6_28990917
haplo1918	2	6	32231951	32250874	18.924	WU_10.2_6_28972204|WU_10.2_6_28873051
haplo1919	2	6	32284984	32299946	14.963	WU_10.2_6_28907166|MARC0113244
haplo1920	2	6	32377991	32384251	6.261	WU_10.2_6_29190214|ALGA0035059
haplo1921	2	6	32476019	32491991	15.973	H3GA0017797|MARC0049625
haplo1922	2	6	33024448	33033403	8.956	WU_10.2_6_29566177|WU_10.2_6_29571504
haplo1923	6	6	33041267	33202252	160.986	ALGA0035099|WU_10.2_6_29637081|WU_10.2_6_29653901|WU_10.2_6_29703711|WU_10.2_6_29726904|WU_10.2_6_29744420
haplo1924	2	6	33330885	33350217	19.333	ALGA0111107|WU_10.2_6_29887242
haplo1925	2	6	33575173	33594744	19.572	WU_10.2_6_30066829|WU_10.2_6_30086403
haplo1926	2	6	33823266	33836509	13.244	WU_10.2_6_30313884|ASGA0028040
haplo1927	2	6	33983361	33999933	16.573	ASGA0089746|WU_10.2_6_30479334
haplo1928	2	6	35321553	35332792	11.24	WU_10.2_6_31027017|H3GA0017860
haplo1929	6	6	36102300	36224467	122.168	ASGA0102520|WU_10.2_6_31409654|WU_10.2_6_31431515|WU_10.2_6_31455216|ALGA0104027|DRGA0017675
haplo1930	2	6	36287421	36291354	3.934	WU_10.2_6_31712639|WU_10.2_6_31596236
haplo1931	5	6	36981733	37174594	192.862	WU_10.2_6_32128677|WU_10.2_6_32164499|WU_10.2_6_32229934|WU_10.2_6_32334861|WU_10.2_6_32392211
haplo1932	4	6	37350876	37534271	183.396	WU_10.2_6_32604945|WU_10.2_6_32674132|WU_10.2_6_32706961|WU_10.2_6_32771992
haplo1933	5	6	38301426	38471591	170.166	WU_10.2_6_33424609|WU_10.2_6_33445947|WU_10.2_6_33568185|WU_10.2_6_33574137|ASGA0101040
haplo1934	4	6	38865974	39039243	173.27	WU_10.2_6_34028040|WU_10.2_6_34129993|WU_10.2_6_34068412|WU_10.2_6_34192595
haplo1935	6	6	39324491	39523669	199.179	WU_10.2_6_34481371|WU_10.2_6_34518618|WU_10.2_6_34597417|WU_10.2_6_34690286|ASGA0105018|WU_10.2_6_34766342
haplo1936	2	6	39814379	39820310	5.932	WU_10.2_6_35124615|WU_10.2_6_35172978
haplo1937	4	6	41079629	41166048	86.42	MARC0008442|H3GA0053795|WU_10.2_6_36525836|WU_10.2_6_36488826
haplo1938	2	6	41652209	41664972	12.764	ALGA0122201|ASGA0103754
haplo1939	4	6	41959933	42157068	197.136	ASGA0090311|H3GA0052450|WU_10.2_6_37549937|ASGA0098610
haplo1940	5	6	42178256	42355605	177.35	MARC0032223|ASGA0084267|ALGA0105590|ALGA0117717|ALGA0118620
haplo1941	4	6	42557759	42724174	166.416	H3GA0052836|H3GA0052545|WU_10.2_6_38089165|WU_10.2_6_38231018
haplo1942	4	6	43255816	43322225	66.41	WU_10.2_6_38816694|WU_10.2_6_38940646|ASGA0103299|MARC0043484
haplo1943	4	6	44956447	45095758	139.312	WU_10.2_6_40229116|WU_10.2_6_40444628|ASGA0101969|DIAS0000289
haplo1944	4	6	45374792	45480933	106.142	M1GA0008510|ALGA0035245|DIAS0000149|DIAS0000984
haplo1945	5	6	45595002	45791829	196.828	ALGA0118476|WU_10.2_6_40947214|ALGA0035271|ALGA0035274|ALGA0035275
haplo1946	4	6	45823720	45996951	173.232	ASGA0028172|ASGA0083418|MARC0005493|H3GA0017922
haplo1947	5	6	46024395	46214931	190.537	WU_10.2_6_41481312|MARC0061190|ASGA0084960|ASGA0090528|WU_10.2_6_41671356
haplo1948	4	6	46826412	47001652	175.241	WU_10.2_6_42290106|SIRI0000740|ALGA0035288|ALGA0110714
haplo1949	8	6	47516650	47715812	199.163	INRA0059537|MARC0017436|H3GA0055874|MARC0070514|DIAS0000020|ASGA0087439|Affx-114797318|ASGA0085299
haplo1950	2	6	47971494	47990340	18.847	MARC0067005|WU_10.2_14_143752406
haplo1951	10	6	48011157	48210169	199.013	WU_10.2_14_143732890|WU_10.2_14_143723014|MARC0075942|ALGA0102795|ALGA0116298|DIAS0003489|MARC0018804|MARC0012283|ALGA0103194|M1GA0025063
haplo1952	5	6	48241180	48399778	158.599	ASGA0096606|ASGA0091829|ASGA0103241|MARC0072257|Affx-114964077
haplo1953	2	6	49350594	49351202	0.609	WU_10.2_6_45143458|Affx-114646994
haplo1954	2	6	49643149	49659685	16.537	DIAS0000233|ALGA0115540
haplo1955	5	6	49691859	49883373	191.515	MARC0004741|ALGA0119679|DIAS0002644|DIAS0000991|MARC0094560
haplo1956	2	6	54054876	54069925	15.05	DIAS0000492|MARC0011519
haplo1957	4	6	54530101	54635477	105.377	MARC0032442|DIAS0000822|H3GA0053555|MARC0049189
haplo1958	6	6	54909745	55106785	197.041	M1GA0008537|ASGA0028216|ASGA0028211|M1GA0008539|ASGA0103898|MARC0098482
haplo1959	4	6	56213956	56413227	199.272	ASGA0028250|H3GA0017980|ALGA0035355|Affx-114669186
haplo1960	4	6	57576222	57759618	183.397	ALGA0106630|WU_10.2_1_309085116|ALGA0106999|MARC0111283
haplo1961	4	6	58346617	58511405	164.789	ALGA0035330|ASGA0028228|ALGA0035326|ALGA0035318
haplo1962	4	6	58871156	59068025	196.87	M1GA0008559|WU_10.2_6_53545785|ALGA0035387|ASGA0028271
haplo1963	4	6	62235659	62403490	167.832	ASGA0030401|H3GA0019376|MARC0020138|WU_10.2_6_57001823
haplo1964	2	6	63319787	63336711	16.925	WU_10.2_6_57897137|H3GA0056560
haplo1965	6	6	63399677	63596920	197.244	ALGA0123831|WU_10.2_6_57809637|M1GA0026195|MARC0048569|M1GA0025298|ASGA0095121
haplo1966	5	6	63627526	63812198	184.673	WU_10.2_6_58125604|WU_10.2_6_58322243|ALGA0118516|WU_10.2_6_58206514|WU_10.2_6_58241766
haplo1967	7	6	64342970	64539772	196.803	WU_10.2_6_58679346|ALGA0106326|WU_10.2_6_58830845|WU_10.2_6_59038121|WU_10.2_6_59009103|WU_10.2_6_59128520|WU_10.2_6_59343729
haplo1968	5	6	64783619	64982199	198.581	ALGA0102896|6_59569487|MARC0030882|WU_10.2_6_59740645|H3GA0053081
haplo1969	4	6	65189989	65388863	198.875	H3GA0054032|ALGA0119347|WU_10.2_6_60165062|ASGA0103561
haplo1970	7	6	65464862	65514681	49.82	ALGA0118319|ASGA0083587|WU_10.2_6_60314300|ASGA0106067|H3GA0056767|ALGA0105608|ASGA0083172
haplo1971	5	6	65523948	65721779	197.832	ALGA0119904|ASGA0099318|WU_10.2_6_60412592|MARC0078128|ALGA0119054
haplo1972	9	6	65985124	66175505	190.382	WU_10.2_6_60662718|ASGA0085124|ALGA0107661|H3GA0056749|H3GA0056817|ALGA0117348|WU_10.2_6_60789589|ALGA0110424|WU_10.2_6_60853737
haplo1973	2	6	66231991	66250398	18.408	ASGA0101898|ALGA0124340
haplo1974	5	6	66289501	66475413	185.913	ASGA0106170|MARC0086195|WU_10.2_6_61077129|ASGA0090386|ALGA0113112
haplo1975	6	6	66808707	66986351	177.645	ASGA0094155|MARC0089379|WU_10.2_6_61814869|6_61837722|ALGA0122630|WU_10.2_6_61900709
haplo1976	4	6	67301889	67473232	171.344	MARC0049661|WU_10.2_6_62332770|H3GA0052873|ASGA0089485
haplo1977	6	6	67981178	68176232	195.055	WU_10.2_6_62693332|MARC0042821|MARC0067004|ALGA0113420|ALGA0117367|WU_10.2_6_62907039
haplo1978	2	6	68661390	68674521	13.132	M1GA0024677|WU_10.2_6_62970280
haplo1979	8	6	68958755	69156193	197.439	H3GA0018022|ALGA0035417|ASGA0028309|MARC0016568|M1GA0008595|H3GA0018023|ASGA0028313|MARC0001383
haplo1980	6	6	70293119	70484204	191.086	MARC0082080|M1GA0026770|WU_10.2_6_64218624|MARC0097673|MARC0101112|ASGA0095088
haplo1981	5	6	70797367	70993095	195.729	WU_10.2_6_64730348|MARC0050942|H3GA0056731|MARC0015633|DRGA0017533
haplo1982	5	6	71112015	71292192	180.178	6_65034833|M1GA0008611|M1GA0008601|DIAS0002648|MARC0018856
haplo1983	5	6	71343301	71539858	196.558	WU_10.2_6_65248092|ASGA0094600|ALGA0035477|ALGA0035472|M1GA0008624
haplo1984	5	6	71618934	71724590	105.657	H3GA0018092|ALGA0111706|ALGA0035509|ALGA0035515|MARC0009516
haplo1985	4	6	71914594	72071605	157.012	ASGA0028457|ALGA0035562|WU_10.2_6_66015557|WU_10.2_6_66031512
haplo1986	3	6	72353159	72379873	26.715	ASGA0090224|ASGA0094562|Affx-115240308
haplo1987	5	6	72433003	72526073	93.071	MARC0064713|WU_10.2_6_66614089|MARC0001281|MARC0012843|6_66655005
haplo1988	2	6	73009550	73021487	11.938	ASGA0090414|MARC0045438
haplo1989	4	6	73068209	73260582	192.374	WU_10.2_6_67322503|WU_10.2_6_67352732|WU_10.2_6_67435135|H3GA0018173
haplo1990	6	6	73402930	73530378	127.449	WU_10.2_6_67651963|MARC0006846|ASGA0093640|WU_10.2_6_67731605|WU_10.2_6_67795496|WU_10.2_6_67825212
haplo1991	6	6	73753725	73855639	101.915	MARC0088627|WU_10.2_6_68048297|WU_10.2_6_68105543|ASGA0106002|ASGA0092656|ASGA0104870
haplo1992	2	6	73992695	73996865	4.171	MARC0020134|ASGA0100622
haplo1993	5	6	74096477	74209769	113.293	ALGA0115562|ASGA0099903|M1GA0024540|WU_10.2_6_68478534|MARC0052100
haplo1994	4	6	74250906	74401730	150.825	ASGA0101526|MARC0035499|WU_10.2_6_68636788|WU_10.2_6_68733980
haplo1995	4	6	74505299	74669368	164.07	ALGA0035583|WU_10.2_6_68909023|ASGA0028493|H3GA0018181
haplo1996	2	6	75202125	75212987	10.863	ASGA0099279|WU_10.2_6_69506502
haplo1997	4	6	75330012	75502575	172.564	MARC0016161|WU_10.2_6_69691493|WU_10.2_6_69768613|ALGA0116280
haplo1998	6	6	75616988	75782868	165.881	H3GA0056439|ALGA0122547|DIAS0001385|ALGA0110575|MARC0034888|MARC0065137
[truncated: 3,401 more rows]
