# Supplementary material for: Further host-genomic characterization of total antibody response to PRRSV vaccination and its relationship with reproductive performance in commercial sows: genome-wide haplotype and zygosity analyses
Source: Genet Sel Evol. 2021 Dec 7;53:91. doi: 10.1186/s12711-021-00676-5 (PMC8650375; doi:10.1186/s12711-021-00676-5)
Supplement: Supplementary file 5 — Additional file 5: Table S4. Association of haplotypes with S/P ratio (approach 2). The columns represent: (1) haplotype numbered by order of appearance in the genome; (2) chromosome where the haplotype is located; (3) P-value for the association analyses; and (4) q-values for the association analyses (P-values corrected for multiple testing using false discovery rate method). [file 12711_2021_676_MOESM5_ESM.xlsx]

## Sheet: Results_haplotypes
Table S4: Results for the association analyses of haplotypes with S/P ratio (approach 2)
Haplotype	Chromosome	P-value	q-value
haplo2293	7	1.25e-19	6.76e-16
haplo2292	7	9.31e-08	0.000251284
haplo2287	7	3.03e-06	0.00545313
haplo2298	7	6.22e-06	0.00840453
haplo2273	7	2.1e-05	0.0191979
haplo2304	7	2.13e-05	0.0191979
haplo2959	9	4.25e-05	0.0327842
haplo1458	4	0.00011238	0.0758705
haplo2282	7	0.000380511	0.228349
haplo2264	7	0.000451538	0.243876
haplo2289	7	0.000669569	0.328758
haplo2695	8	0.000881645	0.396814
haplo3015	9	0.00166439	0.6544
haplo3665	13	0.0017934	0.6544
haplo2295	7	0.00187044	0.6544
haplo2320	7	0.0019386	0.6544
haplo3636	13	0.0020686	0.657208
haplo2297	7	0.00235972	0.703094
haplo922	3	0.00273619	0.703094
haplo2308	7	0.00273738	0.703094
haplo2305	7	0.00274602	0.703094
haplo2290	7	0.00293992	0.703094
haplo3023	9	0.00328165	0.703094
haplo2095	6	0.00331731	0.703094
haplo3017	9	0.00332533	0.703094
haplo2704	8	0.00380445	0.703094
haplo1271	4	0.00383332	0.703094
haplo4070	14	0.00394377	0.703094
haplo523	2	0.00418099	0.703094
haplo4849	16	0.00431167	0.703094
haplo4852	16	0.00462926	0.703094
haplo2667	8	0.00480331	0.703094
haplo2263	7	0.00521551	0.703094
haplo527	2	0.00527034	0.703094
haplo3016	9	0.00530079	0.703094
haplo2181	6	0.00544286	0.703094
haplo3560	12	0.00546225	0.703094
haplo920	3	0.00574328	0.703094
haplo2143	6	0.00575302	0.703094
haplo71	1	0.00580724	0.703094
haplo4697	16	0.0058575	0.703094
haplo1555	5	0.0059069	0.703094
haplo4889	17	0.00597896	0.703094
haplo1812	6	0.0061034	0.703094
haplo3012	9	0.00610523	0.703094
haplo1683	5	0.00634204	0.703094
haplo4275	14	0.00652049	0.703094
haplo337	1	0.00677967	0.703094
haplo3930	13	0.00678581	0.703094
haplo2223	7	0.00692755	0.703094
haplo1445	4	0.00705505	0.703094
haplo1625	5	0.00711731	0.703094
haplo2014	6	0.00720975	0.703094
haplo1077	3	0.00762036	0.703094
haplo3149	9	0.00779071	0.703094
haplo4874	17	0.00781133	0.703094
haplo2335	7	0.00782393	0.703094
haplo2284	7	0.00797423	0.703094
haplo2600	8	0.00797758	0.703094
haplo1045	3	0.00800803	0.703094
haplo2291	7	0.00814154	0.703094
haplo4708	16	0.00814215	0.703094
haplo3153	9	0.00832532	0.703094
haplo3312	11	0.00833142	0.703094
haplo1450	4	0.00896746	0.734896
haplo2296	7	0.0089804	0.734896
haplo4205	14	0.00944319	0.742935
haplo4851	16	0.0094891	0.742935
haplo3152	9	0.0094913	0.742935
haplo1005	3	0.010072	0.762876
haplo5244	19	0.0103577	0.762876
haplo3777	13	0.010405	0.762876
haplo3006	9	0.0104224	0.762876
haplo4248	14	0.0104523	0.762876
haplo1484	4	0.01067	0.765839
haplo1690	5	0.0108	0.765839
haplo2702	8	0.0109638	0.765839
haplo2073	6	0.0110601	0.765839
haplo4871	17	0.0114947	0.774723
haplo385	1	0.0117104	0.774723
haplo3928	13	0.0121623	0.774723
haplo3150	9	0.0124075	0.774723
haplo1234	4	0.012409	0.774723
haplo2215	7	0.0125253	0.774723
haplo521	2	0.0127109	0.774723
haplo1004	3	0.0129781	0.774723
haplo2461	7	0.0129826	0.774723
haplo4253	14	0.0129894	0.774723
haplo3022	9	0.0129962	0.774723
haplo3007	9	0.0130224	0.774723
haplo1059	3	0.0130531	0.774723
haplo4832	16	0.0136224	0.792061
haplo883	3	0.0136555	0.792061
haplo4414	15	0.0137852	0.792061
haplo3008	9	0.0140225	0.794809
haplo3309	11	0.0143756	0.794809
haplo3776	13	0.0146363	0.794809
haplo2299	7	0.0146596	0.794809
haplo4811	16	0.0149986	0.794809
haplo983	3	0.015002	0.794809
haplo3411	11	0.0150057	0.794809
haplo4251	14	0.0150103	0.794809
haplo921	3	0.0155934	0.81767
haplo3003	9	0.016204	0.839965
haplo3931	13	0.0163296	0.839965
haplo1591	5	0.0171845	0.8756
haplo3018	9	0.0176201	0.876754
haplo5348	19	0.0177108	0.876754
haplo2144	6	0.0181019	0.876754
haplo4431	15	0.0185032	0.876754
haplo4249	14	0.0185529	0.876754
haplo1050	3	0.0186078	0.876754
haplo1057	3	0.019071	0.876754
haplo4719	16	0.0193188	0.876754
haplo4880	17	0.0196318	0.876754
haplo4028	14	0.0197789	0.876754
haplo1967	6	0.0198836	0.876754
haplo2318	7	0.0199595	0.876754
haplo886	3	0.0205827	0.876754
haplo3009	9	0.0206089	0.876754
haplo3709	13	0.0206613	0.876754
haplo4100	14	0.0209363	0.876754
haplo4934	17	0.021008	0.876754
haplo4270	14	0.0210842	0.876754
haplo3708	13	0.0210986	0.876754
haplo3211	10	0.0214025	0.876754
haplo3737	13	0.0215643	0.876754
haplo4998	18	0.0219732	0.876754
haplo4707	16	0.0221894	0.876754
haplo3014	9	0.0222945	0.876754
haplo2670	8	0.0225583	0.876754
haplo2288	7	0.0225668	0.876754
haplo4255	14	0.0226848	0.876754
haplo1056	3	0.0227092	0.876754
haplo1076	3	0.0227694	0.876754
haplo3912	13	0.0231813	0.876754
haplo2886	9	0.0234241	0.876754
haplo4168	14	0.0234573	0.876754
haplo5246	19	0.0235605	0.876754
haplo3013	9	0.0236565	0.876754
haplo1084	3	0.0238454	0.876754
haplo4390	15	0.0240553	0.876754
haplo4084	14	0.024155	0.876754
haplo3882	13	0.0245918	0.876754
haplo4322	14	0.0246204	0.876754
haplo2083	6	0.024673	0.876754
haplo2669	8	0.0247194	0.876754
haplo2269	7	0.0250849	0.876754
haplo4725	16	0.0252146	0.876754
haplo4523	15	0.0257065	0.876754
haplo4824	16	0.0257482	0.876754
haplo2216	7	0.0257964	0.876754
haplo4828	16	0.0258053	0.876754
haplo1075	3	0.0259307	0.876754
haplo4318	14	0.0260778	0.876754
haplo4831	16	0.0260991	0.876754
haplo724	2	0.026325	0.876754
haplo83	1	0.026894	0.876754
haplo3004	9	0.0268993	0.876754
haplo2717	8	0.0270703	0.876754
haplo3681	13	0.0271263	0.876754
haplo2330	7	0.0271354	0.876754
haplo2204	6	0.0272172	0.876754
haplo2306	7	0.027218	0.876754
haplo526	2	0.0276372	0.876754
haplo3950	13	0.0276836	0.876754
haplo2701	8	0.0277297	0.876754
haplo1966	6	0.0278282	0.876754
haplo3773	13	0.0279148	0.876754
haplo1607	5	0.028141	0.876754
haplo1734	5	0.028171	0.876754
haplo1962	6	0.0284436	0.876754
haplo2004	6	0.0288106	0.876754
haplo3187	10	0.0291923	0.876754
haplo2942	9	0.0291957	0.876754
haplo5149	19	0.0292104	0.876754
haplo3984	13	0.0294538	0.876754
haplo386	1	0.0294651	0.876754
haplo3308	11	0.0299354	0.876754
haplo4706	16	0.0299568	0.876754
haplo4262	14	0.0299978	0.876754
haplo4804	16	0.030129	0.876754
haplo5154	19	0.0301374	0.876754
haplo3698	13	0.0306498	0.876754
haplo771	2	0.0306799	0.876754
haplo3024	9	0.0308221	0.876754
haplo2698	8	0.0311825	0.876754
haplo1991	6	0.0314554	0.876754
haplo3400	11	0.0316795	0.876754
haplo2267	7	0.0316822	0.876754
haplo3005	9	0.0317059	0.876754
haplo4347	14	0.0317098	0.876754
haplo832	2	0.0317393	0.876754
haplo3276	10	0.0321562	0.876754
haplo4850	16	0.0321761	0.876754
haplo3011	9	0.032281	0.876754
haplo1145	3	0.0322874	0.876754
haplo1025	3	0.032304	0.876754
haplo1598	5	0.0332382	0.893525
haplo1813	6	0.0332528	0.893525
haplo2324	7	0.0337592	0.902639
haplo2579	8	0.0343635	0.903721
haplo2277	7	0.0343721	0.903721
haplo2060	6	0.0344178	0.903721
haplo5232	19	0.0346329	0.903721
haplo4940	17	0.0346362	0.903721
haplo219	1	0.0350236	0.905508
haplo4524	15	0.03504	0.905508
haplo1964	6	0.035283	0.907445
haplo4652	15	0.0355808	0.910768
haplo2325	7	0.0360764	0.911052
haplo4419	15	0.0361117	0.911052
haplo4785	16	0.0363893	0.911052
haplo585	2	0.0365017	0.911052
haplo743	2	0.0370535	0.911052
haplo4961	17	0.0371082	0.911052
haplo4836	16	0.0375968	0.911052
haplo336	1	0.0376369	0.911052
haplo4433	15	0.037805	0.911052
haplo1717	5	0.0378823	0.911052
haplo1073	3	0.038329	0.911052
haplo1678	5	0.0383398	0.911052
haplo4355	14	0.0386016	0.911052
haplo3222	10	0.0386136	0.911052
haplo3296	10	0.0392429	0.911052
haplo4313	14	0.0392446	0.911052
haplo2436	7	0.0392647	0.911052
haplo5030	18	0.039284	0.911052
haplo4543	15	0.0392885	0.911052
haplo3630	13	0.0392907	0.911052
haplo1454	4	0.0392962	0.911052
haplo3695	13	0.0393029	0.911052
haplo262	1	0.0396254	0.912212
haplo3186	10	0.0398283	0.912212
haplo3002	9	0.0399461	0.912212
haplo468	1	0.0402234	0.912212
haplo2425	7	0.0408518	0.912212
haplo2300	7	0.0409267	0.912212
haplo2244	7	0.0409924	0.912212
haplo5148	19	0.0410717	0.912212
haplo3772	13	0.0411116	0.912212
haplo2706	8	0.0411514	0.912212
haplo3167	9	0.0412229	0.912212
haplo5248	19	0.0415853	0.912212
haplo346	1	0.0417052	0.912212
haplo1716	5	0.0417175	0.912212
haplo4482	15	0.0419593	0.913798
haplo282	1	0.0422742	0.913851
haplo293	1	0.0424156	0.913851
haplo558	2	0.0424693	0.913851
haplo1533	4	0.0428981	0.914303
haplo1496	4	0.0434837	0.914303
haplo2322	7	0.0435248	0.914303
haplo4231	14	0.0435509	0.914303
haplo844	3	0.0440209	0.914303
haplo2082	6	0.0441844	0.914303
haplo2649	8	0.0442245	0.914303
haplo3146	9	0.0447556	0.914303
haplo4727	16	0.0447637	0.914303
haplo3949	13	0.0447702	0.914303
haplo4918	17	0.0447915	0.914303
haplo4317	14	0.0448902	0.914303
haplo4710	16	0.0449566	0.914303
haplo4924	17	0.0457759	0.914303
haplo388	1	0.0457868	0.914303
haplo3355	11	0.0462831	0.914303
haplo3199	10	0.0467151	0.914303
haplo3690	13	0.0473676	0.914303
haplo2705	8	0.0474829	0.914303
haplo3635	13	0.0477162	0.914303
haplo3010	9	0.0477296	0.914303
haplo1751	5	0.0477983	0.914303
haplo3278	10	0.0477983	0.914303
haplo2281	7	0.0478126	0.914303
haplo977	3	0.0478452	0.914303
haplo19	1	0.0478693	0.914303
haplo4206	14	0.0486067	0.914303
haplo1735	5	0.048642	0.914303
haplo4720	16	0.0486843	0.914303
haplo768	2	0.0488349	0.914303
haplo514	2	0.04885	0.914303
haplo4398	15	0.0488545	0.914303
haplo4356	14	0.0491146	0.914303
haplo892	3	0.0493791	0.914303
haplo4143	14	0.0495921	0.914303
haplo2396	7	0.0499544	0.914303
haplo2339	7	0.0499727	0.914303
haplo2459	7	0.0502149	0.914303
haplo4682	16	0.0504417	0.914303
haplo4090	14	0.0504953	0.914303
haplo3141	9	0.0510127	0.914303
haplo794	2	0.0510314	0.914303
haplo2731	8	0.0512439	0.914303
haplo3148	9	0.0514169	0.914303
haplo4837	16	0.0514514	0.914303
haplo2319	7	0.0517474	0.914303
haplo3986	13	0.0518444	0.914303
haplo4058	14	0.0521241	0.914303
haplo923	3	0.0524139	0.914303
haplo4787	16	0.0524875	0.914303
haplo1448	4	0.0527496	0.914303
haplo2321	7	0.0527727	0.914303
haplo342	1	0.0531636	0.914303
haplo3412	11	0.0534946	0.914303
haplo4201	14	0.0535098	0.914303
haplo4846	16	0.0536044	0.914303
haplo4203	14	0.0540492	0.914303
haplo1600	5	0.0544207	0.914303
haplo4259	14	0.0544455	0.914303
haplo868	3	0.0545449	0.914303
haplo4097	14	0.0545783	0.914303
haplo1483	4	0.0546512	0.914303
haplo4701	16	0.0550401	0.914303
haplo2302	7	0.0551716	0.914303
haplo5076	18	0.0553169	0.914303
haplo2685	8	0.055396	0.914303
haplo4957	17	0.0554018	0.914303
haplo2697	8	0.0554328	0.914303
haplo1258	4	0.05548	0.914303
haplo379	1	0.0555201	0.914303
haplo4830	16	0.0555201	0.914303
haplo3179	10	0.0555824	0.914303
haplo5045	18	0.0560849	0.914303
haplo315	1	0.0564023	0.914303
haplo4213	14	0.0565883	0.914303
haplo1125	3	0.0567738	0.914303
haplo5161	19	0.0567848	0.914303
haplo833	2	0.0568552	0.914303
haplo2606	8	0.0568579	0.914303
haplo2352	7	0.0572248	0.914303
haplo1428	4	0.0576529	0.914303
haplo4166	14	0.0577235	0.914303
haplo1561	5	0.0577569	0.914303
haplo4956	17	0.0577966	0.914303
haplo2000	6	0.0578367	0.914303
haplo3305	11	0.0590927	0.914303
haplo4853	16	0.0591216	0.914303
haplo2356	7	0.0594374	0.914303
haplo2222	7	0.0598831	0.914303
haplo4348	14	0.0605716	0.914303
haplo2790	8	0.0605736	0.914303
haplo4579	15	0.0605925	0.914303
haplo2633	8	0.0605952	0.914303
haplo4580	15	0.0606304	0.914303
haplo4027	14	0.0606688	0.914303
haplo3085	9	0.0610321	0.914303
haplo1324	4	0.061072	0.914303
haplo1681	5	0.0615294	0.914303
haplo1048	3	0.0615505	0.914303
haplo1988	6	0.0615678	0.914303
haplo4803	16	0.0619305	0.914303
haplo2838	9	0.0619733	0.914303
haplo1074	3	0.0622133	0.914303
haplo2285	7	0.0622177	0.914303
haplo2839	9	0.0630789	0.914303
haplo2444	7	0.063102	0.914303
haplo433	1	0.0631275	0.914303
haplo1692	5	0.0632391	0.914303
haplo3093	9	0.0633369	0.914303
haplo1449	4	0.0640993	0.914303
haplo1044	3	0.0641326	0.914303
haplo1968	6	0.0642079	0.914303
haplo5155	19	0.064572	0.914303
haplo1584	5	0.0646084	0.914303
haplo2351	7	0.0646201	0.914303
haplo981	3	0.0646272	0.914303
haplo2280	7	0.0647012	0.914303
haplo2262	7	0.064737	0.914303
haplo5165	19	0.0650643	0.914303
haplo1047	3	0.066032	0.914303
haplo2084	6	0.0660747	0.914303
haplo3470	11	0.0661547	0.914303
haplo2044	6	0.0662825	0.914303
haplo2551	8	0.0665516	0.914303
haplo5163	19	0.0670269	0.914303
haplo4834	16	0.0670683	0.914303
haplo2342	7	0.0671413	0.914303
haplo2801	8	0.067251	0.914303
haplo4208	14	0.0673976	0.914303
haplo1388	4	0.0682326	0.914303
haplo2323	7	0.0683015	0.914303
haplo4432	15	0.0683501	0.914303
haplo1960	6	0.0683706	0.914303
haplo3919	13	0.0684423	0.914303
haplo859	3	0.0692506	0.914303
haplo1550	5	0.0695632	0.914303
haplo1687	5	0.0695724	0.914303
haplo4964	17	0.0695961	0.914303
haplo5035	18	0.0697583	0.914303
haplo3775	13	0.0698374	0.914303
haplo2075	6	0.0698461	0.914303
haplo1615	5	0.0698916	0.914303
haplo221	1	0.0702054	0.914303
haplo4875	17	0.070297	0.914303
haplo4922	17	0.0703276	0.914303
haplo1733	5	0.0703979	0.914303
haplo2279	7	0.0705863	0.914303
haplo2346	7	0.070974	0.914303
haplo3304	11	0.0711668	0.914303
haplo3454	11	0.0711767	0.914303
haplo2968	9	0.0714535	0.914303
haplo3210	10	0.0716956	0.914303
haplo1002	3	0.0717018	0.914303
haplo2921	9	0.071824	0.914303
haplo4948	17	0.0718762	0.914303
haplo1727	5	0.0718894	0.914303
haplo4099	14	0.0719557	0.914303
haplo3725	13	0.072268	0.914303
haplo979	3	0.072337	0.914303
haplo4316	14	0.0728916	0.914303
haplo5080	18	0.0729119	0.914303
haplo3039	9	0.072919	0.914303
haplo3466	11	0.0733265	0.914303
haplo1706	5	0.0733516	0.914303
haplo2719	8	0.0734837	0.914303
haplo545	2	0.0735915	0.914303
haplo836	2	0.0736859	0.914303
haplo2399	7	0.0737257	0.914303
haplo577	2	0.0737388	0.914303
haplo2965	9	0.0739604	0.914303
haplo332	1	0.0742239	0.914303
haplo3694	13	0.0748292	0.914303
haplo3243	10	0.0749025	0.914303
haplo1868	6	0.0749475	0.914303
haplo1144	3	0.0749701	0.914303
haplo2077	6	0.0750559	0.914303
haplo2307	7	0.0751399	0.914303
haplo3284	10	0.0752483	0.914303
haplo4721	16	0.075471	0.914303
haplo5398	19	0.0764494	0.914303
haplo1096	3	0.0774228	0.914303
haplo4729	16	0.0778391	0.914303
haplo3337	11	0.0779189	0.914303
haplo5179	19	0.0780244	0.914303
haplo4783	16	0.07825	0.914303
haplo72	1	0.0783699	0.914303
haplo580	2	0.079001	0.914303
haplo2390	7	0.0790602	0.914303
haplo3143	9	0.0792839	0.914303
haplo4194	14	0.0793084	0.914303
haplo1174	3	0.0793756	0.914303
haplo3715	13	0.0793825	0.914303
haplo3307	11	0.079809	0.914303
haplo578	2	0.0798352	0.914303
haplo4250	14	0.0802304	0.914303
haplo203	1	0.0802599	0.914303
haplo2283	7	0.0802723	0.914303
haplo2476	7	0.080818	0.914303
haplo2416	7	0.0808433	0.914303
haplo218	1	0.0808706	0.914303
haplo4749	16	0.0812626	0.914303
haplo5290	19	0.0814479	0.914303
haplo3684	13	0.0815312	0.914303
haplo748	2	0.081682	0.914303
haplo5189	19	0.0817532	0.914303
haplo3084	9	0.0821249	0.914303
haplo1215	4	0.0821344	0.914303
haplo4266	14	0.0822894	0.914303
haplo3214	10	0.0826152	0.914303
haplo684	2	0.0829844	0.914303
haplo450	1	0.083202	0.914303
haplo4256	14	0.0832129	0.914303
haplo2605	8	0.0832226	0.914303
haplo1323	4	0.0833022	0.914303
haplo4593	15	0.0834632	0.914303
haplo84	1	0.083474	0.914303
haplo1595	5	0.0838357	0.914303
haplo4872	17	0.0838505	0.914303
haplo4975	17	0.0839981	0.914303
haplo4426	15	0.0840057	0.914303
haplo4257	14	0.0840604	0.914303
haplo4094	14	0.084069	0.914303
haplo549	2	0.0844637	0.914303
haplo2219	7	0.0849144	0.914303
haplo4888	17	0.0849231	0.914303
haplo4995	17	0.0849586	0.914303
haplo5393	19	0.0850309	0.914303
haplo2146	6	0.0853872	0.914303
haplo586	2	0.0854182	0.914303
haplo380	1	0.0854331	0.914303
haplo4252	14	0.085452	0.914303
haplo3151	9	0.0854872	0.914303
haplo515	2	0.0855887	0.914303
haplo2098	6	0.0856213	0.914303
haplo3710	13	0.0859618	0.914303
haplo1827	6	0.085969	0.914303
haplo283	1	0.0861538	0.914303
haplo2041	6	0.0867101	0.914303
haplo1704	5	0.0869695	0.914303
haplo1799	6	0.0869864	0.914303
haplo2353	7	0.087006	0.914303
haplo913	3	0.0870066	0.914303
haplo3754	13	0.0870437	0.914303
haplo2217	7	0.0877499	0.914303
haplo987	3	0.0877567	0.914303
haplo4258	14	0.0879154	0.914303
haplo2012	6	0.0879867	0.914303
haplo2389	7	0.088395	0.914303
haplo2276	7	0.0885257	0.914303
haplo4537	15	0.0885525	0.914303
haplo2549	8	0.0886041	0.914303
haplo1564	5	0.0886057	0.914303
haplo2700	8	0.0886475	0.914303
haplo3530	12	0.0899659	0.914303
haplo2943	9	0.0899708	0.914303
haplo2343	7	0.090055	0.914303
haplo2739	8	0.0902382	0.914303
haplo5087	18	0.0902457	0.914303
haplo5399	19	0.0903125	0.914303
haplo3805	13	0.0904005	0.914303
haplo2872	9	0.090459	0.914303
haplo2963	9	0.0908571	0.914303
haplo2270	7	0.0911712	0.914303
haplo2220	7	0.0913001	0.914303
haplo5025	18	0.0913433	0.914303
haplo1752	5	0.0919516	0.914303
haplo2038	6	0.0919782	0.914303
haplo3306	11	0.092081	0.914303
haplo887	3	0.092087	0.914303
haplo4350	14	0.0920905	0.914303
haplo3271	10	0.0921201	0.914303
haplo5146	19	0.0921529	0.914303
haplo4463	15	0.092233	0.914303
haplo1386	4	0.0923206	0.914303
haplo3906	13	0.0923379	0.914303
haplo2314	7	0.092578	0.914303
haplo1325	4	0.0927225	0.914303
haplo1326	4	0.0927225	0.914303
haplo1327	4	0.0927225	0.914303
haplo1328	4	0.0927225	0.914303
haplo1329	4	0.0927225	0.914303
haplo5396	19	0.0927716	0.914303
haplo1475	4	0.093629	0.914303
haplo4835	16	0.0936645	0.914303
haplo2375	7	0.0937398	0.914303
haplo2024	6	0.0938309	0.914303
haplo1553	5	0.0945623	0.914303
haplo2587	8	0.094566	0.914303
haplo1869	6	0.0945749	0.914303
haplo152	1	0.0946083	0.914303
haplo2976	9	0.0953872	0.914303
haplo345	1	0.0956215	0.914303
haplo516	2	0.0959557	0.914303
haplo2850	9	0.0961552	0.914303
haplo1462	4	0.0963633	0.914303
haplo505	2	0.096382	0.914303
haplo4589	15	0.0963905	0.914303
haplo2677	8	0.0965717	0.914303
haplo4327	14	0.0969124	0.914303
haplo119	1	0.097119	0.914303
haplo2492	7	0.0971249	0.914303
haplo44	1	0.0971349	0.914303
haplo1897	6	0.0974909	0.914303
haplo2078	6	0.0975567	0.914303
haplo4089	14	0.0982139	0.914303
haplo4328	14	0.0985919	0.914303
haplo1684	5	0.0986849	0.914303
haplo2703	8	0.098696	0.914303
haplo2309	7	0.0987264	0.914303
haplo2535	8	0.0989217	0.914303
haplo4245	14	0.0990281	0.914303
haplo4192	14	0.0993908	0.914303
haplo1722	5	0.0994352	0.914303
haplo4172	14	0.0995917	0.914303
haplo4312	14	0.0996776	0.914303
haplo4069	14	0.0997011	0.914303
haplo482	2	0.100197	0.914303
haplo630	2	0.100338	0.914303
haplo4648	15	0.100713	0.914303
haplo3380	11	0.100894	0.914303
haplo331	1	0.100897	0.914303
haplo208	1	0.100921	0.914303
haplo1385	4	0.100951	0.914303
haplo4154	14	0.100962	0.914303
haplo3521	12	0.10182	0.914303
haplo5150	19	0.101884	0.914303
haplo3336	11	0.101955	0.914303
haplo2341	7	0.102331	0.914303
haplo420	1	0.10272	0.914303
haplo362	1	0.102802	0.914303
haplo5079	18	0.103479	0.914303
haplo2446	7	0.103484	0.914303
haplo2421	7	0.103542	0.914303
haplo2607	8	0.103635	0.914303
haplo2845	9	0.10417	0.914303
haplo3693	13	0.104355	0.914303
haplo1603	5	0.104361	0.914303
haplo946	3	0.10441	0.914303
haplo1757	5	0.104422	0.914303
haplo2534	8	0.104469	0.914303
haplo2059	6	0.104488	0.914303
haplo3559	12	0.104495	0.914303
haplo1022	3	0.104527	0.914303
haplo4156	14	0.104541	0.914303
haplo341	1	0.10505	0.914303
haplo2169	6	0.105082	0.914303
haplo3553	12	0.105103	0.914303
haplo201	1	0.10512	0.914303
haplo4810	16	0.10515	0.914303
haplo607	2	0.105159	0.914303
haplo1055	3	0.105187	0.914303
haplo1478	4	0.105533	0.914303
haplo4794	16	0.105564	0.914303
haplo2984	9	0.105578	0.914303
haplo2080	6	0.105671	0.914303
haplo1806	6	0.106388	0.914303
haplo2854	9	0.106396	0.914303
haplo212	1	0.106484	0.914303
haplo1470	4	0.106565	0.914303
haplo4563	15	0.106595	0.914303
haplo692	2	0.10664	0.914303
haplo2086	6	0.106685	0.914303
haplo129	1	0.106771	0.914303
haplo2865	9	0.10679	0.914303
haplo4254	14	0.106857	0.914303
haplo1815	6	0.106946	0.914303
haplo904	3	0.106965	0.914303
haplo4425	15	0.10791	0.914303
haplo3625	13	0.107949	0.914303
haplo1137	3	0.107956	0.914303
haplo1798	6	0.108165	0.914303
haplo4630	15	0.108277	0.914303
haplo1951	6	0.108278	0.914303
haplo39	1	0.108347	0.914303
haplo1082	3	0.108391	0.914303
haplo3144	9	0.108426	0.914303
haplo4789	16	0.108477	0.914303
haplo4329	14	0.108729	0.914303
haplo2224	7	0.108752	0.914303
haplo1384	4	0.108765	0.914303
haplo1867	6	0.108769	0.914303
haplo1268	4	0.108787	0.914303
haplo4451	15	0.108814	0.914303
haplo4214	14	0.108833	0.914303
haplo4092	14	0.108835	0.914303
haplo4728	16	0.108869	0.914303
haplo2391	7	0.109657	0.914303
haplo3771	13	0.109662	0.914303
haplo4139	14	0.109713	0.914303
haplo2097	6	0.110169	0.914303
haplo4532	15	0.110254	0.914303
haplo1456	4	0.110334	0.914303
haplo2498	8	0.110349	0.914303
haplo1431	4	0.110367	0.914303
haplo4043	14	0.110374	0.914303
haplo3711	13	0.110383	0.914303
haplo982	3	0.110409	0.914303
haplo2442	7	0.110421	0.914303
haplo3272	10	0.110801	0.914303
haplo33	1	0.110979	0.914303
haplo210	1	0.11102	0.914303
haplo2768	8	0.111046	0.914303
haplo4726	16	0.111073	0.914303
haplo5255	19	0.111235	0.914303
haplo2085	6	0.111395	0.914303
haplo4626	15	0.111965	0.914303
haplo5397	19	0.112016	0.914303
haplo4653	15	0.11227	0.914303
haplo5043	18	0.112328	0.914303
haplo1552	5	0.112334	0.914303
haplo69	1	0.112352	0.914303
haplo4076	14	0.112368	0.914303
haplo389	1	0.112466	0.914303
haplo1038	3	0.112584	0.914303
haplo858	3	0.112876	0.914303
haplo2650	8	0.112912	0.914303
haplo3774	13	0.113114	0.91456
haplo5056	18	0.113327	0.914917
haplo4512	15	0.113685	0.916008
haplo4945	17	0.113867	0.916008
haplo286	1	0.113971	0.916008
haplo2795	8	0.11436	0.916232
haplo1497	4	0.114372	0.916232
haplo2349	7	0.114523	0.916232
haplo4553	15	0.115067	0.916232
haplo2155	6	0.115094	0.916232
haplo4489	15	0.115405	0.916232
haplo3297	10	0.115421	0.916232
haplo2745	8	0.115441	0.916232
haplo4101	14	0.115526	0.916232
haplo697	2	0.116539	0.922913
haplo1444	4	0.117952	0.93081
haplo3437	11	0.118007	0.93081
haplo2317	7	0.118151	0.93081
haplo377	1	0.118475	0.93081
haplo737	2	0.11859	0.93081
haplo4510	15	0.118626	0.93081
haplo834	2	0.118742	0.93081
haplo5172	19	0.119615	0.932394
haplo4885	17	0.119792	0.932394
haplo4797	16	0.120108	0.932394
haplo1101	3	0.120362	0.932394
haplo4093	14	0.120692	0.932394
haplo3279	10	0.120738	0.932394
haplo3522	12	0.120747	0.932394
haplo1469	4	0.120764	0.932394
haplo299	1	0.120796	0.932394
haplo708	2	0.120819	0.932394
haplo5151	19	0.120925	0.932394
haplo2602	8	0.121016	0.932394
haplo1585	5	0.122795	0.935765
haplo5119	19	0.122899	0.935765
haplo4665	15	0.122908	0.935765
haplo2539	8	0.122946	0.935765
haplo2712	8	0.123025	0.935765
haplo4411	15	0.123173	0.935765
haplo966	3	0.123208	0.935765
haplo5281	19	0.123216	0.935765
haplo649	2	0.123526	0.935765
haplo2118	6	0.123736	0.935765
haplo700	2	0.123791	0.935765
haplo4305	14	0.124745	0.935765
haplo1410	4	0.124786	0.935765
haplo4860	16	0.124811	0.935765
haplo3848	13	0.124903	0.935765
haplo3592	12	0.124913	0.935765
haplo5207	19	0.125176	0.935765
haplo2956	9	0.125182	0.935765
haplo3413	11	0.125229	0.935765
haplo2037	6	0.125261	0.935765
haplo497	2	0.125286	0.935765
haplo5186	19	0.12533	0.935765
haplo3142	9	0.126113	0.935765
haplo4078	14	0.126144	0.935765
haplo4065	14	0.12615	0.935765
haplo751	2	0.126288	0.935765
haplo2798	8	0.126359	0.935765
haplo985	3	0.126404	0.935765
haplo3460	11	0.126478	0.935765
haplo2137	6	0.127402	0.938539
haplo5074	18	0.127448	0.938539
haplo651	2	0.127707	0.938539
haplo4838	16	0.127829	0.938539
haplo2504	8	0.127852	0.938539
haplo4809	16	0.127896	0.938539
haplo3381	11	0.128081	0.938625
haplo1067	3	0.128769	0.939616
haplo281	1	0.128866	0.939616
haplo4243	14	0.12893	0.939616
haplo5017	18	0.12894	0.939616
haplo5245	19	0.129456	0.939616
haplo1232	4	0.12968	0.939616
haplo1872	6	0.129754	0.939616
haplo300	1	0.129875	0.939616
haplo5254	19	0.130014	0.939616
haplo4879	17	0.130385	0.939616
haplo4458	15	0.130419	0.939616
haplo1007	3	0.130447	0.939616
haplo2412	7	0.130478	0.939616
haplo5085	18	0.130804	0.939736
haplo4490	15	0.130843	0.939736
haplo5101	18	0.131795	0.943396
haplo752	2	0.131912	0.943396
haplo3240	10	0.132045	0.943396
haplo1270	4	0.132051	0.943396
haplo4054	14	0.133127	0.947219
haplo363	1	0.133191	0.947219
haplo2275	7	0.134402	0.947219
haplo876	3	0.134406	0.947219
haplo3053	9	0.134473	0.947219
haplo3436	11	0.134491	0.947219
haplo5170	19	0.134788	0.947219
haplo4625	15	0.134869	0.947219
haplo2778	8	0.134907	0.947219
haplo3426	11	0.134921	0.947219
haplo3880	13	0.135159	0.947219
haplo510	2	0.135697	0.947219
haplo4072	14	0.135738	0.947219
haplo4637	15	0.136076	0.947219
haplo4452	15	0.136276	0.947219
haplo313	1	0.136566	0.947219
haplo3074	9	0.13666	0.947219
haplo2039	6	0.136875	0.947219
haplo4144	14	0.136923	0.947219
haplo2408	7	0.136969	0.947219
haplo4395	15	0.136982	0.947219
haplo1485	4	0.136985	0.947219
haplo2099	6	0.137041	0.947219
haplo2714	8	0.137144	0.947219
haplo3519	12	0.137678	0.947219
haplo1157	3	0.1377	0.947219
haplo2120	6	0.137741	0.947219
haplo4180	14	0.137783	0.947219
haplo4681	16	0.138448	0.947219
haplo2344	7	0.138532	0.947219
haplo1046	3	0.138562	0.947219
haplo2218	7	0.139111	0.947219
haplo4202	14	0.139187	0.947219
haplo2723	8	0.139196	0.947219
haplo1694	5	0.139268	0.947219
haplo2040	6	0.139315	0.947219
haplo1947	6	0.139315	0.947219
haplo1594	5	0.13935	0.947219
haplo2081	6	0.139426	0.947219
haplo4456	15	0.139734	0.948121
haplo2591	8	0.140103	0.948146
haplo4664	15	0.14072	0.948146
haplo2096	6	0.140786	0.948146
haplo3762	13	0.140817	0.948146
haplo3145	9	0.141198	0.948146
haplo4080	14	0.14126	0.948146
haplo1117	3	0.14128	0.948146
haplo3038	9	0.141315	0.948146
haplo4155	14	0.141318	0.948146
haplo3699	13	0.141772	0.949335
haplo2699	8	0.142777	0.949335
haplo1072	3	0.143512	0.949335
haplo3907	13	0.143529	0.949335
haplo3735	13	0.14387	0.949335
haplo4087	14	0.143905	0.949335
haplo2715	8	0.14392	0.949335
haplo2310	7	0.143949	0.949335
haplo269	1	0.144087	0.949335
haplo4104	14	0.144115	0.949335
haplo766	2	0.144263	0.949335
haplo2043	6	0.144324	0.949335
haplo3892	13	0.144382	0.949335
haplo5058	18	0.144425	0.949335
haplo536	2	0.145666	0.949335
haplo4920	17	0.145733	0.949335
haplo2053	6	0.145778	0.949335
haplo1361	4	0.146887	0.949335
haplo3518	12	0.146892	0.949335
haplo893	3	0.146894	0.949335
haplo4484	15	0.146909	0.949335
haplo4077	14	0.146912	0.949335
haplo4954	17	0.146923	0.949335
haplo707	2	0.146925	0.949335
haplo2371	7	0.146937	0.949335
haplo2379	7	0.146947	0.949335
haplo4715	16	0.146963	0.949335
haplo1608	5	0.146981	0.949335
haplo2185	6	0.146985	0.949335
haplo301	1	0.147014	0.949335
haplo3631	13	0.14704	0.949335
haplo2311	7	0.14712	0.949335
haplo2381	7	0.147499	0.950647
haplo2453	7	0.147951	0.952426
haplo3591	12	0.149423	0.954546
haplo5075	18	0.149484	0.954546
haplo214	1	0.149524	0.954546
haplo838	2	0.149547	0.954546
haplo415	1	0.149568	0.954546
haplo3978	13	0.149804	0.954546
haplo3313	11	0.149807	0.954546
haplo4492	15	0.149816	0.954546
haplo4732	16	0.150195	0.954546
haplo4806	16	0.150225	0.954546
haplo3979	13	0.150701	0.956444
haplo3125	9	0.152105	0.962345
haplo3570	12	0.152137	0.962345
haplo4244	14	0.15221	0.962345
haplo1143	3	0.152616	0.962345
haplo3523	12	0.152761	0.962345
haplo2980	9	0.152804	0.962345
haplo1180	3	0.15306	0.962345
haplo1069	3	0.153104	0.962345
haplo903	3	0.153462	0.962345
haplo4261	14	0.153476	0.962345
haplo164	1	0.154837	0.962345
haplo931	3	0.15489	0.962345
haplo4531	15	0.154938	0.962345
haplo1963	6	0.154977	0.962345
haplo2256	7	0.155788	0.962345
haplo2944	9	0.155804	0.962345
haplo2142	6	0.155848	0.962345
haplo2693	8	0.155897	0.962345
haplo2315	7	0.156107	0.962345
haplo4462	15	0.156658	0.962345
haplo2949	9	0.156665	0.962345
haplo1217	4	0.156706	0.962345
haplo2938	9	0.156721	0.962345
haplo4919	17	0.156807	0.962345
haplo5193	19	0.157322	0.962345
haplo338	1	0.157327	0.962345
haplo3935	13	0.157329	0.962345
haplo324	1	0.157342	0.962345
haplo204	1	0.15736	0.962345
haplo4702	16	0.157499	0.962345
haplo4982	17	0.15752	0.962345
haplo3408	11	0.157635	0.962345
haplo3849	13	0.15767	0.962345
haplo4381	15	0.158422	0.962345
haplo1390	4	0.158473	0.962345
haplo4640	15	0.158859	0.962345
haplo4679	15	0.158868	0.962345
haplo3639	13	0.158891	0.962345
haplo1276	4	0.1589	0.962345
haplo2477	7	0.159672	0.962345
haplo1632	5	0.159681	0.962345
haplo1871	6	0.159762	0.962345
haplo3808	13	0.159909	0.962345
haplo2451	7	0.160318	0.962345
haplo4552	15	0.160321	0.962345
haplo5111	18	0.160343	0.962345
haplo211	1	0.160348	0.962345
haplo1310	4	0.16036	0.962345
haplo4772	16	0.160388	0.962345
haplo237	1	0.160539	0.962345
haplo4493	15	0.161331	0.963456
haplo5133	19	0.161986	0.963456
haplo1629	5	0.161999	0.963456
haplo3275	10	0.16201	0.963456
haplo4947	17	0.162088	0.963456
haplo374	1	0.162088	0.963456
haplo4612	15	0.162125	0.963456
haplo2337	7	0.162152	0.963456
haplo531	2	0.162409	0.963924
haplo4012	14	0.1631	0.966614
haplo1330	4	0.16322	0.966614
haplo592	2	0.163679	0.968268
haplo3170	9	0.164122	0.968801
haplo1770	5	0.164599	0.968801
haplo279	1	0.164735	0.968801
haplo1135	3	0.16476	0.968801
haplo1959	6	0.164827	0.968801
haplo3974	13	0.165174	0.968801
haplo2594	8	0.165174	0.968801
haplo3281	10	0.165204	0.968801
haplo2735	8	0.166479	0.971147
haplo1221	4	0.167164	0.971147
haplo3256	10	0.167167	0.971147
haplo3637	13	0.167211	0.971147
haplo5241	19	0.167211	0.971147
haplo2229	7	0.167568	0.971147
haplo4878	17	0.167586	0.971147
haplo4127	14	0.167605	0.971147
haplo2376	7	0.16764	0.971147
haplo2800	8	0.167641	0.971147
haplo1849	6	0.167644	0.971147
haplo2187	6	0.167926	0.971147
haplo3696	13	0.167941	0.971147
haplo4088	14	0.168437	0.971791
haplo2358	7	0.168495	0.971791
haplo1466	4	0.168918	0.971791
haplo4091	14	0.168948	0.971791
haplo4529	15	0.168952	0.971791
haplo947	3	0.169692	0.973649
haplo1873	6	0.169741	0.973649
haplo4393	15	0.16982	0.973649
haplo4535	15	0.170628	0.973649
haplo3126	9	0.170732	0.973649
haplo846	3	0.1717	0.973649
haplo1655	5	0.17171	0.973649
haplo5132	19	0.171816	0.973649
haplo2632	8	0.17185	0.973649
haplo2537	8	0.171852	0.973649
haplo5055	18	0.171852	0.973649
haplo3733	13	0.171861	0.973649
haplo5192	19	0.171909	0.973649
haplo1041	3	0.171922	0.973649
haplo812	2	0.172292	0.973649
haplo2561	8	0.172293	0.973649
haplo87	1	0.174157	0.973649
haplo4503	15	0.174462	0.973649
haplo4151	14	0.174513	0.973649
haplo1285	4	0.174841	0.973649
haplo912	3	0.174844	0.973649
haplo5118	19	0.174912	0.973649
haplo4105	14	0.174951	0.973649
haplo2802	8	0.174956	0.973649
haplo4095	14	0.174994	0.973649
haplo3363	11	0.175042	0.973649
haplo830	2	0.175103	0.973649
haplo2880	9	0.175795	0.973649
haplo494	2	0.176352	0.973649
haplo703	2	0.176424	0.973649
haplo5063	18	0.176424	0.973649
haplo2139	6	0.177595	0.973649
haplo45	1	0.177626	0.973649
haplo1686	5	0.177638	0.973649
haplo917	3	0.177653	0.973649
haplo421	1	0.1779	0.973649
haplo2871	9	0.177995	0.973649
haplo3756	13	0.178014	0.973649
haplo434	1	0.178115	0.973649
haplo1371	4	0.17813	0.973649
haplo2115	6	0.178148	0.973649
haplo2034	6	0.178169	0.973649
haplo4877	17	0.178432	0.973649
haplo2957	9	0.17846	0.973649
haplo3891	13	0.178538	0.973649
haplo1070	3	0.17855	0.973649
haplo3980	13	0.178615	0.973649
haplo2076	6	0.178616	0.973649
haplo4812	16	0.178654	0.973649
haplo2338	7	0.178762	0.973649
haplo38	1	0.179189	0.973649
haplo268	1	0.179198	0.973649
haplo1455	4	0.179836	0.973649
haplo3953	13	0.179849	0.973649
haplo1851	6	0.180346	0.973649
haplo4504	15	0.180359	0.973649
haplo4188	14	0.180626	0.973649
haplo4634	15	0.180907	0.973649
haplo1639	5	0.180951	0.973649
haplo5120	19	0.180956	0.973649
haplo2961	9	0.180989	0.973649
haplo1036	3	0.180995	0.973649
haplo2008	6	0.181059	0.973649
haplo2738	8	0.181885	0.973649
haplo1691	5	0.181899	0.973649
haplo2271	7	0.181903	0.973649
haplo4271	14	0.181912	0.973649
haplo2951	9	0.181922	0.973649
haplo1911	6	0.181926	0.973649
haplo3714	13	0.181994	0.973649
haplo296	1	0.182075	0.973649
haplo381	1	0.183013	0.974253
haplo106	1	0.183042	0.974253
haplo2374	7	0.183354	0.974253
haplo334	1	0.183366	0.974253
haplo117	1	0.183592	0.974253
haplo1182	3	0.183958	0.974253
haplo4071	14	0.183975	0.974253
haplo1111	3	0.184124	0.974253
haplo1452	4	0.184139	0.974253
haplo1061	3	0.184168	0.974253
haplo267	1	0.184172	0.974253
haplo233	1	0.184375	0.974373
haplo1856	6	0.185446	0.975829
haplo4225	14	0.185634	0.975829
haplo2316	7	0.185639	0.975829
haplo2249	7	0.185713	0.975829
haplo3092	9	0.18577	0.975829
haplo1709	5	0.185835	0.975829
haplo5173	19	0.185992	0.975829
haplo5247	19	0.186096	0.975829
haplo4321	14	0.187302	0.976253
haplo1149	3	0.187304	0.976253
haplo4923	17	0.18731	0.976253
haplo2502	8	0.187327	0.976253
haplo1209	4	0.187331	0.976253
haplo2427	7	0.18789	0.976253
haplo1961	6	0.187951	0.976253
haplo3037	9	0.188141	0.976253
haplo4750	16	0.18817	0.976253
haplo1592	5	0.188173	0.976253
haplo51	1	0.188218	0.976253
haplo4	1	0.188654	0.976253
haplo2252	7	0.188995	0.976253
haplo3127	9	0.18901	0.976253
haplo1942	6	0.18905	0.976253
haplo1784	5	0.189628	0.976253
haplo4735	16	0.189638	0.976253
haplo820	2	0.190336	0.976253
haplo1480	4	0.190523	0.976253
haplo722	2	0.190548	0.976253
haplo2423	7	0.19056	0.976253
haplo5352	19	0.191304	0.976253
haplo4960	17	0.191429	0.976253
haplo1387	4	0.192456	0.976253
haplo5183	19	0.192484	0.976253
haplo3409	11	0.19255	0.976253
haplo5271	19	0.192649	0.976253
haplo276	1	0.192651	0.976253
haplo2259	7	0.192656	0.976253
haplo3130	9	0.19275	0.976253
haplo1927	6	0.193633	0.976253
haplo3633	13	0.193674	0.976253
haplo4978	17	0.193692	0.976253
haplo327	1	0.193736	0.976253
haplo3494	12	0.193786	0.976253
haplo1732	5	0.193817	0.976253
haplo298	1	0.193891	0.976253
haplo2331	7	0.194322	0.976253
haplo1766	5	0.194347	0.976253
haplo1993	6	0.194421	0.976253
haplo835	2	0.194516	0.976253
haplo490	2	0.196286	0.976253
haplo371	1	0.196353	0.976253
haplo5166	19	0.196639	0.976253
haplo3228	10	0.196816	0.976253
haplo5031	18	0.196826	0.976253
haplo4606	15	0.196838	0.976253
haplo2671	8	0.196952	0.976253
haplo5104	18	0.197155	0.976253
haplo1140	3	0.197204	0.976253
haplo1242	4	0.197233	0.976253
haplo2574	8	0.197236	0.976253
haplo1524	4	0.197244	0.976253
haplo4098	14	0.19729	0.976253
haplo364	1	0.197678	0.976253
haplo2147	6	0.197678	0.976253
haplo1589	5	0.197685	0.976253
haplo2856	9	0.197706	0.976253
haplo2049	6	0.197731	0.976253
haplo4082	14	0.199215	0.976253
haplo5156	19	0.200053	0.976253
haplo2484	7	0.200062	0.976253
haplo1764	5	0.200125	0.976253
haplo1392	4	0.200144	0.976253
haplo4232	14	0.200174	0.976253
haplo175	1	0.200236	0.976253
haplo3877	13	0.200236	0.976253
haplo1850	6	0.200306	0.976253
haplo4784	16	0.200312	0.976253
haplo373	1	0.200541	0.976253
haplo4786	16	0.200577	0.976253
haplo4854	16	0.201232	0.976253
haplo1313	4	0.201263	0.976253
haplo5038	18	0.201301	0.976253
haplo4140	14	0.201365	0.976253
haplo5222	19	0.201504	0.976253
haplo845	3	0.201801	0.976253
haplo3320	11	0.201809	0.976253
haplo2132	6	0.20181	0.976253
haplo4413	15	0.20186	0.976253
haplo1767	5	0.202126	0.976253
haplo1997	6	0.202456	0.976253
haplo3057	9	0.203236	0.976253
haplo190	1	0.203285	0.976253
haplo4331	14	0.20333	0.976253
haplo3189	10	0.203851	0.976253
haplo2245	7	0.203851	0.976253
haplo1516	4	0.203866	0.976253
haplo720	2	0.203896	0.976253
haplo370	1	0.203916	0.976253
haplo1778	5	0.203924	0.976253
haplo1216	4	0.203946	0.976253
haplo4567	15	0.203959	0.976253
haplo944	3	0.20396	0.976253
haplo866	3	0.205758	0.976253
haplo3227	10	0.205797	0.976253
haplo3844	13	0.205859	0.976253
haplo1160	3	0.205993	0.976253
haplo4267	14	0.206001	0.976253
haplo4627	15	0.206013	0.976253
haplo1282	4	0.206034	0.976253
haplo3483	12	0.206037	0.976253
haplo1451	4	0.206089	0.976253
haplo796	2	0.20624	0.976253
haplo4624	15	0.206257	0.976253
haplo4033	14	0.206311	0.976253
haplo576	2	0.206383	0.976253
haplo2301	7	0.20645	0.976253
haplo4289	14	0.20745	0.976253
haplo882	3	0.207714	0.976253
haplo3071	9	0.207754	0.976253
haplo2841	9	0.207772	0.976253
haplo3683	13	0.207776	0.976253
haplo4501	15	0.207812	0.976253
haplo4389	15	0.209329	0.976253
haplo3020	9	0.209358	0.976253
haplo2767	8	0.209443	0.976253
haplo3964	13	0.210261	0.976253
haplo354	1	0.210353	0.976253
haplo2681	8	0.210425	0.976253
haplo432	1	0.210462	0.976253
haplo4420	15	0.210481	0.976253
haplo593	2	0.210484	0.976253
haplo231	1	0.210505	0.976253
haplo1394	4	0.210558	0.976253
haplo3667	13	0.210934	0.976253
haplo793	2	0.210985	0.976253
haplo5046	18	0.211003	0.976253
haplo1662	5	0.21101	0.976253
haplo3957	13	0.211657	0.976253
haplo800	2	0.211658	0.976253
haplo3878	13	0.211815	0.976253
haplo3578	12	0.211934	0.976253
haplo4246	14	0.211942	0.976253
haplo3438	11	0.212503	0.976253
haplo4636	15	0.212568	0.976253
haplo4217	14	0.212695	0.976253
haplo28	1	0.213151	0.976253
haplo3662	13	0.213153	0.976253
haplo3893	13	0.213298	0.976253
haplo1570	5	0.21458	0.976253
haplo4528	15	0.21516	0.976253
haplo1726	5	0.215182	0.976253
haplo3026	9	0.215632	0.976253
haplo4891	17	0.215648	0.976253
haplo2231	7	0.21565	0.976253
haplo4314	14	0.215682	0.976253
haplo1028	3	0.21571	0.976253
haplo2313	7	0.215929	0.976253
haplo4223	14	0.21595	0.976253
haplo3165	9	0.218162	0.976253
haplo2174	6	0.218164	0.976253
haplo2572	8	0.21818	0.976253
haplo3739	13	0.218227	0.976253
haplo4672	15	0.218515	0.976253
haplo3594	13	0.218515	0.976253
haplo4008	14	0.218516	0.976253
haplo4638	15	0.218527	0.976253
haplo3360	11	0.218589	0.976253
haplo3286	10	0.219039	0.976253
haplo4386	15	0.219062	0.976253
haplo4401	15	0.219063	0.976253
haplo1660	5	0.219069	0.976253
haplo828	2	0.219088	0.976253
haplo529	2	0.219708	0.976253
haplo2771	8	0.219733	0.976253
haplo1635	5	0.219754	0.976253
haplo3914	13	0.219756	0.976253
haplo5071	18	0.219788	0.976253
haplo2103	6	0.219885	0.976253
haplo1667	5	0.219887	0.976253
haplo2952	9	0.219888	0.976253
haplo2521	8	0.221838	0.976253
haplo3603	13	0.221839	0.976253
haplo3951	13	0.22185	0.976253
haplo2066	6	0.221898	0.976253
haplo82	1	0.221916	0.976253
haplo1399	4	0.22194	0.976253
haplo1708	5	0.221982	0.976253
haplo5260	19	0.222034	0.976253
haplo1350	4	0.222221	0.976253
haplo2373	7	0.222247	0.976253
haplo2226	7	0.223514	0.976253
haplo1254	4	0.223519	0.976253
haplo2770	8	0.223541	0.976253
haplo826	2	0.223549	0.976253
haplo143	1	0.223569	0.976253
haplo1121	3	0.223591	0.976253
haplo2729	8	0.223596	0.976253
haplo2851	9	0.22381	0.976253
haplo4320	14	0.223833	0.976253
haplo2345	7	0.223915	0.976253
haplo3107	9	0.224695	0.976253
haplo5143	19	0.22477	0.976253
haplo1609	5	0.225343	0.976253
haplo2571	8	0.225404	0.976253
haplo573	2	0.225462	0.976253
haplo1245	4	0.225577	0.976253
haplo4996	17	0.225595	0.976253
haplo2634	8	0.225637	0.976253
haplo4796	16	0.225657	0.976253
haplo3331	11	0.225672	0.976253
haplo3838	13	0.225747	0.976253
haplo2006	6	0.225752	0.976253
haplo3724	13	0.225799	0.976253
haplo551	2	0.227018	0.976253
haplo5273	19	0.227149	0.976253
haplo4457	15	0.227347	0.976253
haplo4639	15	0.228003	0.976253
haplo2680	8	0.228061	0.976253
haplo3567	12	0.228122	0.976253
haplo1471	4	0.228211	0.976253
haplo1520	4	0.228693	0.976253
haplo3318	11	0.228721	0.976253
haplo5198	19	0.228778	0.976253
haplo328	1	0.228915	0.976253
haplo1510	4	0.229368	0.976253
haplo2480	7	0.229383	0.976253
haplo864	3	0.229387	0.976253
haplo5077	18	0.229399	0.976253
haplo1023	3	0.229413	0.976253
haplo1498	4	0.229646	0.976253
haplo3757	13	0.229693	0.976253
haplo3314	11	0.232255	0.976253
haplo4226	14	0.232444	0.976253
haplo350	1	0.232675	0.976253
haplo3274	10	0.232732	0.976253
haplo4057	14	0.232738	0.976253
haplo3932	13	0.232802	0.976253
haplo1952	6	0.232818	0.976253
haplo229	1	0.232875	0.976253
haplo4577	15	0.233259	0.976253
haplo595	2	0.233285	0.976253
haplo1064	3	0.233301	0.976253
haplo5044	18	0.233323	0.976253
haplo4541	15	0.234654	0.976253
haplo4974	17	0.234664	0.976253
haplo1573	5	0.234675	0.976253
haplo68	1	0.234679	0.976253
haplo2742	8	0.234688	0.976253
haplo382	1	0.234692	0.976253
haplo873	3	0.235505	0.976253
haplo465	1	0.235508	0.976253
haplo4366	14	0.235559	0.976253
haplo1011	3	0.235606	0.976253
haplo280	1	0.235637	0.976253
haplo4330	14	0.236558	0.976253
haplo2418	7	0.236603	0.976253
haplo4985	17	0.236635	0.976253
haplo2630	8	0.236644	0.976253
haplo3881	13	0.236698	0.976253
haplo847	3	0.237135	0.976253
haplo5026	18	0.237144	0.976253
haplo4943	17	0.23716	0.976253
haplo3622	13	0.237169	0.976253
haplo230	1	0.23739	0.976253
haplo648	2	0.237392	0.976253
haplo1163	3	0.237422	0.976253
haplo3215	10	0.237422	0.976253
haplo2023	6	0.238497	0.976253
haplo47	1	0.238538	0.976253
haplo5092	18	0.238966	0.976253
haplo2929	9	0.239074	0.976253
haplo4549	15	0.239773	0.976253
haplo3579	12	0.239788	0.976253
haplo555	2	0.239833	0.976253
haplo225	1	0.239976	0.976253
haplo2241	7	0.240943	0.976253
haplo1228	4	0.240945	0.976253
haplo2679	8	0.240957	0.976253
haplo2533	8	0.24107	0.976253
haplo3784	13	0.241073	0.976253
haplo3288	10	0.241096	0.976253
haplo4014	14	0.241102	0.976253
haplo702	2	0.241137	0.976253
haplo320	1	0.241183	0.976253
haplo492	2	0.241437	0.976253
haplo2890	9	0.242211	0.976253
haplo3920	13	0.242226	0.976253
haplo3128	9	0.242232	0.976253
haplo27	1	0.242237	0.976253
haplo2042	6	0.242294	0.976253
haplo4353	14	0.242476	0.976253
haplo3915	13	0.242491	0.976253
haplo1492	4	0.242972	0.976253
haplo3960	13	0.244504	0.976253
haplo4479	15	0.244512	0.976253
haplo176	1	0.244523	0.976253
haplo2141	6	0.244571	0.976253
haplo3975	13	0.24498	0.976253
haplo3624	13	0.244993	0.976253
haplo1068	3	0.245033	0.976253
haplo3865	13	0.245079	0.976253
haplo1202	4	0.245101	0.976253
haplo2072	6	0.245158	0.976253
haplo2410	7	0.245173	0.976253
haplo3244	10	0.245357	0.976253
haplo2646	8	0.245362	0.976253
haplo778	2	0.245364	0.976253
haplo4475	15	0.245405	0.976253
haplo460	1	0.245419	0.976253
haplo5242	19	0.245464	0.976253
haplo333	1	0.24547	0.976253
haplo1601	5	0.246051	0.976253
haplo5266	19	0.246061	0.976253
haplo174	1	0.246083	0.976253
haplo1134	3	0.24611	0.976253
haplo3406	11	0.246136	0.976253
haplo1168	3	0.247061	0.976253
haplo1156	3	0.247064	0.976253
haplo2439	7	0.247092	0.976253
haplo4568	15	0.247104	0.976253
haplo183	1	0.247109	0.976253
haplo2051	6	0.247135	0.976253
haplo2721	8	0.247526	0.976253
haplo30	1	0.24755	0.976253
haplo5185	19	0.247556	0.976253
haplo1403	4	0.247662	0.976253
haplo3497	12	0.24914	0.976253
haplo2517	8	0.249148	0.976253
haplo2490	7	0.249162	0.976253
haplo1446	4	0.249192	0.976253
haplo356	1	0.249207	0.976253
haplo3410	11	0.249268	0.976253
haplo3734	13	0.249269	0.976253
haplo780	2	0.249675	0.976253
haplo1586	5	0.249679	0.976253
haplo4704	16	0.24968	0.976253
haplo2814	8	0.249696	0.976253
haplo1372	4	0.249867	0.976253
haplo1173	3	0.24987	0.976253
haplo914	3	0.249881	0.976253
haplo397	1	0.249914	0.976253
haplo4207	14	0.250039	0.976253
haplo4120	14	0.250163	0.976253
haplo2133	6	0.250269	0.976253
haplo5093	18	0.250637	0.976253
haplo3632	13	0.25065	0.976253
haplo2545	8	0.250659	0.976253
haplo2732	8	0.250663	0.976253
haplo2347	7	0.250738	0.976253
haplo3543	12	0.250756	0.976253
haplo3493	12	0.252014	0.976253
haplo855	3	0.252016	0.976253
haplo1820	6	0.252029	0.976253
haplo1560	5	0.25203	0.976253
haplo4777	16	0.252096	0.976253
haplo3995	13	0.252132	0.976253
haplo1808	6	0.253268	0.976253
haplo1650	5	0.253279	0.976253
haplo2247	7	0.253282	0.976253
haplo206	1	0.2533	0.976253
haplo2915	9	0.253304	0.976253
haplo1677	5	0.25338	0.976253
haplo4190	14	0.253453	0.976253
haplo2272	7	0.253768	0.976253
haplo1567	5	0.254475	0.976253
haplo2593	8	0.254955	0.976253
haplo5091	18	0.254969	0.976253
haplo1816	6	0.255632	0.976253
haplo744	2	0.255633	0.976253
haplo55	1	0.255652	0.976253
haplo2962	9	0.255704	0.976253
haplo4429	15	0.255718	0.976253
haplo3137	9	0.256873	0.976253
haplo4917	17	0.25692	0.976253
haplo3996	13	0.256956	0.976253
haplo1832	6	0.256957	0.976253
haplo499	2	0.256968	0.976253
haplo2526	8	0.257	0.976253
haplo2635	8	0.257018	0.976253
haplo717	2	0.257026	0.976253
haplo6	1	0.257041	0.976253
haplo1958	6	0.257254	0.976253
haplo849	3	0.25744	0.976253
haplo782	2	0.257462	0.976253
haplo4972	17	0.259093	0.976253
haplo4048	14	0.25912	0.976253
haplo972	3	0.259154	0.976253
haplo1682	5	0.259211	0.976253
haplo1159	3	0.260091	0.976253
haplo875	3	0.260696	0.976253
haplo3653	13	0.260721	0.976253
haplo813	2	0.26073	0.976253
haplo2673	8	0.260751	0.976253
haplo3575	12	0.260788	0.976253
haplo4950	17	0.260922	0.976253
haplo4222	14	0.261045	0.976253
haplo4357	14	0.261099	0.976253
haplo1908	6	0.261191	0.976253
haplo5006	18	0.261696	0.976253
haplo5086	18	0.261707	0.976253
haplo375	1	0.261717	0.976253
haplo2018	6	0.261757	0.976253
haplo3857	13	0.261797	0.976253
haplo884	3	0.262114	0.976253
haplo2033	6	0.262179	0.976253
haplo1335	4	0.262187	0.976253
haplo70	1	0.263807	0.976253
haplo1720	5	0.263842	0.976253
haplo4126	14	0.263897	0.976253
haplo4866	17	0.264493	0.976253
haplo1811	6	0.264516	0.976253
haplo1377	4	0.264567	0.976253
haplo4748	16	0.26466	0.976253
haplo4663	15	0.265958	0.976253
haplo3	1	0.266036	0.976253
haplo275	1	0.266037	0.976253
haplo5276	19	0.266413	0.976253
haplo4291	14	0.266585	0.976253
haplo2792	8	0.266591	0.976253
haplo2071	6	0.266637	0.976253
haplo1477	4	0.266649	0.976253
haplo5029	18	0.266661	0.976253
haplo2881	9	0.266667	0.976253
haplo5081	18	0.26667	0.976253
haplo2922	9	0.266673	0.976253
haplo1549	5	0.266673	0.976253
haplo255	1	0.266695	0.976253
haplo326	1	0.266723	0.976253
haplo234	1	0.266766	0.976253
haplo3566	12	0.26733	0.976253
haplo3169	9	0.267333	0.976253
haplo1269	4	0.267344	0.976253
haplo4163	14	0.267396	0.976253
haplo4174	14	0.26746	0.976253
haplo896	3	0.268321	0.976253
haplo797	2	0.268362	0.976253
haplo4278	14	0.268561	0.976253
haplo1229	4	0.268593	0.976253
haplo2941	9	0.270373	0.976253
haplo4782	16	0.270398	0.976253
haplo2511	8	0.272209	0.976253
haplo2370	7	0.272221	0.976253
haplo4623	15	0.272284	0.976253
haplo1865	6	0.272299	0.976253
haplo1259	4	0.272299	0.976253
haplo3686	13	0.27231	0.976253
haplo2	1	0.272338	0.976253
haplo1685	5	0.272369	0.976253
haplo683	2	0.272427	0.976253
haplo4022	14	0.272543	0.976253
haplo1825	6	0.272553	0.976253
haplo814	2	0.272555	0.976253
haplo1066	3	0.272567	0.976253
haplo4030	14	0.27257	0.976253
haplo1676	5	0.272586	0.976253
haplo2969	9	0.27273	0.976253
haplo5002	18	0.273203	0.976253
haplo739	2	0.273397	0.976253
haplo65	1	0.273414	0.976253
haplo3468	11	0.273426	0.976253
haplo4731	16	0.273452	0.976253
haplo4751	16	0.27359	0.976253
haplo3769	13	0.273646	0.976253
haplo2138	6	0.274757	0.976253
haplo309	1	0.274909	0.976253
haplo1344	4	0.276196	0.976253
haplo716	2	0.276586	0.976253
haplo1904	6	0.276624	0.976253
haplo4195	14	0.276675	0.976253
haplo3310	11	0.277895	0.976253
haplo1572	5	0.277904	0.976253
haplo449	1	0.277909	0.976253
haplo155	1	0.277923	0.976253
haplo1724	5	0.277939	0.976253
haplo4716	16	0.277963	0.976253
haplo2560	8	0.278035	0.976253
haplo173	1	0.278055	0.976253
haplo5268	19	0.278236	0.976253
haplo2548	8	0.278326	0.976253
haplo3033	9	0.278331	0.976253
haplo3213	10	0.278331	0.976253
haplo463	1	0.27836	0.976253
haplo3569	12	0.278362	0.976253
haplo192	1	0.278398	0.976253
haplo4230	14	0.278438	0.976253
haplo3868	13	0.278468	0.976253
haplo4483	15	0.279198	0.976253
haplo3581	12	0.279199	0.976253
haplo2916	9	0.279223	0.976253
haplo759	2	0.279306	0.976253
haplo3753	13	0.279334	0.976253
haplo2254	7	0.280104	0.976253
haplo4572	15	0.280159	0.976253
haplo4227	14	0.280414	0.976253
haplo5000	18	0.28328	0.976253
haplo3110	9	0.283302	0.976253
haplo3943	13	0.283303	0.976253
haplo4056	14	0.283304	0.976253
haplo1008	3	0.283312	0.976253
haplo4409	15	0.283315	0.976253
haplo3351	11	0.283323	0.976253
haplo263	1	0.283332	0.976253
haplo318	1	0.283351	0.976253
haplo3407	11	0.283393	0.976253
haplo1836	6	0.28344	0.976253
haplo2225	7	0.283454	0.976253
haplo3936	13	0.283531	0.976253
haplo1721	5	0.283608	0.976253
haplo679	2	0.283652	0.976253
haplo2493	7	0.283771	0.976253
haplo3492	12	0.283832	0.976253
haplo5048	18	0.283835	0.976253
haplo1491	4	0.283835	0.976253
haplo2056	6	0.283836	0.976253
haplo5007	18	0.283844	0.976253
haplo2475	7	0.283862	0.976253
haplo2928	9	0.283864	0.976253
haplo4418	15	0.283865	0.976253
haplo1029	3	0.283911	0.976253
haplo4186	14	0.283969	0.976253
haplo2867	9	0.28414	0.976253
haplo3303	11	0.284148	0.976253
haplo3335	11	0.284181	0.976253
haplo5082	18	0.284189	0.976253
haplo4391	15	0.28506	0.976253
haplo2171	6	0.286942	0.976253
haplo5095	18	0.286959	0.976253
haplo3324	11	0.287021	0.976253
haplo3644	13	0.288201	0.976253
haplo1108	3	0.288201	0.976253
haplo3166	9	0.288233	0.976253
haplo824	2	0.288338	0.976253
haplo1052	3	0.288355	0.976253
haplo2074	6	0.288365	0.976253
haplo594	2	0.288371	0.976253
haplo2855	9	0.288383	0.976253
haplo1177	3	0.288391	0.976253
haplo4724	16	0.288427	0.976253
haplo1613	5	0.288779	0.976253
haplo3645	13	0.288787	0.976253
haplo1762	5	0.28879	0.976253
haplo967	3	0.288801	0.976253
haplo4167	14	0.288841	0.976253
haplo3705	13	0.288841	0.976253
haplo1053	3	0.288895	0.976253
haplo4769	16	0.288961	0.976253
haplo4645	15	0.28974	0.976253
haplo81	1	0.289753	0.976253
haplo980	3	0.289768	0.976253
haplo1989	6	0.289833	0.976253
haplo4132	14	0.289975	0.976253
haplo5257	19	0.290575	0.976253
haplo3856	13	0.290602	0.976253
haplo3049	9	0.290615	0.976253
haplo4949	17	0.290645	0.976253
haplo2516	8	0.292312	0.976253
haplo4184	14	0.292669	0.976253
haplo4969	17	0.292806	0.976253
haplo1915	6	0.292956	0.976253
haplo1759	5	0.292976	0.976253
haplo1364	4	0.292985	0.976253
haplo2958	9	0.292995	0.976253
haplo403	1	0.293011	0.976253
haplo3587	12	0.293469	0.976253
haplo3585	12	0.293479	0.976253
haplo2846	9	0.2935	0.976253
haplo2414	7	0.294163	0.976253
haplo1648	5	0.294358	0.976253
haplo1009	3	0.294387	0.976253
haplo249	1	0.294445	0.976253
haplo3163	9	0.295747	0.976253
haplo1581	5	0.295749	0.976253
haplo1468	4	0.295751	0.976253
haplo1747	5	0.295784	0.976253
haplo1718	5	0.295809	0.976253
haplo3105	9	0.296497	0.976253
haplo906	3	0.296509	0.976253
haplo3224	10	0.296525	0.976253
haplo2456	7	0.296536	0.976253
haplo3334	11	0.296569	0.976253
haplo5238	19	0.296728	0.976253
haplo1965	6	0.296765	0.976253
haplo2926	9	0.297641	0.976253
haplo2879	9	0.297654	0.976253
haplo3086	9	0.297675	0.976253
haplo4081	14	0.297677	0.976253
haplo4361	14	0.297702	0.976253
haplo3237	10	0.297725	0.976253
haplo4823	16	0.297771	0.976253
haplo98	1	0.297781	0.976253
haplo306	1	0.29781	0.976253
haplo3461	11	0.298669	0.976253
haplo781	2	0.298798	0.976253
haplo1779	5	0.300009	0.976253
haplo978	3	0.300054	0.976253
haplo4161	14	0.300127	0.976253
haplo1027	3	0.300776	0.976253
haplo447	1	0.301279	0.976253
haplo2513	8	0.3013	0.976253
haplo29	1	0.30133	0.976253
haplo4914	17	0.301332	0.976253
haplo2177	6	0.301821	0.976253
haplo3277	10	0.301829	0.976253
haplo1604	5	0.301833	0.976253
haplo4855	16	0.30184	0.976253
haplo2069	6	0.301866	0.976253
haplo5253	19	0.30187	0.976253
haplo1971	6	0.301953	0.976253
haplo2736	8	0.302442	0.976253
haplo2328	7	0.302442	0.976253
haplo383	1	0.302448	0.976253
haplo4692	16	0.302452	0.976253
haplo2333	7	0.302459	0.976253
haplo3338	11	0.302459	0.976253
haplo316	1	0.30247	0.976253
haplo3083	9	0.302486	0.976253
haplo3459	11	0.3025	0.976253
haplo1597	5	0.302506	0.976253
haplo270	1	0.302519	0.976253
haplo5023	18	0.302576	0.976253
haplo2239	7	0.303927	0.976253
haplo1545	5	0.303928	0.976253
haplo953	3	0.303938	0.976253
haplo1900	6	0.303939	0.976253
haplo5108	18	0.303941	0.976253
haplo121	1	0.303941	0.976253
haplo4870	17	0.303971	0.976253
haplo1012	3	0.303972	0.976253
haplo898	3	0.304277	0.976253
haplo3257	10	0.304973	0.976253
haplo1081	3	0.305032	0.976253
haplo3687	13	0.305038	0.976253
haplo3345	11	0.305039	0.976253
haplo1118	3	0.305063	0.976253
haplo3517	12	0.305717	0.976253
haplo1193	4	0.30572	0.976253
haplo2995	9	0.30574	0.976253
haplo1658	5	0.305765	0.976253
haplo294	1	0.305812	0.976253
haplo4833	16	0.307244	0.976253
haplo1123	3	0.307248	0.976253
haplo1859	6	0.307261	0.976253
haplo2422	7	0.307286	0.976253
haplo3079	9	0.3073	0.976253
haplo307	1	0.307494	0.976253
haplo308	1	0.307494	0.976253
haplo4608	15	0.308004	0.976253
haplo95	1	0.308105	0.976253
haplo4006	14	0.3087	0.976253
haplo4632	15	0.308736	0.976253
haplo4714	16	0.308767	0.976253
haplo4780	16	0.308873	0.976253
haplo3316	11	0.309252	0.976253
haplo3180	10	0.309252	0.976253
haplo522	2	0.309256	0.976253
haplo3428	11	0.309294	0.976253
haplo4603	15	0.309308	0.976253
haplo4959	17	0.30931	0.976253
haplo4892	17	0.309314	0.976253
haplo1654	5	0.309319	0.976253
haplo1039	3	0.309335	0.976253
haplo1950	6	0.309364	0.976253
haplo4240	14	0.309416	0.976253
haplo303	1	0.309438	0.976253
haplo3929	13	0.31094	0.976253
haplo245	1	0.311664	0.976253
haplo2089	6	0.31168	0.976253
haplo1494	4	0.312122	0.976253
haplo1220	4	0.312145	0.976253
haplo2372	7	0.312153	0.976253
haplo431	1	0.312158	0.976253
haplo135	1	0.312513	0.976253
haplo2599	8	0.312532	0.976253
haplo3512	12	0.312589	0.976253
haplo243	1	0.31266	0.976253
haplo122	1	0.313662	0.976253
haplo477	1	0.313667	0.976253
haplo1243	4	0.313671	0.976253
haplo4470	15	0.313698	0.976253
haplo2150	6	0.313706	0.976253
haplo3161	9	0.313724	0.976253
haplo4472	15	0.314319	0.976253
haplo937	3	0.31466	0.976253
haplo3555	12	0.314665	0.976253
haplo902	3	0.314683	0.976253
haplo957	3	0.31469	0.976253
haplo2876	9	0.314702	0.976253
haplo401	1	0.314725	0.976253
haplo2716	8	0.314791	0.976253
haplo4133	14	0.314845	0.976253
haplo2240	7	0.316285	0.976253
haplo843	3	0.316295	0.976253
haplo4583	15	0.317056	0.976253
haplo3114	9	0.317091	0.976253
haplo2932	9	0.317098	0.976253
haplo1758	5	0.31712	0.976253
haplo335	1	0.317143	0.976253
haplo3994	13	0.317416	0.976253
haplo3952	13	0.317422	0.976253
haplo32	1	0.317424	0.976253
haplo4970	17	0.317428	0.976253
haplo2597	8	0.317428	0.976253
haplo4883	17	0.317433	0.976253
haplo1771	5	0.31744	0.976253
haplo2419	7	0.317511	0.976253
haplo4481	15	0.317636	0.976253
haplo2866	9	0.318111	0.976253
haplo1930	6	0.31812	0.976253
haplo1034	3	0.318128	0.976253
haplo4358	14	0.320123	0.976253
haplo3329	11	0.320138	0.976253
haplo1621	5	0.320146	0.976253
haplo548	2	0.320173	0.976253
haplo439	1	0.32018	0.976253
haplo1571	5	0.320649	0.976253
haplo4605	15	0.320661	0.976253
haplo1996	6	0.32071	0.976253
haplo2636	8	0.320711	0.976253
haplo1098	3	0.322089	0.976253
haplo1378	4	0.322101	0.976253
haplo5184	19	0.322112	0.976253
haplo3164	9	0.322599	0.976253
haplo372	1	0.322628	0.976253
haplo4790	16	0.322653	0.976253
haplo2617	8	0.322664	0.976253
haplo5231	19	0.322675	0.976253
haplo277	1	0.322677	0.976253
haplo3663	13	0.323399	0.976253
haplo4861	16	0.323405	0.976253
haplo723	2	0.323413	0.976253
haplo4908	17	0.323431	0.976253
haplo1311	4	0.323444	0.976253
haplo2694	8	0.32345	0.976253
haplo4514	15	0.323462	0.976253
haplo3552	12	0.324013	0.976253
haplo3095	9	0.32404	0.976253
haplo1136	3	0.324073	0.976253
haplo3397	11	0.324341	0.976253
haplo2581	8	0.324462	0.976253
haplo1339	4	0.324473	0.976253
haplo5252	19	0.324653	0.976253
haplo1559	5	0.32567	0.976253
haplo1937	6	0.325679	0.976253
haplo1441	4	0.327081	0.976253
haplo3993	13	0.327088	0.976253
haplo2278	7	0.32709	0.976253
haplo4999	18	0.327096	0.976253
haplo1	1	0.327097	0.976253
haplo1898	6	0.327101	0.976253
haplo2564	8	0.327102	0.976253
haplo2604	8	0.327105	0.976253
haplo1019	3	0.327121	0.976253
haplo2563	8	0.327181	0.976253
haplo1945	6	0.327185	0.976253
haplo194	1	0.327187	0.976253
haplo3758	13	0.327265	0.976253
haplo2378	7	0.327983	0.976253
haplo1563	5	0.328861	0.976253
haplo3021	9	0.329447	0.976253
haplo3883	13	0.329617	0.976253
haplo3520	12	0.331283	0.976253
haplo4687	16	0.331286	0.976253
haplo4895	17	0.331288	0.976253
haplo4372	15	0.331289	0.976253
haplo1647	5	0.331292	0.976253
haplo2853	9	0.3313	0.976253
haplo213	1	0.33133	0.976253
haplo2151	6	0.331344	0.976253
haplo4460	15	0.33135	0.976253
haplo247	1	0.331411	0.976253
haplo1026	3	0.331416	0.976253
haplo4136	14	0.331444	0.976253
haplo4647	15	0.331653	0.976253
haplo4997	17	0.331654	0.976253
haplo2233	7	0.331655	0.976253
haplo473	1	0.331663	0.976253
haplo2837	9	0.331664	0.976253
haplo2246	7	0.331698	0.976253
haplo4340	14	0.331939	0.976253
haplo123	1	0.331945	0.976253
haplo2462	7	0.331948	0.976253
haplo2161	6	0.331986	0.976253
haplo5131	19	0.332255	0.976253
haplo4965	17	0.332271	0.976253
haplo1317	4	0.332274	0.976253
haplo4074	14	0.332286	0.976253
haplo2601	8	0.332364	0.976253
haplo1723	5	0.3324	0.976253
haplo2230	7	0.333638	0.976253
haplo3280	10	0.333654	0.976253
haplo1892	6	0.333723	0.976253
haplo1939	6	0.334015	0.976253
haplo891	3	0.33558	0.976253
haplo4150	14	0.335583	0.976253
haplo5194	19	0.335592	0.976253
haplo2050	6	0.335611	0.976253
haplo170	1	0.335623	0.976253
haplo1969	6	0.335717	0.976253
haplo3082	9	0.335982	0.976253
haplo524	2	0.336239	0.976253
haplo78	1	0.336322	0.976253
haplo1416	4	0.336383	0.976253
haplo4711	16	0.336448	0.976253
haplo3396	11	0.336526	0.976253
haplo312	1	0.336761	0.976253
haplo3182	10	0.336969	0.976253
haplo3260	10	0.336998	0.976253
haplo1030	3	0.337012	0.976253
haplo5040	18	0.337024	0.976253
haplo4102	14	0.337033	0.976253
haplo2355	7	0.337048	0.976253
haplo544	2	0.337091	0.976253
haplo3661	13	0.337439	0.976253
haplo2145	6	0.337447	0.976253
haplo3963	13	0.337454	0.976253
haplo1936	6	0.337466	0.976253
haplo2483	7	0.337485	0.976253
haplo5054	18	0.337487	0.976253
haplo1288	4	0.337489	0.976253
haplo3751	13	0.337645	0.976253
haplo2131	6	0.338378	0.976253
haplo4933	17	0.338412	0.976253
haplo5380	19	0.340016	0.976253
haplo80	1	0.340021	0.976253
haplo2527	8	0.340028	0.976253
haplo3067	9	0.340036	0.976253
haplo5067	18	0.340312	0.976253
haplo798	2	0.340966	0.976253
haplo1610	5	0.340989	0.976253
haplo726	2	0.341005	0.976253
haplo2003	6	0.34101	0.976253
haplo2751	8	0.341032	0.976253
haplo3248	10	0.341791	0.976253
haplo2506	8	0.341802	0.976253
haplo1804	6	0.341805	0.976253
haplo4734	16	0.341807	0.976253
haplo4795	16	0.341809	0.976253
haplo189	1	0.341858	0.976253
haplo393	1	0.342727	0.976253
haplo1457	4	0.342729	0.976253
haplo2465	7	0.342741	0.976253
haplo100	1	0.342744	0.976253
haplo2997	9	0.342746	0.976253
haplo3063	9	0.342749	0.976253
haplo5001	18	0.342752	0.976253
haplo3350	11	0.342768	0.976253
haplo2388	7	0.342776	0.976253
haplo4570	15	0.342787	0.976253
haplo2348	7	0.342825	0.976253
haplo749	2	0.345544	0.976253
haplo3991	13	0.345682	0.976253
haplo1284	4	0.345702	0.976253
haplo4952	17	0.345705	0.976253
haplo2552	8	0.345712	0.976253
haplo1668	5	0.345726	0.976253
haplo1755	5	0.345761	0.976253
haplo441	1	0.345786	0.976253
haplo4035	14	0.34698	0.976253
haplo1506	4	0.346986	0.976253
haplo4050	14	0.346987	0.976253
haplo853	3	0.346988	0.976253
haplo4684	16	0.347002	0.976253
haplo1071	3	0.347008	0.976253
haplo4455	15	0.347012	0.976253
haplo2904	9	0.347032	0.976253
haplo2878	9	0.348026	0.976253
haplo4038	14	0.348037	0.976253
haplo1301	4	0.348057	0.976253
haplo3265	10	0.348085	0.976253
haplo1652	5	0.348095	0.976253
haplo2757	8	0.348104	0.976253
haplo5371	19	0.348121	0.976253
haplo4738	16	0.348123	0.976253
haplo654	2	0.348162	0.976253
haplo1240	4	0.348299	0.976253
haplo4397	15	0.348569	0.976253
haplo469	1	0.348572	0.976253
haplo4516	15	0.348592	0.976253
haplo1132	3	0.348597	0.976253
haplo5395	19	0.350385	0.976253
haplo3874	13	0.350435	0.976253
haplo1954	6	0.350455	0.976253
haplo1807	6	0.350478	0.976253
haplo1834	6	0.350479	0.976253
haplo2603	8	0.350514	0.976253
haplo4146	14	0.350658	0.976253
haplo4423	15	0.352444	0.976253
haplo1263	4	0.352463	0.976253
haplo3298	10	0.352498	0.976253
haplo1970	6	0.352803	0.976253
haplo3136	9	0.353384	0.976253
haplo857	3	0.35339	0.976253
haplo4596	15	0.353409	0.976253
haplo1124	3	0.353438	0.976253
haplo3541	12	0.353449	0.976253
haplo2047	6	0.353454	0.976253
haplo3332	11	0.353459	0.976253
haplo4946	17	0.353466	0.976253
haplo4235	14	0.353482	0.976253
haplo2180	6	0.353785	0.976253
haplo2631	8	0.35384	0.976253
haplo2094	6	0.353871	0.976253
haplo5066	18	0.353895	0.976253
haplo4649	15	0.354443	0.976253
haplo454	1	0.354457	0.976253
haplo986	3	0.354473	0.976253
haplo973	3	0.354481	0.976253
haplo1320	4	0.354484	0.976253
haplo1464	4	0.354539	0.976253
haplo496	2	0.355321	0.976253
haplo745	2	0.355321	0.976253
haplo4609	15	0.355361	0.976253
haplo3019	9	0.355378	0.976253
haplo2843	9	0.355395	0.976253
haplo3402	11	0.355404	0.976253
haplo4221	14	0.355564	0.976253
haplo4119	14	0.355717	0.976253
haplo1265	4	0.356709	0.976253
haplo125	1	0.356728	0.976253
haplo5121	19	0.358809	0.976253
haplo4628	15	0.358826	0.976253
haplo3055	9	0.358828	0.976253
haplo330	1	0.3589	0.976253
haplo4152	14	0.358919	0.976253
haplo2350	7	0.358919	0.976253
haplo2061	6	0.358968	0.976253
haplo487	2	0.360241	0.976253
haplo1343	4	0.360308	0.976253
haplo4712	16	0.360358	0.976253
haplo2877	9	0.360438	0.976253
haplo3269	10	0.360444	0.976253
haplo2102	6	0.360452	0.976253
haplo4584	15	0.360462	0.976253
haplo4485	15	0.360485	0.976253
haplo2692	8	0.36052	0.976253
haplo3872	13	0.360532	0.976253
haplo1087	3	0.360718	0.976253
haplo4459	15	0.36091	0.976253
haplo1225	4	0.360911	0.976253
haplo61	1	0.360912	0.976253
haplo2999	9	0.360924	0.976253
haplo1753	5	0.360924	0.976253
haplo5313	19	0.360977	0.976253
haplo5351	19	0.361268	0.976253
haplo5361	19	0.361359	0.976253
haplo1800	6	0.364324	0.976253
haplo1266	4	0.364328	0.976253
haplo1287	4	0.364357	0.976253
haplo2100	6	0.364376	0.976253
haplo3076	9	0.365184	0.976253
haplo3123	9	0.365187	0.976253
haplo1848	6	0.365199	0.976253
haplo2624	8	0.365207	0.976253
haplo4068	14	0.365222	0.976253
haplo2227	7	0.365274	0.976253
haplo2253	7	0.366455	0.976253
haplo1777	5	0.366458	0.976253
haplo1840	6	0.366468	0.976253
haplo2209	6	0.366468	0.976253
haplo5047	18	0.366475	0.976253
haplo3270	10	0.366481	0.976253
haplo3923	13	0.366491	0.976253
haplo4671	15	0.367433	0.976253
haplo4703	16	0.367439	0.976253
haplo547	2	0.367465	0.976253
haplo4565	15	0.367491	0.976253
haplo2783	8	0.3677	0.976253
haplo3908	13	0.367735	0.976253
haplo4566	15	0.367738	0.976253
haplo1765	5	0.36966	0.976253
haplo455	1	0.369882	0.976253
haplo5013	18	0.369899	0.976253
haplo4916	17	0.369905	0.976253
haplo3339	11	0.369906	0.976253
haplo714	2	0.36991	0.976253
haplo4237	14	0.369947	0.976253
haplo4373	15	0.370151	0.976253
haplo3531	12	0.370167	0.976253
[truncated: 3,400 more rows]
