# Supplementary material for: Further host-genomic characterization of total antibody response to PRRSV vaccination and its relationship with reproductive performance in commercial sows: genome-wide haplotype and zygosity analyses
Source: Genet Sel Evol. 2021 Dec 7;53:91. doi: 10.1186/s12711-021-00676-5 (PMC8650375; doi:10.1186/s12711-021-00676-5)
Supplement: Supplementary file 6 — Additional file 6: Table S5. Effect of S/P ratio haplotypes on reproductive performance. The columns represent: (1) reproductive traits; (2) haplotype numbered according to their location along the genome; (3) haplotype; (4) expected mean of the reproductive traits for each diplotype; and (4) standard error of the mean. [file 12711_2021_676_MOESM6_ESM.xlsx]

## Sheet: Repeatability
Table S5: Effect of S/P ratio haplotypes on reproductive performance
Reproductive trait	Haplotype	Level	Expected mean	SE	Letter
NBA	haplo2293	AT_AT	13.3498	0.7851
NBA	haplo2293	AT_TT	13.4239	0.7848
NBA	haplo2293	TT_AT	13.0469	0.7864
NBA	haplo2293	TT_TT	13.382	0.7809
NBA	haplo2293	rare	13.74	0.8042
NBA	haplo2292	AA_TA	13.9127	0.8	A
NBA	haplo2292	AT_TA	13.5234	0.7801	AB
NBA	haplo2292	TA_AT	13.5552	0.8032	AB
NBA	haplo2292	AT_AT	13.115	0.8045	B
NBA	haplo2292	TA_TA	13.1489	0.7883	B
NBA	haplo2292	rare	13.1434	0.8118	B
NBA	haplo2287	AA_AA	13.3289	0.8125
NBA	haplo2287	AA_AT	13.6855	0.7905
NBA	haplo2287	AA_TT	13.2958	0.7927
NBA	haplo2287	AT_TT	13.1688	0.8422
NBA	haplo2287	TT_AA	13.413	0.8051
NBA	haplo2287	TT_AT	13.0073	0.791
NBA	haplo2287	TT_TT	13.4375	0.7889
NBA	haplo2287	rare	13.2688	0.8286
NBA	haplo2298	AAAT_AAAT	13.3801	0.8341
NBA	haplo2298	AAAT_TATA	13.59	0.834
NBA	haplo2298	AAAT_TTAT	13.156	0.7902
NBA	haplo2298	TATA_AAAT	13.6222	0.8267
NBA	haplo2298	TATA_TTAT	13.5497	0.786
NBA	haplo2298	TTAT_AAAT	13.3206	0.806
NBA	haplo2298	TTAT_TATA	13.5655	0.8249
NBA	haplo2298	TTAT_TTAT	12.8631	0.7879
NBA	haplo2298	rare	13.5474	0.8335
NBA	haplo2273	AAA_AAA	13.0329	0.8337
NBA	haplo2273	AAA_TTT	13.33	0.7738
NBA	haplo2273	TAA_TTT	13.2968	0.8022
NBA	haplo2273	TTT_AAA	13.4426	0.8056
NBA	haplo2273	TTT_TTT	13.4568	0.8064
NBA	haplo2273	rare	13.5606	0.7959
NBA	haplo2304	AATATAAT_TTATATTT	12.7918	0.8368	AC
NBA	haplo2304	TTATATTT_AATATAAT	12.9452	0.7851	C
NBA	haplo2304	AATATAAT_AATATAAT	13.2377	0.7876	ABC
NBA	haplo2304	rare	13.4379	0.7953	AB
NBA	haplo2304	TTATATTA_AATATAAT	13.604	0.7809	B
NBA	haplo2304	AATATAAT_TTATATTA	13.6704	0.8086	B
NBA	haplo2959	AAAT_AAAT	13.3436	0.8474
NBA	haplo2959	AAAT_ATTT	13.4606	0.8059
NBA	haplo2959	AAAT_TTTT	13.3118	0.7876
NBA	haplo2959	ATTT_AAAT	13.7604	0.844
NBA	haplo2959	ATTT_ATTT	13.8519	0.835
NBA	haplo2959	ATTT_TTTT	13.3363	0.8183
NBA	haplo2959	TTTT_AAAT	13.4815	0.8159
NBA	haplo2959	TTTT_ATTT	13.4254	0.8099
NBA	haplo2959	TTTT_TTTT	13.6514	0.8016
NBA	haplo2959	rare	13.0027	0.7894
TNB	haplo2293	AT_AT	13.9597	0.782
TNB	haplo2293	AT_TT	14.0529	0.7815
TNB	haplo2293	TT_AT	13.6531	0.7833
TNB	haplo2293	TT_TT	13.9373	0.778
TNB	haplo2293	rare	14.1349	0.8016
TNB	haplo2292	AT_AT	13.733	0.803	B
TNB	haplo2292	TA_TA	13.7372	0.7859	B
TNB	haplo2292	rare	13.9404	0.8096	B
TNB	haplo2292	AT_TA	14.0091	0.7772	AB
TNB	haplo2292	TA_AT	14.1057	0.8007	AB
TNB	haplo2292	AA_TA	14.3782	0.7979	A
TNB	haplo2287	AA_AA	13.8241	0.8095
TNB	haplo2287	AA_AT	14.2755	0.7868
TNB	haplo2287	AA_TT	13.9227	0.7889
TNB	haplo2287	AT_TT	13.7193	0.8398
TNB	haplo2287	TT_AA	14.0157	0.8016
TNB	haplo2287	TT_AT	13.561	0.7875
TNB	haplo2287	TT_TT	13.9649	0.7858
TNB	haplo2287	rare	13.8731	0.8256
TNB	haplo2298	AAAT_AAAT	13.783	0.8317
TNB	haplo2298	AAAT_TATA	13.9902	0.831
TNB	haplo2298	AAAT_TTAT	13.7613	0.7871
TNB	haplo2298	TATA_AAAT	14.231	0.8238
TNB	haplo2298	TATA_TTAT	14.2384	0.7828
TNB	haplo2298	TTAT_AAAT	13.7489	0.8024
TNB	haplo2298	TTAT_TATA	14.165	0.8219
TNB	haplo2298	TTAT_TTAT	13.4702	0.7847
TNB	haplo2298	rare	14.1132	0.8339
TNB	haplo2273	AAA_AAA	13.7156	0.8317
TNB	haplo2273	AAA_TTT	13.8604	0.7703
TNB	haplo2273	TAA_TTT	14.0171	0.7993
TNB	haplo2273	TTT_AAA	14.1005	0.8026
TNB	haplo2273	TTT_TTT	14.0097	0.8045
TNB	haplo2273	rare	14.0845	0.7928
TNB	haplo2304	AATATAAT_AATATAAT	13.8244	0.785
TNB	haplo2304	AATATAAT_TTATATTA	14.2165	0.8056
TNB	haplo2304	AATATAAT_TTATATTT	13.4761	0.8346
TNB	haplo2304	TTATATTA_AATATAAT	14.2191	0.7778
TNB	haplo2304	TTATATTT_AATATAAT	13.4848	0.7819
TNB	haplo2304	rare	13.997	0.7924
TNB	haplo2959	AAAT_AAAT	13.8248	0.8462
TNB	haplo2959	AAAT_ATTT	13.9998	0.8028
TNB	haplo2959	AAAT_TTTT	13.8468	0.7844
TNB	haplo2959	ATTT_AAAT	14.2776	0.8414
TNB	haplo2959	ATTT_ATTT	14.2593	0.8329
TNB	haplo2959	ATTT_TTTT	13.7884	0.8152
TNB	haplo2959	TTTT_AAAT	14.17	0.8131
TNB	haplo2959	TTTT_ATTT	14.167	0.8065
TNB	haplo2959	TTTT_TTTT	14.27	0.7988
TNB	haplo2959	rare	13.6342	0.7858
TNB	haplo1458	AA_AA	13.9557	0.7748
TNB	haplo1458	AA_AT	14.1203	0.7891
TNB	haplo1458	AA_TA	14.3643	0.7957
TNB	haplo1458	AT_AA	13.8215	0.795
TNB	haplo1458	TA_AA	13.9237	0.7991
TNB	haplo1458	TA_AT	13.43	0.8116
TNB	haplo1458	TA_TA	14.0575	0.8206
TNB	haplo1458	rare	13.6159	0.8185
NSB	haplo2293	AT_AT	0.2047	0.1112
NSB	haplo2293	AT_TT	0.2054	0.1112
NSB	haplo2293	TT_AT	0.1942	0.1114
NSB	haplo2293	TT_TT	0.2136	0.1105
NSB	haplo2293	rare	0.1479	0.1137
NSB	haplo2292	AA_TA	0.1738	0.1131
NSB	haplo2292	AT_AT	0.2208	0.1136
NSB	haplo2292	AT_TA	0.1841	0.1107
NSB	haplo2292	TA_AT	0.2075	0.1138
NSB	haplo2292	TA_TA	0.2092	0.1116
NSB	haplo2292	rare	0.2142	0.1149
NSB	haplo2287	AA_AA	0.1895	0.1148
NSB	haplo2287	AA_AT	0.2188	0.1119
NSB	haplo2287	AA_TT	0.1741	0.1123
NSB	haplo2287	AT_TT	0.2107	0.1186
NSB	haplo2287	TT_AA	0.2186	0.1138
NSB	haplo2287	TT_AT	0.1781	0.1119
NSB	haplo2287	TT_TT	0.2185	0.1114
NSB	haplo2287	rare	0.1755	0.1169
NSB	haplo2298	AAAT_AAAT	0.1944	0.1178
NSB	haplo2298	AAAT_TATA	0.1541	0.1178
NSB	haplo2298	AAAT_TTAT	0.2208	0.1119
NSB	haplo2298	TATA_AAAT	0.194	0.1169
NSB	haplo2298	TATA_TTAT	0.2088	0.1112
NSB	haplo2298	TTAT_AAAT	0.1697	0.114
NSB	haplo2298	TTAT_TATA	0.2058	0.1166
NSB	haplo2298	TTAT_TTAT	0.2017	0.1116
NSB	haplo2298	rare	0.2214	0.1173
NSB	haplo2273	AAA_AAA	0.2709	0.117
NSB	haplo2273	AAA_TTT	0.181	0.1095
NSB	haplo2273	TAA_TTT	0.2615	0.1131
NSB	haplo2273	TTT_AAA	0.2295	0.1135
NSB	haplo2273	TTT_TTT	0.2006	0.1131
NSB	haplo2273	rare	0.2264	0.1124
NSB	haplo2304	AATATAAT_AATATAAT	0.2317	0.1113
NSB	haplo2304	AATATAAT_TTATATTA	0.187	0.1143
NSB	haplo2304	AATATAAT_TTATATTT	0.2362	0.1181
NSB	haplo2304	TTATATTA_AATATAAT	0.1835	0.1105
NSB	haplo2304	TTATATTT_AATATAAT	0.1957	0.1111
NSB	haplo2304	rare	0.2167	0.1125
MUM	haplo2293	AT_AT	0.1292	0.0946
MUM	haplo2293	AT_TT	0.1603	0.0946
MUM	haplo2293	TT_AT	0.138	0.0947
MUM	haplo2293	TT_TT	0.1054	0.0938
MUM	haplo2293	rare	0.1097	0.0965
MUM	haplo2292	AA_TA	0.122	0.0959
MUM	haplo2292	AT_AT	0.1104	0.0958
MUM	haplo2292	AT_TA	0.1197	0.0942
MUM	haplo2292	TA_AT	0.1333	0.0964
MUM	haplo2292	TA_TA	0.1283	0.0948
MUM	haplo2292	rare	0.2024	0.0974
MUM	haplo2287	AA_AA	0.1005	0.0971
MUM	haplo2287	AA_AT	0.1327	0.095
MUM	haplo2287	AA_TT	0.1587	0.0953
MUM	haplo2287	AT_TT	0.1535	0.0998
MUM	haplo2287	TT_AA	0.1671	0.0964
MUM	haplo2287	TT_AT	0.1446	0.095
MUM	haplo2287	TT_TT	0.0871	0.0944
MUM	haplo2287	rare	0.1675	0.0988
MUM	haplo2298	AAAT_AAAT	0.0703	0.0996
MUM	haplo2298	AAAT_TATA	0.0959	0.0995
MUM	haplo2298	AAAT_TTAT	0.1172	0.0951
MUM	haplo2298	TATA_AAAT	0.1396	0.0988
MUM	haplo2298	TATA_TTAT	0.1514	0.0943
MUM	haplo2298	TTAT_AAAT	0.0762	0.0968
MUM	haplo2298	TTAT_TATA	0.1194	0.0986
MUM	haplo2298	TTAT_TTAT	0.1133	0.0949
MUM	haplo2298	rare	0.1292	0.0987
MUM	haplo2273	AAA_AAA	0.1787	0.099
MUM	haplo2273	AAA_TTT	0.1171	0.0932
MUM	haplo2273	TAA_TTT	0.1748	0.0961
MUM	haplo2273	TTT_AAA	0.142	0.0964
MUM	haplo2273	TTT_TTT	0.1181	0.096
MUM	haplo2273	rare	0.0979	0.0955
MUM	haplo2304	AATATAAT_AATATAAT	0.103	0.0946
MUM	haplo2304	AATATAAT_TTATATTA	0.1213	0.097
MUM	haplo2304	AATATAAT_TTATATTT	0.1366	0.0996
MUM	haplo2304	TTATATTA_AATATAAT	0.148	0.0939
MUM	haplo2304	TTATATTT_AATATAAT	0.0969	0.0946
MUM	haplo2304	rare	0.1228	0.0956
MUM	haplo2959	AAAT_AAAT	0.1598	0.1004
MUM	haplo2959	AAAT_ATTT	0.1549	0.0967
MUM	haplo2959	AAAT_TTTT	0.1011	0.0945
MUM	haplo2959	ATTT_AAAT	0.1298	0.1004
MUM	haplo2959	ATTT_ATTT	0.0717	0.0993
MUM	haplo2959	ATTT_TTTT	0.1498	0.098
MUM	haplo2959	TTTT_AAAT	0.1684	0.0976
MUM	haplo2959	TTTT_ATTT	0.1564	0.0973
MUM	haplo2959	TTTT_TTTT	0.1301	0.0959
MUM	haplo2959	rare	0.129	0.0951
MUM	haplo1458	AA_AA	0.128	0.0937
MUM	haplo1458	AA_AT	0.1215	0.0953
MUM	haplo1458	AA_TA	0.106	0.096
MUM	haplo1458	AT_AA	0.0887	0.096
MUM	haplo1458	TA_AA	0.1714	0.0964
MUM	haplo1458	TA_AT	0.1481	0.0975
MUM	haplo1458	TA_TA	0.1288	0.0982
MUM	haplo1458	rare	0.1067	0.098
NBD	haplo2293	AT_AT	0.3066	0.1364
NBD	haplo2293	AT_TT	0.3329	0.1364
NBD	haplo2293	TT_AT	0.2959	0.1366
NBD	haplo2293	TT_TT	0.284	0.1355
NBD	haplo2293	rare	0.2363	0.1394
NBD	haplo2292	AA_TA	0.267	0.1387
NBD	haplo2292	AT_AT	0.2965	0.139
NBD	haplo2292	AT_TA	0.2715	0.1358
NBD	haplo2292	TA_AT	0.3092	0.1394
NBD	haplo2292	TA_TA	0.3117	0.1368
NBD	haplo2292	rare	0.3699	0.1408
NBD	haplo2298	AAAT_AAAT	0.2548	0.1443
NBD	haplo2298	AAAT_TATA	0.2511	0.1442
NBD	haplo2298	AAAT_TTAT	0.3068	0.1372
NBD	haplo2298	TATA_AAAT	0.3033	0.1431
NBD	haplo2298	TATA_TTAT	0.3212	0.1363
NBD	haplo2298	TTAT_AAAT	0.2316	0.1398
NBD	haplo2298	TTAT_TATA	0.2967	0.1428
NBD	haplo2298	TTAT_TTAT	0.2868	0.1368
NBD	haplo2298	rare	0.3252	0.1435
NBD	haplo2273	AAA_TTT	0.2688	0.1341	B
NBD	haplo2273	TTT_TTT	0.2837	0.1385	AB
NBD	haplo2273	rare	0.2981	0.1376	AB
NBD	haplo2273	TTT_AAA	0.3432	0.139	A
NBD	haplo2273	TAA_TTT	0.3913	0.1385	A
NBD	haplo2273	AAA_AAA	0.4047	0.1432	A
NBD	haplo2304	AATATAAT_AATATAAT	0.3106	0.1365
NBD	haplo2304	AATATAAT_TTATATTA	0.294	0.1402
NBD	haplo2304	AATATAAT_TTATATTT	0.3501	0.1446
NBD	haplo2304	TTATATTA_AATATAAT	0.2973	0.1356
NBD	haplo2304	TTATATTT_AATATAAT	0.265	0.1363
NBD	haplo2304	rare	0.3096	0.138
NBD	haplo2959	AAAT_AAAT	0.2942	0.1454
NBD	haplo2959	AAAT_ATTT	0.2549	0.1396
NBD	haplo2959	AAAT_TTTT	0.2871	0.1364
NBD	haplo2959	ATTT_AAAT	0.2688	0.1456
NBD	haplo2959	ATTT_ATTT	0.2358	0.1438
NBD	haplo2959	ATTT_TTTT	0.2519	0.1417
NBD	haplo2959	TTTT_AAAT	0.364	0.141
NBD	haplo2959	TTTT_ATTT	0.3662	0.1404
NBD	haplo2959	TTTT_TTTT	0.2977	0.1385
NBD	haplo2959	rare	0.3295	0.1371
NBD	haplo1458	AA_AA	0.2899	0.1354
NBD	haplo1458	AA_AT	0.2947	0.1377
NBD	haplo1458	AA_TA	0.3248	0.1387
NBD	haplo1458	AT_AA	0.2551	0.1388
NBD	haplo1458	TA_AA	0.3229	0.1394
NBD	haplo1458	TA_AT	0.3296	0.1411
NBD	haplo1458	TA_TA	0.3282	0.1423
NBD	haplo1458	rare	0.29	0.142
NBA	haplo2308	AAATT_AAATT	13.221	0.7798
NBA	haplo2308	AAATT_ATAAT	13.5491	0.8382
NBA	haplo2308	AAATT_TATAA	13.0873	0.7858
NBA	haplo2308	ATAAT_AAATT	13.4892	0.7841
NBA	haplo2308	ATAAT_ATAAA	16.0456	2.1203
NBA	haplo2308	ATAAT_ATAAT	15.5048	1.593
NBA	haplo2308	ATAAT_TATAA	13.4736	0.8178
NBA	haplo2308	TATAA_AAATT	13.2457	0.8476
NBA	haplo2308	TATAA_ATAAT	13.8118	0.8898
NBA	haplo2308	TATAA_TATAA	15.0619	1.0597
NBA	haplo2308	rare	13.7659	0.9847
TNB	haplo2308	AAATT_TATAA	13.6424	0.782	A
TNB	haplo2308	TATAA_AAATT	13.712	0.8441	AB
TNB	haplo2308	AAATT_AAATT	13.7476	0.7759	AB
TNB	haplo2308	rare	14.0193	0.9829	AB
TNB	haplo2308	ATAAT_AAATT	14.0915	0.7806	AB
TNB	haplo2308	ATAAT_TATAA	14.148	0.8147	AB
TNB	haplo2308	AAATT_ATAAT	14.3264	0.8353	AB
TNB	haplo2308	TATAA_ATAAT	14.4953	0.8876	AB
TNB	haplo2308	TATAA_TATAA	15.778	1.0631	B
TNB	haplo2308	ATAAT_ATAAT	16.3337	1.594	B
TNB	haplo2308	ATAAT_ATAAA	17.1076	2.1244	B
NSB	haplo2308	AAATT_AAATT	0.212	0.1104
NSB	haplo2308	AAATT_ATAAT	0.2912	0.1182
NSB	haplo2308	AAATT_TATAA	0.199	0.1112
NSB	haplo2308	ATAAT_AAATT	0.1768	0.1109
NSB	haplo2308	ATAAT_ATAAA	0.1661	0.2928
NSB	haplo2308	ATAAT_ATAAT	0.3962	0.2207
NSB	haplo2308	ATAAT_TATAA	0.2174	0.1155
NSB	haplo2308	TATAA_AAATT	0.1641	0.1197
NSB	haplo2308	TATAA_ATAAT	0.2552	0.1251
NSB	haplo2308	TATAA_TATAA	0.2466	0.1476
NSB	haplo2308	rare	0.0834	0.1381
MUM	haplo2308	AAATT_AAATT	0.0987	0.0941
MUM	haplo2308	AAATT_ATAAT	0.1124	0.0999
MUM	haplo2308	AAATT_TATAA	0.1047	0.0947
MUM	haplo2308	ATAAT_AAATT	0.1512	0.0942
MUM	haplo2308	ATAAT_ATAAA	0.3531	0.2327
MUM	haplo2308	ATAAT_ATAAT	0.0643	0.1773
MUM	haplo2308	ATAAT_TATAA	0.1438	0.0978
MUM	haplo2308	TATAA_AAATT	0.1232	0.101
MUM	haplo2308	TATAA_ATAAT	0.1232	0.1049
MUM	haplo2308	TATAA_TATAA	0.2599	0.121
MUM	haplo2308	rare	0.0949	0.1149
NBD	haplo2308	AAATT_AAATT	0.284	0.1357
NBD	haplo2308	AAATT_ATAAT	0.3696	0.1449
NBD	haplo2308	AAATT_TATAA	0.2764	0.1366
NBD	haplo2308	ATAAT_AAATT	0.3003	0.1361
NBD	haplo2308	ATAAT_ATAAA	0.4	0.3546
NBD	haplo2308	ATAAT_ATAAT	0.42	0.2678
NBD	haplo2308	ATAAT_TATAA	0.3268	0.1416
NBD	haplo2308	TATAA_AAATT	0.2706	0.1467
NBD	haplo2308	TATAA_ATAAT	0.3459	0.1531
NBD	haplo2308	TATAA_TATAA	0.4333	0.1796
NBD	haplo2308	rare	0.1857	0.1687
